# Supplementary material for: Improving quality of care for pregnancy, perinatal and newborn care at district and sub-district public health facilities in three districts of Haryana, India: An Implementation study
Source: PLoS One. 2021 Jul 23;16(7):e0254781. doi: 10.1371/journal.pone.0254781 (PMC8301676; doi:10.1371/journal.pone.0254781)
Supplement: S1 File — (XLSX) [file pone.0254781.s018.xlsx]

## Sheet: ANC case record review
nid	cycle	location	age_patient_(yrs)	edu_status	total_anc	lmp	edd	preg_stat	gravida	para	livebirth	stillbirth	abortion	no_livingchildren	prev_csec	last_del	last_del_details	first_anc	first_anc_facility	total_anc_A	total_anc_number	pallor_cv	pallor_finding_cv	pallor_pv	pallor_finding_pv	pulse_cv	pulse_finding_cv	pulse_pv	pulse_finding_pv	bp_cv	bp_finding_systolic_cv	bp_finding_dystolic_cv	bp_pv	bp_finding_systolic_pv	bp_finding_dystolic_pv	weight_cv	weight_value_cv	weight_pv	weight_value_pv	edema_cv	edema_value_cv	edema_pv	edema_value_pv	fun_height_cv	funheight_value_cv	funheight_pv	funheight_value_pv	foelie_cv	foelie_finding_cv
17401	Baseline	11	28	999	2	1	1	1	2	1	1	0	0	1	3	0		1	1	1	2	0	999	0	999	1	9999	0	999	0	999	999	0	999	999	0	999	0	999	0	999	0	999	0	999	0	999	0	999
17975	Baseline	11	30	2	5	1	1	1	2	1	1	0	0	0	3	0		1	4	1	6	0	999	0	999	0	999	0	999	0	999	999	0	999	999	0	999	0	999	0	999	0	999	1	3	1	1	1	1
17402	Baseline	11	30	999	2	1	1	1	2	1	1	0	0	1	2	0		1	4	1	2	0	999	0	999	1	2	0	999	1	9999	9999	1	9999	9999	1	9999	1	9999	0	999	0	999	1	9999	0	999	0	999
17403	Baseline	11	20	999	5	1	1	1	1	0	0	0	0	0	3	0		1	1	1	6	0	999	0	999	0	999	0	999	0	999	999	0	999	999	0	999	0	999	0	999	0	999	1	2	0	999	0	999
17404	Baseline	11	32	1	1	1	1	1	3	2	2	0	0	2	3	0		1	4	1	1	0	999	0	999	0	999	0	999	1	2	2	0	999	999	0	999	0	999	0	999	0	999	0	999	0	999	0	999
17405	Baseline	11	22	999	999	0	1	1	3	0	0	0	0	0	3	0		1	4	0	999	0	999	0	999	0	999	0	999	0	999	999	0	999	999	0	999	0	999	0	999	0	999	0	999	0	999	0	999
17406	Baseline	11	23	999	3	1	0	0	999	999	999	999	999	999	3	0		1	4	1	3	0	999	0	999	0	999	0	999	1	2	2	1	2	2	0	999	0	999	0	999	0	999	0	999	0	999	0	999
17407	Baseline	11	26	999	5	1	1	1	2	1	1	0	0	1	3	0		1	4	1	6	0	999	0	999	0	999	1	2	0	999	999	1	2	2	0	999	1	2	0	999	1	1	0	999	1	3	0	999
17408	Baseline	11	24	999	1	1	1	1	2	1	1	0	0	1	3	0		1	1	1	1	0	999	0	999	0	999	0	999	0	999	999	0	999	999	0	999	0	999	0	999	0	999	0	999	0	999	1	1
17409	Baseline	11	20	999	5	1	1	0	999	999	999	999	999	999	3	0		1	1	1	10	0	999	1	normal	0	999	1	2	0	999	999	1	2	2	0	999	0	999	0	999	0	999	1	2	0	999	0	999
17678	Baseline	11	20	999	5	1	1	1	1	0	0	0	0	0	3	0		1	4	1	6	0	999	0	999	0	999	0	999	0	999	999	0	999	999	0	999	0	999	0	999	0	999	1	2	0	999	0	999
17657	Baseline	11	32	999	1	1	1	1	3	2	2	0	0	2	3	0		1	4	1	1	0	999	0	999	0	999	0	999	1	2	2	0	999	999	0	999	0	999	0	999	0	999	0	999	0	999	0	999
17670	Baseline	11	25	5	3	1	1	1	1	0	0	0	0	0	3	0		1	4	1	3	0	999	0	999	0	999	0	999	0	999	999	0	999	999	0	999	0	999	0	999	0	999	0	999	0	999	0	999
17671	Baseline	11	25	2	5	1	1	1	2	1	1	0	0	1	3	0		1	4	1	8	0	999	0	999	0	999	0	999	0	999	999	0	999	999	0	999	1	3	0	999	0	999	0	999	0	999	0	999
17747	Baseline	11	23	999	3	1	1	1	1	0	0	0	0	0	3	0		1	4	1	3	0	999	0	999	0	999	0	999	0	999	999	0	999	999	0	999	0	999	0	999	0	999	0	999	0	999	0	999
17976	Baseline	11	22	4	3	1	1	1	2	1	0	0	0	1	3	0		1	1	1	3	0	999	0	999	0	999	0	999	0	999	999	0	999	999	0	999	0	999	0	999	0	999	0	999	1	1	0	999
19181	Baseline	11	28	4	4	1	1	1	3	2	2	0	0	2	3	0		1	4	1	4	0	999	0	999	0	999	0	999	1	2	2	0	999	999	0	999	0	999	0	999	0	999	0	999	0	999	0	999
19188	Baseline	11	24	4	4	1	1	1	3	2	2	0	0	2	3	0		1	2	1	4	0	999	0	999	0	999	0	999	1	2	2	0	999	999	0	999	0	999	0	999	0	999	0	999	0	999	0	999
19200	Baseline	11	21	5	4	1	1	1	2	1	1	0	0	1	3	0		1	4	1	4	0	999	0	999	0	999	0	999	0	999	999	0	999	999	0	999	0	999	0	999	0	999	0	999	0	999	0	999
19209	Baseline	12	22	1	2	1	1	0	999	999	999	999	999	999	3	0		1	5	1	2	1	mild	0	999	0	999	0	999	0	999	999	0	999	999	0	999	0	999	0	999	0	999	0	999	0	999	1	1
19213	Baseline	12	26	999	2	1	1	0	999	999	999	999	999	999	3	0		1	15	1	2	0	999	0	999	0	999	0	999	1	9999	9999	1	9999	9999	1	9999	1	9999	1	9999	1	9999	1	9999	1	9999	1	1
19216	Baseline	12	27	999	2	1	1	0	999	999	999	999	999	999	3	0		1	5	1	2	1	9999	1	9999	1	9999	1	9999	1	2	2	1	2	2	1	9999	1	9999	1	9999	1	9999	1	9999	1	9999	1	2
19239	Baseline	11	25	3	5	1	1	1	3	2	2	0	0	2	2	0		1	1	1	5	0	999	1	normal	0	999	1	2	1	2	2	1	1	2	1	3	1	3	0	999	0	999	1	2	0	999	1	1
19221	Baseline	12	25	999	1	1	1	0	999	999	999	999	999	999	3	0		1	5	1	1	0	999	0	999	0	999	0	999	0	999	999	0	999	999	1	9999	1	9999	1	9999	1	9999	1	9999	1	9999	1	2
19257	Baseline	11	39	999	5	1	0	1	5	4	4	0	0	4	3	0		1	4	1	7	0	999	0	999	0	999	0	999	0	999	999	0	999	999	0	999	0	999	0	999	0	999	0	999	0	999	0	999
19268	Baseline	11	33	5	1	1	1	1	4	3	3	0	0	3	3	0		1	4	1	1	0	999	0	999	0	999	0	999	0	999	999	0	999	999	0	999	0	999	0	999	0	999	0	999	0	999	0	999
19274	Baseline	11	22	999	1	1	1	1	3	2	2	0	0	2	3	0		1	4	1	1	0	999	0	999	0	999	0	999	0	999	999	0	999	999	0	999	0	999	0	999	0	999	1	1	0	999	0	999
19282	Baseline	11	44	999	1	1	1	0	999	999	999	999	999	999	3	0		1	4	1	1	0	999	0	999	0	999	0	999	0	999	999	0	999	999	0	999	0	999	0	999	0	999	0	999	0	999	0	999
19305	Baseline	11	25	1	3	1	1	1	3	2	2	0	0	0	3	0		1	4	1	3	0	999	0	999	0	999	0	999	0	999	999	0	999	999	0	999	0	999	0	999	0	999	0	999	1	1	0	999
19307	Baseline	11	23	999	3	1	1	1	2	1	1	0	0	1	2	0		1	4	1	3	0	999	0	999	0	999	0	999	0	999	999	0	999	999	0	999	0	999	0	999	0	999	0	999	1	1	0	999
19310	Baseline	11	29	999	4	1	1	1	3	2	2	0	0	2	3	0		1	4	1	4	0	999	0	999	0	999	0	999	0	999	999	0	999	999	0	999	0	999	0	999	0	999	0	999	0	999	0	999
19315	Baseline	11	31	999	1	1	1	1	5	4	4	0	0	4	3	0		1	1	1	1	0	999	0	999	0	999	0	999	0	999	999	0	999	999	0	999	0	999	0	999	0	999	0	999	0	999	0	999
19321	Baseline	11	22	6	5	1	1	1	1	0	0	0	0	0	3	0		1	4	1	5	0	999	0	999	0	999	0	999	0	999	999	0	999	999	0	999	0	999	0	999	0	999	1	1	1	1	0	999
19561	Baseline	11	30	999	3	0	0	1	7	6	6	0	0	0	3	0		1	1	1	3	0	999	0	999	0	999	0	999	0	999	999	0	999	999	0	999	0	999	0	999	0	999	0	999	0	999	0	999
19566	Baseline	11	27	999	1	1	1	1	3	2	2	0	0	2	2	0		1	1	1	1	0	999	0	999	0	999	0	999	0	999	999	0	999	999	0	999	0	999	0	999	0	999	0	999	0	999	0	999
19572	Baseline	11	28	999	1	1	0	1	2	1	1	0	0	1	2	0		1	4	1	1	0	999	0	999	0	999	0	999	0	999	999	0	999	999	0	999	0	999	0	999	0	999	0	999	1	1	0	999
19582	Baseline	11	29	6	3	1	1	1	2	1	1	0	0	1	3	0		1	4	1	3	0	999	0	999	0	999	0	999	0	999	999	0	999	999	0	999	0	999	0	999	0	999	0	999	1	2	0	999
19590	Baseline	11	26	999	1	1	1	1	3	2	2	0	0	2	3	0		1	4	1	1	0	999	0	999	0	999	0	999	0	999	999	0	999	999	0	999	0	999	0	999	0	999	0	999	0	999	0	999
19596	Baseline	11	31	999	1	0	0	1	3	2	2	0	0	2	3	0		1	4	1	1	0	999	0	999	0	999	0	999	0	999	999	0	999	999	0	999	0	999	0	999	0	999	1	1	0	999	0	999
19605	Baseline	11	24	999	3	0	0	0	999	999	999	999	999	999	3	0		1	4	1	3	0	999	0	999	0	999	0	999	0	999	999	0	999	999	0	999	0	999	0	999	0	999	1	2	0	999	0	999
19607	Baseline	11	23	999	4	1	1	1	3	2	2	0	0	2	3	0		1	4	1	4	0	999	0	999	0	999	0	999	0	999	999	0	999	999	0	999	0	999	0	999	0	999	0	999	0	999	0	999
19609	Baseline	11	30	999	1	0	0	1	3	2	2	0	0	2	3	0		1	1	1	1	0	999	0	999	0	999	0	999	0	999	999	0	999	999	0	999	0	999	0	999	0	999	1	2	0	999	0	999
19611	Baseline	11	32	999	5	1	1	1	5	4	4	0	0	4	3	0		1	4	1	5	0	999	0	999	0	999	0	999	0	999	999	0	999	999	0	999	0	999	0	999	0	999	1	1	1	1	0	999
19645	Baseline	11	21	999	3	1	1	1	1	0	0	0	0	0	3	0		1	4	1	3	0	999	0	999	0	999	0	999	0	999	999	0	999	999	0	999	0	999	0	999	0	999	0	999	0	999	0	999
19647	Baseline	11	25	999	2	1	1	1	2	1	1	0	0	1	3	0		1	4	1	2	0	999	0	999	0	999	0	999	0	999	999	0	999	999	0	999	0	999	0	999	0	999	0	999	1	2	0	999
19649	Baseline	11	25	999	1	1	1	1	3	2	2	0	0	2	3	0		1	4	1	1	0	999	0	999	0	999	0	999	0	999	999	0	999	999	0	999	0	999	0	999	0	999	1	1	0	999	0	999
19713	Baseline	11	19	999	3	1	0	1	1	0	0	0	0	0	3	0		1	4	1	3	0	999	1	mild	0	999	1	2	0	999	999	1	2	2	0	999	0	999	0	999	0	999	0	999	0	999	0	999
20382	Baseline	11	22	2	3	1	1	1	2	1	1	0	0	1	3	0		1	2	1	3	0	999	0	999	0	999	0	999	0	999	999	0	999	999	0	999	0	999	0	999	0	999	1	1	0	999	1	1
20392	Baseline	11	25	1	2	1	1	1	2	1	1	0	0	1	3	0		1	1	1	2	0	999	1	normal	0	999	1	2	0	999	999	1	2	2	0	999	0	999	0	999	0	999	1	2	1	1	1	1
20397	Baseline	11	24	1	3	1	1	1	3	2	1	0	0	2	3	0		1	2	1	3	1	mild	0	999	0	999	1	2	1	2	2	1	2	2	0	999	0	999	0	999	0	999	1	2	1	1	1	2
20400	Baseline	11	24	6	4	1	1	1	1	0	0	0	0	0	3	0		1	4	1	4	0	999	0	999	0	999	0	999	1	2	2	0	999	999	1	3	0	999	0	999	0	999	0	999	0	999	0	999
20404	Baseline	11	25	999	3	1	1	0	999	999	999	999	999	999	3	0		1	2	1	3	0	999	0	999	1	2	1	2	1	2	2	1	2	2	1	3	1	3	0	999	0	999	0	999	0	999	0	999
20406	Baseline	11	23	999	4	1	1	1	3	2	2	0	0	2	3	0		1	4	1	4	0	999	0	999	0	999	0	999	0	999	999	0	999	999	0	999	0	999	0	999	0	999	1	1	0	999	1	1
20408	Baseline	11	19	999	999	1	1	1	1	0	0	0	0	0	3	0		1	4	0	999	0	999	0	999	0	999	0	999	1	2	2	0	999	999	0	999	0	999	0	999	0	999	0	999	0	999	0	999
20410	Baseline	11	27	999	4	1	1	1	3	2	2	0	0	2	3	0		1	4	1	4	0	999	0	999	0	999	0	999	0	999	999	0	999	999	0	999	0	999	0	999	0	999	0	999	0	999	0	999
20412	Baseline	11	23	2	2	1	1	1	3	2	2	0	0	2	3	0		1	4	1	2	0	999	0	999	0	999	0	999	1	2	2	1	2	2	1	3	1	3	0	999	0	999	1	9999	1	9999	1	1
20414	Baseline	11	23	999	5	1	0	1	1	0	0	0	0	0	3	0		1	4	1	6	0	999	0	999	0	999	0	999	0	999	999	0	999	999	0	999	0	999	0	999	0	999	0	999	0	999	0	999
20416	Baseline	11	23	1	2	1	1	1	3	2	1	1	0	1	3	0		1	5	1	2	0	999	0	999	1	9999	1	9999	1	2	2	1	2	2	1	3	1	3	0	999	0	999	1	9999	1	9999	1	1
20418	Baseline	11	22	999	2	0	1	1	3	2	0	2	0	0	3	0		1	4	1	2	0	999	0	999	0	999	0	999	0	999	999	0	999	999	0	999	0	999	0	999	0	999	0	999	0	999	0	999
20420	Baseline	11	24	999	3	1	1	1	2	1	1	0	0	1	3	0		1	4	1	3	0	999	0	999	0	999	0	999	1	2	2	0	999	999	0	999	0	999	0	999	0	999	1	1	0	999	0	999
20424	Baseline	11	23	999	3	1	0	0	999	999	999	999	999	999	3	0		1	4	1	3	0	999	0	999	0	999	0	999	0	999	999	1	2	2	0	999	0	999	0	999	0	999	0	999	0	999	0	999
20455	Baseline	11	32	999	3	1	0	1	4	2	2	0	1	2	3	0		1	4	1	3	0	999	0	999	0	999	0	999	0	999	999	0	999	999	0	999	0	999	0	999	0	999	0	999	0	999	0	999
20454	Baseline	11	23	999	3	1	1	1	1	0	0	0	0	0	3	0		1	4	1	3	0	999	0	999	0	999	0	999	0	999	999	0	999	999	0	999	0	999	0	999	0	999	0	999	0	999	0	999
20459	Baseline	11	25	4	3	1	1	1	1	0	0	0	0	0	3	0		1	4	1	3	0	999	0	999	0	999	0	999	0	999	999	0	999	999	0	999	0	999	0	999	0	999	0	999	0	999	0	999
20461	Baseline	11	19	999	3	1	1	1	1	0	0	0	0	0	3	0		1	4	1	3	0	999	0	999	0	999	0	999	1	2	2	0	999	999	0	999	0	999	0	999	0	999	0	999	0	999	0	999
20463	Baseline	11	25	2	5	1	1	1	2	1	1	0	0	1	3	0		1	4	1	8	0	999	0	999	0	999	0	999	0	999	999	1	2	2	0	999	1	3	0	999	0	999	0	999	0	999	0	999
20465	Baseline	11	20	1	5	1	0	0	999	999	999	999	999	999	3	0		1	4	1	7	0	999	0	999	0	999	0	999	0	999	999	0	999	999	0	999	0	999	0	999	0	999	1	3	0	999	1	1
20466	Baseline	11	24	2	4	1	1	1	2	1	1	0	0	1	3	0		1	4	1	4	0	999	0	999	0	999	1	2	1	2	2	1	2	2	1	3	1	3	0	999	0	999	0	999	0	999	0	999
20469	Baseline	11	23	5	1	1	1	1	1	0	0	0	0	0	3	0		1	4	1	1	0	999	0	999	0	999	0	999	0	999	999	0	999	999	0	999	0	999	0	999	0	999	0	999	0	999	0	999
20471	Baseline	11	26	999	5	1	1	1	2	1	1	0	0	1	3	0		1	4	1	6	0	999	0	999	0	999	1	2	0	999	999	1	2	2	0	999	1	2	0	999	1	1	0	999	1	3	0	999
20472	Baseline	11	25	999	1	1	1	1	7	4	4	0	2	4	3	0		1	4	1	1	0	999	0	999	0	999	0	999	1	2	2	0	999	999	1	3	0	999	0	999	0	999	0	999	0	999	0	999
20477	Baseline	11	21	999	4	1	1	1	1	0	0	0	0	0	3	0		0	999	1	4	0	999	0	999	0	999	0	999	1	2	2	1	2	2	0	999	1	2	0	999	0	999	0	999	0	999	0	999
20482	Baseline	11	33	999	1	1	1	1	2	1	1	0	0	1	3	0		1	4	1	1	0	999	0	999	0	999	0	999	0	999	999	1	2	2	0	999	1	3	0	999	0	999	0	999	0	999	0	999
20487	Baseline	11	23	999	2	1	1	1	1	0	0	0	0	0	3	0		1	4	1	2	0	999	0	999	1	2	0	999	1	2	2	1	2	2	1	2	0	999	0	999	0	999	0	999	0	999	0	999
20494	Baseline	11	19	1	2	1	1	1	1	0	0	0	0	0	3	0		1	2	1	2	0	999	0	999	0	999	1	9999	1	1	2	1	2	2	1	3	1	3	0	999	0	999	0	999	0	999	0	999
20502	Baseline	11	22	999	3	1	1	1	2	1	1	0	0	1	3	0		1	2	1	3	0	999	0	999	0	999	0	999	1	1	1	0	999	999	1	3	1	3	0	999	0	999	0	999	0	999	0	999
20525	Baseline	11	26	999	2	1	0	1	3	2	2	0	0	2	3	0		0	999	1	2	0	999	0	999	0	999	0	999	0	999	999	0	999	999	0	999	0	999	0	999	0	999	1	1	0	999	0	999
20549	Baseline	11	34	999	5	1	1	0	999	999	999	999	999	999	3	0		1	4	1	7	1	Normal	0	999	1	2	0	999	1	2	2	0	999	999	1	3	0	999	0	999	0	999	1	3	0	999	0	999
20551	Baseline	11	32	6	4	1	1	1	1	0	0	0	0	0	3	0		1	4	1	4	1	Normal	1	normal	1	2	1	2	1	1	2	1	2	2	1	3	1	3	1	1	1	1	1	1	0	999	0	999
20558	Baseline	11	24	999	1	1	1	1	2	1	1	0	0	1	3	0		1	1	1	1	0	999	0	999	0	999	0	999	0	999	999	0	999	999	0	999	0	999	0	999	0	999	0	999	1	2	1	1
20561	Baseline	11	30	1	1	1	1	1	2	1	1	0	0	1	3	0		1	1	1	1	1	Normal	0	999	0	999	1	2	1	1	1	0	999	999	0	999	0	999	1	1	0	999	1	1	0	999	0	999
20568	Baseline	11	30	999	1	1	1	1	2	1	1	0	0	1	3	0		1	4	1	1	0	999	0	999	0	999	0	999	0	999	999	0	999	999	0	999	0	999	0	999	0	999	0	999	0	999	0	999
20576	Baseline	11	28	1	2	1	1	1	2	1	1	0	0	1	3	0		1	1	1	2	0	999	0	999	0	999	0	999	0	999	999	0	999	999	0	999	0	999	0	999	0	999	1	1	0	999	0	999
20597	Baseline	11	19	3	2	1	1	1	2	2	1	0	0	1	3	0		1	4	1	2	0	999	0	999	0	999	0	999	0	999	999	0	999	999	0	999	0	999	0	999	0	999	1	2	0	999	1	3
20598	Baseline	11	25	999	3	1	1	1	2	2	1	0	0	1	3	0		1	4	1	3	0	999	1	normal	0	999	1	2	0	999	999	1	2	2	0	999	1	2	0	999	1	1	1	2	0	999	1	2
20599	Baseline	11	24	4	3	1	1	1	2	1	1	0	0	1	3	0		1	1	1	3	0	999	1	normal	0	999	0	999	0	999	999	0	999	999	0	999	1	3	0	999	0	999	1	1	0	999	0	999
20662	Baseline	11	25	999	5	1	1	1	4	1	1	0	2	1	3	0		1	1	1	6	0	999	1	mild	0	999	0	999	0	999	999	1	1	2	1	9999	1	2	0	999	0	999	0	999	1	1	0	999
20666	Baseline	11	29	999	1	1	1	0	999	999	999	999	999	999	3	0		1	4	1	1	0	999	0	999	0	999	0	999	1	2	2	1	2	2	0	999	1	3	0	999	0	999	0	999	0	999	0	999
20783	Baseline	11	25	999	3	1	1	1	2	1	1	0	0	1	3	0		1	4	1	3	0	999	0	999	0	999	0	999	0	999	999	0	999	999	0	999	0	999	0	999	0	999	1	9999	1	9999	1	1
20695	Baseline	11	18	5	5	1	1	1	1	0	0	0	0	0	3	0		1	4	1	16	0	999	1	mild	0	999	1	2	0	999	999	1	2	2	0	999	1	2	0	999	1	2	1	1	1	1	1	2
20702	Baseline	11	18	999	999	1	1	1	3	2	2	0	0	2	3	0		1	1	0	999	0	999	0	999	0	999	0	999	0	999	999	0	999	999	0	999	0	999	0	999	0	999	0	999	1	1	0	999
20715	Baseline	11	30	2	1	1	1	1	3	2	2	0	0	2	3	0		1	1	1	1	0	999	1	mild	0	999	1	2	0	999	999	1	2	2	0	999	0	999	0	999	0	999	1	1	0	999	0	999
20734	Baseline	11	25	1	3	1	1	1	2	1	1	0	0	1	3	0		1	4	1	3	0	999	0	999	1	9999	0	999	1	2	2	1	2	2	1	3	1	3	0	999	0	999	1	9999	1	9999	1	2
20736	Baseline	11	20	5	4	1	1	1	1	0	0	0	0	0	3	0		1	4	1	4	0	999	0	999	0	999	0	999	0	999	999	0	999	999	0	999	0	999	0	999	0	999	0	999	0	999	0	999
20739	Baseline	11	26	999	2	1	1	0	999	999	999	999	999	999	3	0		1	4	1	2	0	999	0	999	0	999	0	999	0	999	999	0	999	999	0	999	0	999	0	999	0	999	1	2	0	999	0	999
20806	Baseline	11	21	999	1	1	1	1	1	0	0	0	0	0	3	0		1	4	1	1	0	999	0	999	0	999	0	999	0	999	999	0	999	999	0	999	0	999	0	999	0	999	1	1	0	999	1	1
20823	Baseline	11	24	999	1	0	0	1	2	1	1	0	0	1	3	0		1	4	1	1	0	999	0	999	0	999	0	999	0	999	999	0	999	999	0	999	0	999	0	999	0	999	1	2	0	999	0	999
20835	Baseline	11	21	999	3	1	0	1	2	1	1	0	0	0	3	0		1	2	1	3	0	999	0	999	0	999	0	999	0	999	999	0	999	999	0	999	0	999	0	999	0	999	1	2	0	999	0	999
20867	Baseline	11	28	999	2	0	1	1	2	1	1	0	0	1	3	0		1	2	1	2	0	999	0	999	0	999	0	999	0	999	999	0	999	999	0	999	0	999	0	999	0	999	1	1	1	1	0	999
21026	Baseline	11	24	999	3	1	1	1	2	1	1	0	0	1	3	0		1	2	1	3	0	999	0	999	0	999	0	999	0	999	999	1	2	2	0	999	1	2	0	999	0	999	1	1	0	999	0	999
21035	Baseline	11	24	999	5	1	1	1	2	1	1	0	0	1	3	0		1	4	1	6	0	999	0	999	0	999	0	999	0	999	999	0	999	999	0	999	0	999	0	999	0	999	1	2	1	1	1	1
21088	Baseline	11	23	2	5	1	1	1	1	0	0	0	0	0	3	0		1	4	1	5	0	999	0	999	0	999	0	999	0	999	999	0	999	999	0	999	0	999	0	999	0	999	1	1	0	999	0	999
21092	Baseline	11	28	5	5	1	1	1	2	1	1	0	0	1	3	0		1	4	1	5	0	999	0	999	0	999	0	999	0	999	999	0	999	999	0	999	0	999	0	999	0	999	0	999	0	999	0	999
21094	Baseline	11	19	2	1	0	0	0	999	999	999	999	999	999	3	0		1	4	1	1	0	999	0	999	0	999	0	999	0	999	999	0	999	999	0	999	0	999	0	999	0	999	0	999	0	999	0	999
21113	Baseline	11	21	4	3	1	1	1	2	1	1	0	0	1	3	0		1	4	1	3	0	999	0	999	0	999	0	999	0	999	999	0	999	999	0	999	0	999	0	999	0	999	0	999	0	999	0	999
21146	Baseline	11	28	6	5	1	1	1	1	0	0	0	0	0	3	0		1	4	1	10	0	999	0	999	0	999	0	999	0	999	999	0	999	999	0	999	0	999	0	999	0	999	1	2	0	999	0	999
21405	Baseline	11	25	999	4	1	0	1	4	3	3	0	0	3	3	0		1	1	1	4	0	999	0	999	0	999	0	999	0	999	999	1	2	2	0	999	1	3	0	999	0	999	0	999	0	999	0	999
21410	Baseline	11	22	999	2	0	0	1	4	3	3	0	0	3	3	0		1	1	1	2	0	999	0	999	0	999	0	999	0	999	999	0	999	999	0	999	0	999	0	999	0	999	1	1	0	999	0	999
21674	Baseline	11	24	999	2	1	1	1	1	0	0	0	0	0	3	0		1	1	1	2	0	999	0	999	0	999	0	999	1	9999	9999	1	2	2	0	999	1	2	0	999	0	999	0	999	0	999	0	999
21668	Baseline	11	26	999	3	1	1	1	2	1	1	0	0	1	3	0		1	1	1	3	0	999	0	999	0	999	0	999	0	999	999	0	999	999	0	999	1	2	0	999	0	999	1	1	0	999	0	999
21673	Baseline	11	25	4	5	1	1	1	2	1	1	0	0	1	3	0		1	1	1	8	0	999	0	999	0	999	0	999	0	999	999	1	2	2	0	999	0	999	0	999	0	999	1	2	0	999	0	999
21725	Baseline	11	34	4	5	1	1	1	3	2	2	0	0	2	3	0		1	1	1	8	0	999	0	999	0	999	0	999	0	999	999	1	2	2	0	999	1	3	0	999	0	999	0	999	0	999	1	2
21733	Baseline	11	19	999	3	1	1	1	2	1	1	0	0	1	3	0		1	1	1	3	0	999	0	999	0	999	0	999	0	999	999	0	999	999	0	999	0	999	0	999	0	999	0	999	0	999	0	999
21735	Baseline	11	23	999	3	1	1	1	3	2	1	0	0	1	3	0		1	4	1	3	0	999	0	999	0	999	0	999	0	999	999	0	999	999	0	999	0	999	0	999	0	999	0	999	1	1	0	999
21805	Baseline	11	23	999	5	1	1	1	1	0	0	0	0	0	3	1	1927-05-17	1	1	1	5	0	999	1	mild	0	999	0	999	0	999	999	1	2	2	0	999	1	3	0	999	0	999	1	1	1	1	0	999
22036	Baseline	11	22	999	1	1	1	1	2	1	1	0	0	1	3	0		1	1	1	1	0	999	0	999	0	999	0	999	0	999	999	1	9999	9999	0	999	1	9999	0	999	0	999	0	999	1	1	0	999
22039	Baseline	11	31	999	3	1	1	1	2	1	1	0	0	1	2	0		1	2	1	3	0	999	1	9999	0	999	1	9999	0	999	999	1	9999	9999	0	999	1	9999	0	999	0	999	0	999	0	999	0	999
18444	Baseline	13	28	5	5	1	1	1	2	1	1	0	0	1	3	0		1	5	1	7	0	999	0	999	0	999	0	999	0	999	999	0	999	999	0	999	0	999	0	999	0	999	0	999	0	999	0	999
18479	Baseline	13	25	1	5	0	1	1	1	0	0	0	0	0	3	0		0	999	1	5	0	999	0	999	0	999	0	999	0	999	999	0	999	999	0	999	0	999	0	999	0	999	0	999	0	999	0	999
18491	Baseline	13	18	3	5	1	1	0	999	999	999	999	999	999	3	0		1	3	1	6	0	999	0	999	0	999	0	999	1	2	2	1	2	2	1	3	0	999	0	999	0	999	0	999	0	999	0	999
18652	Baseline	13	25	2	5	1	1	1	4	2	2	0	1	2	3	0		1	3	1	8	0	999	0	999	0	999	0	999	1	2	2	1	1	2	0	999	1	2	0	999	0	999	0	999	0	999	0	999
20396	Baseline	13	22	5	4	1	1	1	1	0	0	0	0	0	3	0		1	3	1	4	0	999	0	999	0	999	0	999	0	999	999	1	1	2	0	999	1	3	0	999	0	999	0	999	0	999	0	999
20402	Baseline	13	28	7	3	1	1	1	2	1	1	0	0	1	3	0		1	3	1	3	0	999	0	999	0	999	0	999	0	999	999	0	999	999	1	3	0	999	0	999	0	999	0	999	0	999	0	999
20740	Baseline	13	25	3	5	1	1	1	3	2	2	0	0	2	3	0		1	3	1	5	0	999	0	999	1	2	0	999	1	1	2	1	2	2	1	2	1	2	0	999	0	999	0	999	0	999	0	999
20834	Baseline	13	25	999	2	0	0	0	999	999	999	999	999	999	3	0		1	3	1	2	0	999	0	999	0	999	0	999	0	999	999	0	999	999	0	999	0	999	0	999	0	999	0	999	0	999	0	999
20868	Baseline	13	39	4	4	1	1	1	4	3	3	0	0	3	3	0		1	3	1	4	0	999	0	999	0	999	0	999	1	2	2	0	999	999	1	3	0	999	0	999	0	999	0	999	0	999	0	999
20873	Baseline	13	22	5	5	1	0	0	999	999	999	999	999	999	3	0		1	3	1	5	0	999	0	999	0	999	0	999	1	2	2	0	999	999	0	999	0	999	0	999	0	999	0	999	0	999	0	999
19754	Baseline	12	27	1	3	1	1	0	999	999	999	999	999	999	3	0		1	3	1	3	1	mild	0	999	0	999	0	999	0	999	999	0	999	999	0	999	0	999	0	999	0	999	0	999	0	999	1	1
19761	Baseline	12	20	4	1	1	1	1	1	0	0	0	0	0	3	0		1	3	1	1	0	999	0	999	0	999	0	999	0	999	999	0	999	999	0	999	0	999	0	999	0	999	0	999	0	999	0	999
19767	Baseline	12	20	1	2	1	1	0	999	999	999	999	999	999	3	0		1	3	1	2	0	999	0	999	0	999	0	999	0	999	999	0	999	999	0	999	0	999	0	999	0	999	0	999	0	999	1	1
19775	Baseline	12	22	1	2	0	0	0	999	999	999	999	999	999	3	0		1	3	1	2	0	999	0	999	0	999	0	999	0	999	999	0	999	999	0	999	0	999	0	999	0	999	0	999	0	999	1	1
19782	Baseline	12	27	1	2	1	1	1	2	1	1	0	0	1	3	0		1	3	1	2	0	999	0	999	0	999	0	999	0	999	999	0	999	999	0	999	0	999	0	999	0	999	0	999	0	999	0	999
19786	Baseline	12	23	1	3	1	1	1	2	1	1	0	0	1	3	0		1	3	1	3	0	999	0	999	0	999	0	999	0	999	999	0	999	999	0	999	0	999	0	999	0	999	0	999	0	999	1	1
19792	Baseline	12	35	1	3	0	0	1	3	2	2	0	0	2	3	0		1	3	1	3	0	999	0	999	0	999	0	999	0	999	999	0	999	999	0	999	0	999	0	999	0	999	0	999	0	999	0	999
19800	Baseline	12	20	1	2	0	0	0	999	999	999	999	999	999	3	0		1	3	1	2	0	999	0	999	0	999	0	999	0	999	999	0	999	999	0	999	0	999	0	999	0	999	0	999	0	999	0	999
19805	Baseline	12	29	1	1	0	0	0	999	999	999	999	999	999	3	0		0	999	1	1	0	999	0	999	0	999	0	999	0	999	999	0	999	999	0	999	0	999	0	999	0	999	0	999	0	999	0	999
19811	Baseline	12	23	1	1	0	0	0	999	999	999	999	999	999	3	0		0	999	1	1	0	999	0	999	0	999	0	999	0	999	999	0	999	999	0	999	0	999	0	999	0	999	0	999	0	999	1	1
20170	Baseline	12	26	1	2	0	0	1	2	1	1	0	0	1	3	0		1	3	1	2	0	999	0	999	0	999	0	999	0	999	999	0	999	999	0	999	0	999	0	999	0	999	0	999	0	999	1	1
20168	Baseline	12	25	1	2	0	0	0	999	999	999	999	999	999	3	0		1	3	1	2	1	mild	0	999	0	999	0	999	0	999	999	0	999	999	0	999	0	999	0	999	0	999	0	999	0	999	0	999
20176	Baseline	12	22	3	2	0	0	1	1	0	0	0	0	0	3	0		1	3	1	2	0	999	0	999	0	999	0	999	0	999	999	0	999	999	0	999	0	999	0	999	0	999	0	999	0	999	0	999
20185	Baseline	12	24	1	2	1	1	1	2	1	0	0	0	1	3	0		1	3	1	2	0	999	0	999	0	999	0	999	0	999	999	0	999	999	0	999	0	999	0	999	0	999	0	999	0	999	1	1
20319	Baseline	12	24	6	2	0	0	0	999	999	999	999	999	999	3	0		1	3	1	2	0	999	0	999	0	999	0	999	0	999	999	0	999	999	0	999	0	999	0	999	0	999	0	999	0	999	1	1
20333	Baseline	12	19	3	2	0	0	1	1	0	0	0	0	0	3	0		1	3	1	2	0	999	0	999	0	999	0	999	0	999	999	0	999	999	0	999	0	999	0	999	0	999	0	999	0	999	1	1
20343	Baseline	12	25	2	2	0	1	1	2	1	0	0	0	1	3	0		1	3	1	2	0	999	0	999	0	999	0	999	0	999	999	0	999	999	0	999	0	999	0	999	0	999	0	999	0	999	1	1
20352	Baseline	12	21	1	1	0	0	1	1	0	0	0	0	0	3	0		1	3	1	1	0	999	0	999	0	999	0	999	1	2	2	0	999	999	0	999	0	999	0	999	0	999	0	999	0	999	0	999
20490	Baseline	12	25	1	2	1	1	1	2	1	0	1	0	0	3	0		1	3	1	2	0	999	0	999	0	999	0	999	1	2	2	0	999	999	0	999	0	999	0	999	0	999	0	999	0	999	1	1
20499	Baseline	12	26	1	2	0	0	0	999	999	999	999	999	999	3	0		1	3	1	2	0	999	0	999	0	999	0	999	1	2	2	0	999	999	0	999	0	999	0	999	0	999	0	999	0	999	0	999
20546	Baseline	12	24	1	2	1	1	1	2	1	0	0	0	1	3	0		1	3	1	2	0	999	0	999	0	999	0	999	1	2	2	0	999	999	0	999	0	999	0	999	0	999	0	999	0	999	1	1
20554	Baseline	12	22	1	1	0	0	1	1	0	0	0	0	0	3	0		1	3	1	1	0	999	0	999	0	999	0	999	1	2	2	0	999	999	0	999	0	999	0	999	0	999	0	999	0	999	0	999
21112	Baseline	12	23	9999	2	1	1	1	1	0	0	0	0	0	3	0		1	3	1	2	1	mild	0	999	0	999	0	999	0	999	999	0	999	999	0	999	0	999	0	999	0	999	0	999	0	999	1	1
21121	Baseline	12	22	1	2	1	0	1	1	0	0	0	0	0	3	0		1	3	1	2	1	9999	1	mild	0	999	0	999	0	999	999	0	999	999	0	999	0	999	0	999	0	999	0	999	1	9999	1	1
21162	Baseline	12	24	1	4	1	1	1	1	0	0	0	0	0	3	0		1	3	1	4	1	mild	0	999	0	999	0	999	0	999	999	0	999	999	0	999	0	999	0	999	0	999	0	999	0	999	1	1
16579	Baseline	31	20	999	999	1	1	1	1	0	0	0	0	0	3	0		1	4	0	999	0	999	0	999	0	999	0	999	1	2	2	0	999	999	1	2	0	999	0	999	0	999	0	999	0	999	0	999
18442	Baseline	33	22	999	999	1	0	0	999	999	999	999	999	999	3	0		1	3	0	999	0	999	1	mild	0	999	1	9999	0	999	999	0	999	999	0	999	0	999	0	999	0	999	0	999	0	999	0	999
21426	Baseline	31	25	999	999	0	0	1	4	1	0	0	2	0	3	0		1	4	0	999	0	999	0	999	0	999	0	999	0	999	999	0	999	999	0	999	0	999	0	999	0	999	0	999	0	999	0	999
16683	Baseline	32	26	999	999	0	0	0	999	999	999	999	999	999	3	0		1	3	0	999	1	mild	0	999	0	999	0	999	1	1	2	0	999	999	1	3	0	999	0	999	0	999	0	999	0	999	0	999
16684	Baseline	32	23	999	999	1	1	1	2	1	1	0	0	0	2	0		0	999	0	999	0	999	0	999	0	999	0	999	0	999	999	0	999	999	0	999	0	999	0	999	0	999	0	999	0	999	0	999
16685	Baseline	32	27	999	999	0	0	0	999	999	999	999	999	999	3	0		0	999	0	999	0	999	0	999	0	999	0	999	0	999	999	0	999	999	0	999	0	999	0	999	0	999	0	999	0	999	0	999
16762	Baseline	32	22	999	999	1	1	0	999	999	999	999	999	999	3	0		0	999	0	999	1	mild	0	999	0	999	0	999	1	2	2	0	999	999	1	3	0	999	0	999	0	999	0	999	0	999	0	999
16763	Baseline	32	22	999	999	1	1	1	1	0	0	0	0	0	3	0		0	999	0	999	1	mild	0	999	0	999	0	999	1	1	2	0	999	999	1	3	0	999	0	999	0	999	0	999	0	999	0	999
16764	Baseline	32	26	999	999	0	0	0	999	999	999	999	999	999	3	0		0	999	0	999	1	moderate	0	999	0	999	0	999	0	999	999	0	999	999	0	999	0	999	0	999	0	999	0	999	0	999	0	999
17225	Baseline	32	23	999	999	1	1	0	999	999	999	999	999	999	3	0		0	999	0	999	0	999	0	999	0	999	0	999	1	2	2	0	999	999	1	2	0	999	0	999	0	999	1	9999	0	999	0	999
20449	Baseline	32	21	999	999	0	0	0	999	999	999	999	999	999	3	0		1	3	0	999	1	mild	0	999	0	999	0	999	0	999	999	0	999	999	0	999	0	999	0	999	0	999	0	999	0	999	0	999
20451	Baseline	32	26	999	999	0	0	0	999	999	999	999	999	999	3	0		1	3	0	999	1	mild	0	999	0	999	0	999	0	999	999	0	999	999	0	999	0	999	0	999	0	999	0	999	0	999	0	999
20682	Baseline	32	24	999	999	0	0	0	999	999	999	999	999	999	3	0		1	3	0	999	1	mild	0	999	0	999	0	999	1	1	2	0	999	999	0	999	0	999	0	999	0	999	0	999	0	999	0	999
20683	Baseline	32	25	999	999	0	0	0	999	999	999	999	999	999	3	0		1	3	0	999	1	moderate	0	999	0	999	0	999	1	2	2	0	999	999	1	9999	0	999	0	999	0	999	0	999	0	999	0	999
21374	Baseline	32	22	999	999	1	1	1	9999	9999	9999	9999	9999	9999	3	0		1	3	0	999	1	9999	0	999	0	999	0	999	1	2	2	0	999	999	0	999	0	999	0	999	0	999	0	999	0	999	0	999
21376	Baseline	32	23	999	999	0	0	0	999	999	999	999	999	999	3	0		1	3	0	999	1	9999	1	9999	0	999	0	999	1	9999	9999	0	999	999	1	9999	0	999	0	999	0	999	0	999	0	999	0	999
21377	Baseline	32	26	999	999	1	1	1	2	0	1	0	0	0	3	0		1	3	0	999	1	9999	0	999	0	999	0	999	1	2	2	0	999	999	0	999	0	999	0	999	0	999	0	999	0	999	0	999
21378	Baseline	32	25	999	999	1	1	1	9999	9999	9999	9999	9999	9999	3	0		1	3	0	999	1	9999	0	999	0	999	0	999	1	9999	9999	0	999	999	0	999	0	999	0	999	0	999	0	999	0	999	0	999
21467	Baseline	32	20	999	999	1	1	0	999	999	999	999	999	999	3	0		1	3	0	999	1	mild	1	9999	0	999	0	999	0	999	999	0	999	999	1	2	0	999	0	999	0	999	0	999	0	999	0	999
21469	Baseline	32	22	999	999	0	0	0	999	999	999	999	999	999	3	0		1	3	0	999	1	mild	0	999	0	999	0	999	0	999	999	0	999	999	0	999	0	999	0	999	0	999	0	999	0	999	0	999
21781	Baseline	32	23	999	999	1	1	1	1	0	0	0	0	0	3	0		1	3	0	999	0	999	1	mild	0	999	0	999	0	999	999	1	2	2	0	999	1	3	0	999	0	999	0	999	0	999	0	999
21783	Baseline	32	24	999	999	0	0	0	999	999	999	999	999	999	3	0		1	3	0	999	0	999	1	9999	0	999	0	999	1	9999	9999	0	999	999	0	999	0	999	0	999	0	999	0	999	0	999	0	999
16019	Baseline	31	22	999	999	1	1	1	2	1	0	0	0	0	3	0		0	999	0	999	1	Normal	0	999	1	2	0	999	0	999	999	0	999	999	0	999	0	999	0	999	0	999	0	999	0	999	0	999
16434	Baseline	31	22	999	4	1	1	1	1	0	0	0	0	0	3	0		1	4	1	4	1	9999	0	999	0	999	0	999	1	9999	9999	1	9999	9999	1	3	1	3	1	9999	1	1	0	999	0	999	1	9999
16435	Baseline	31	26	999	2	0	0	0	999	999	999	999	999	999	1	0		1	4	1	2	1	severe	1	severe	0	999	0	999	0	999	999	0	999	999	0	999	0	999	0	999	0	999	0	999	0	999	0	999
16499	Baseline	31	24	999	1	1	1	1	2	1	0	0	0	0	3	0		1	4	1	1	0	999	0	999	0	999	0	999	1	1	2	1	1	2	1	4	0	999	0	999	0	999	0	999	0	999	1	9999
16500	Baseline	31	24	5	1	1	1	1	1	0	0	0	0	0	3	0		1	4	1	1	0	999	0	999	0	999	0	999	1	1	2	1	1	2	1	2	0	999	0	999	0	999	0	999	0	999	1	9999
16501	Baseline	31	24	5	1	1	1	1	1	0	0	0	0	0	3	0		1	2	1	1	0	999	0	999	0	999	0	999	1	2	2	1	2	2	1	2	0	999	0	999	0	999	0	999	0	999	0	999
16502	Baseline	31	24	999	1	1	1	1	2	1	0	0	0	0	3	0		1	4	1	1	0	999	0	999	0	999	0	999	0	999	999	0	999	999	0	999	0	999	0	999	0	999	0	999	0	999	1	9999
16503	Baseline	31	29	4	1	1	1	1	2	1	0	0	0	0	3	1	2012-08-10	1	4	1	1	0	999	0	999	0	999	0	999	1	1	2	1	9999	9999	1	3	1	3	0	999	0	999	0	999	0	999	0	999
16577	Baseline	31	26	999	1	1	1	1	1	0	0	0	0	0	3	0		1	4	1	1	0	999	0	999	0	999	0	999	1	9999	9999	1	2	2	1	3	0	999	0	999	0	999	0	999	0	999	1	9999
16578	Baseline	31	9999	999	2	1	0	1	1	0	0	0	0	0	3	0		1	4	1	2	0	999	0	999	0	999	0	999	0	999	999	1	9999	9999	1	9999	0	999	1	9999	0	999	0	999	0	999	0	999
16580	Baseline	31	26	999	2	1	1	1	2	1	0	0	0	0	3	0		1	4	1	2	0	999	0	999	0	999	0	999	1	9999	9999	1	9999	9999	0	999	0	999	0	999	0	999	0	999	0	999	1	9999
16581	Baseline	31	23	999	1	0	1	1	2	1	0	0	0	0	2	0		1	4	1	1	0	999	0	999	0	999	0	999	1	2	2	0	999	999	1	3	0	999	0	999	0	999	0	999	0	999	1	9999
16600	Baseline	31	26	999	2	1	1	1	4	1	1	0	2	0	3	0		1	4	1	2	0	999	0	999	0	999	0	999	1	1	2	0	999	999	1	3	0	999	0	999	0	999	0	999	0	999	1	9999
16657	Baseline	31	20	999	1	1	1	1	9999	9999	9999	9999	9999	9999	3	0		1	4	1	1	1	moderate	1	mild	0	999	0	999	1	9999	9999	0	999	999	1	9999	0	999	0	999	0	999	0	999	0	999	1	9999
16661	Baseline	31	21	999	1	1	1	1	1	0	0	0	0	0	3	0		1	4	1	1	0	999	1	9999	0	999	0	999	1	1	2	0	999	999	1	2	0	999	0	999	0	999	0	999	0	999	1	9999
16774	Baseline	31	25	999	2	1	1	1	2	1	0	0	0	0	2	0		1	4	1	2	1	moderate	1	moderate	0	999	0	999	0	999	999	0	999	999	1	3	0	999	0	999	0	999	0	999	0	999	1	9999
16775	Baseline	31	23	999	1	1	1	1	9999	9999	9999	9999	9999	9999	3	0		1	4	1	1	1	moderate	0	999	0	999	0	999	1	9999	9999	0	999	999	1	9999	1	9999	0	999	0	999	0	999	0	999	1	9999
16964	Baseline	31	24	999	999	1	0	1	2	1	1	0	0	0	3	0		1	4	0	999	0	999	0	999	0	999	0	999	1	1	2	0	999	999	1	2	0	999	0	999	0	999	0	999	0	999	1	9999
17651	Baseline	31	24	999	999	1	0	1	2	1	0	0	0	0	3	0		1	4	0	999	1	moderate	0	999	0	999	0	999	0	999	999	1	1	2	0	999	1	3	0	999	0	999	0	999	0	999	1	9999
17653	Baseline	31	23	999	1	1	0	1	1	0	0	0	0	0	3	0		1	4	1	1	1	9999	0	999	0	999	0	999	0	999	999	0	999	999	0	999	0	999	0	999	0	999	0	999	0	999	1	9999
17813	Baseline	31	30	999	999	1	0	1	3	2	0	0	0	0	3	0		1	4	0	999	0	999	0	999	0	999	0	999	1	1	2	0	999	999	1	3	0	999	0	999	0	999	0	999	0	999	0	999
17816	Baseline	31	22	999	3	1	1	1	2	1	0	0	0	0	3	0		1	4	1	3	0	999	0	999	0	999	0	999	0	999	999	1	2	2	1	9999	1	3	0	999	0	999	0	999	0	999	0	999
18242	Baseline	31	27	999	999	1	1	1	1	0	0	0	0	0	3	0		1	4	0	999	0	999	0	999	0	999	0	999	1	3	2	0	999	999	0	999	0	999	0	999	0	999	0	999	0	999	1	9999
18245	Baseline	31	23	999	1	0	0	1	3	2	2	0	0	0	3	0		1	4	1	1	0	999	0	999	0	999	0	999	0	999	999	0	999	999	0	999	0	999	0	999	0	999	0	999	0	999	1	9999
18562	Baseline	31	21	999	1	1	1	1	1	0	0	0	0	0	3	0		1	4	1	0	1	9999	0	999	0	999	0	999	0	999	999	1	9999	9999	0	999	1	9999	0	999	0	999	0	999	0	999	0	999
19623	Baseline	31	21	999	999	1	0	1	1	0	0	0	0	0	3	0		1	4	0	999	0	999	0	999	0	999	0	999	1	2	2	1	2	2	0	999	1	2	0	999	0	999	0	999	0	999	0	999
19624	Baseline	31	19	999	999	1	0	1	1	0	0	0	0	0	3	0		1	4	0	999	0	999	0	999	0	999	0	999	0	999	999	0	999	999	0	999	0	999	0	999	0	999	0	999	0	999	1	9999
19625	Baseline	31	27	999	999	1	0	1	4	3	1	0	0	0	3	0		1	4	0	999	0	999	0	999	0	999	0	999	0	999	999	0	999	999	0	999	0	999	0	999	0	999	0	999	0	999	1	9999
19626	Baseline	31	30	999	999	1	1	1	4	3	3	0	0	0	3	0		1	4	0	999	0	999	0	999	0	999	0	999	1	2	2	0	999	999	1	3	0	999	0	999	0	999	0	999	0	999	0	999
19627	Baseline	31	22	999	999	1	0	1	2	1	0	0	0	0	2	0		1	4	0	999	0	999	0	999	0	999	0	999	1	2	2	1	1	1	1	3	1	3	0	999	0	999	0	999	0	999	0	999
20900	Baseline	31	19	999	999	1	0	0	999	999	999	999	999	999	3	0		0	999	0	999	1	moderate	1	moderate	0	999	0	999	1	2	2	0	999	999	1	2	0	999	0	999	0	999	0	999	0	999	0	999
20901	Baseline	31	24	999	1	1	0	1	2	1	0	0	0	0	3	0		1	4	1	1	0	999	0	999	0	999	0	999	1	9999	9999	0	999	999	0	999	0	999	0	999	0	999	1	9999	0	999	1	9999
20902	Baseline	31	25	999	999	1	1	1	2	1	0	0	0	0	3	0		0	999	0	999	0	999	0	999	0	999	0	999	1	1	2	1	1	2	1	3	1	3	0	999	0	999	1	9999	1	9999	1	9999
20429	Baseline	31	27	999	999	1	1	1	2	0	0	0	0	0	3	0		0	999	0	999	0	999	0	999	0	999	0	999	1	2	2	0	999	999	1	2	0	999	0	999	0	999	0	999	0	999	0	999
20434	Baseline	31	32	999	999	1	1	1	5	2	2	0	2	0	3	0		1	4	0	999	0	999	0	999	0	999	0	999	0	999	999	0	999	999	1	3	0	999	0	999	0	999	0	999	0	999	0	999
20435	Baseline	31	22	999	999	1	1	1	3	2	0	0	0	0	3	0		0	999	0	999	0	999	0	999	0	999	0	999	0	999	999	0	999	999	1	3	0	999	0	999	0	999	0	999	0	999	0	999
20655	Baseline	31	22	999	999	1	0	1	2	1	0	0	0	0	3	0		1	4	0	999	0	999	0	999	0	999	0	999	0	999	999	0	999	999	1	9999	1	3	0	999	0	999	0	999	0	999	0	999
20903	Baseline	31	26	999	999	1	1	1	2	1	0	0	0	0	2	0		0	999	0	999	0	999	0	999	0	999	0	999	0	999	999	0	999	999	0	999	0	999	0	999	0	999	0	999	0	999	0	999
20904	Baseline	31	23	999	999	1	1	1	2	1	1	0	0	0	3	0		0	999	0	999	0	999	0	999	0	999	0	999	0	999	999	0	999	999	0	999	0	999	0	999	0	999	0	999	0	999	0	999
20905	Baseline	31	27	999	999	1	1	1	3	2	2	0	0	0	3	0		0	999	0	999	0	999	0	999	0	999	0	999	0	999	999	0	999	999	0	999	0	999	0	999	0	999	1	1	0	999	1	9999
21052	Baseline	31	32	999	1	1	1	1	2	1	0	0	0	0	2	0		1	4	1	0	0	999	0	999	0	999	0	999	0	999	999	0	999	999	1	9999	1	3	0	999	0	999	1	1	0	999	0	999
21053	Baseline	31	25	999	999	1	1	1	5	1	1	0	3	0	3	0		1	4	0	999	0	999	0	999	0	999	0	999	0	999	999	0	999	999	1	3	0	999	0	999	0	999	0	999	1	1	1	9999
21055	Baseline	31	26	999	999	1	1	1	4	3	3	0	0	0	3	0		1	4	0	999	0	999	0	999	0	999	0	999	0	999	999	0	999	999	1	2	0	999	0	999	0	999	0	999	0	999	1	9999
21058	Baseline	31	25	999	999	1	1	1	9999	9999	9999	9999	9999	9999	3	0		1	4	0	999	0	999	0	999	0	999	0	999	1	2	2	1	9999	9999	1	9999	1	9999	0	999	0	999	1	3	0	999	0	999
21358	Baseline	31	21	999	999	1	1	1	1	0	0	0	0	0	3	0		1	4	0	999	0	999	0	999	0	999	0	999	0	999	999	1	1	1	0	999	1	2	0	999	0	999	1	1	0	999	0	999
21360	Baseline	31	25	999	999	1	1	1	2	1	1	0	0	0	3	0		1	4	0	999	0	999	0	999	0	999	0	999	0	999	999	0	999	999	0	999	0	999	0	999	0	999	1	1	0	999	0	999
21362	Baseline	31	22	999	999	0	0	1	2	1	1	0	0	0	3	0		1	4	0	999	0	999	0	999	0	999	0	999	0	999	999	0	999	999	0	999	1	2	0	999	0	999	0	999	0	999	0	999
21363	Baseline	31	20	999	999	1	1	1	1	0	0	0	0	0	3	0		1	4	0	999	0	999	0	999	0	999	0	999	0	999	999	0	999	999	1	2	0	999	0	999	0	999	1	1	0	999	0	999
21424	Baseline	31	20	999	999	1	1	0	999	999	999	999	999	999	3	0		1	4	0	999	0	999	0	999	0	999	0	999	0	999	999	0	999	999	1	2	0	999	0	999	0	999	0	999	0	999	0	999
21537	Baseline	31	25	1	1	1	1	1	2	1	0	0	0	0	3	0		1	4	1	1	0	999	0	999	0	999	0	999	0	999	999	0	999	999	1	2	0	999	0	999	0	999	0	999	1	1	1	9999
21538	Baseline	31	21	999	999	1	1	1	2	1	1	0	0	0	3	0		1	4	0	999	0	999	0	999	0	999	0	999	0	999	999	0	999	999	1	2	0	999	0	999	0	999	0	999	0	999	0	999
21540	Baseline	31	21	999	999	0	0	1	1	0	0	0	0	0	3	0		1	4	0	999	0	999	0	999	0	999	0	999	0	999	999	0	999	999	1	2	0	999	0	999	0	999	0	999	0	999	0	999
21581	Baseline	31	24	999	999	1	1	1	2	1	0	0	0	0	3	0		1	4	0	999	0	999	0	999	0	999	0	999	0	999	999	1	2	2	1	3	0	999	0	999	0	999	1	3	0	999	0	999
21584	Baseline	31	24	999	999	1	1	1	2	1	0	0	0	0	3	0		0	999	0	999	0	999	0	999	0	999	0	999	0	999	999	0	999	999	0	999	0	999	0	999	0	999	0	999	0	999	0	999
21585	Baseline	31	25	999	999	1	1	1	3	2	1	0	0	0	3	0		0	999	0	999	0	999	0	999	0	999	0	999	0	999	999	0	999	999	0	999	0	999	0	999	0	999	1	9999	1	2	0	999
21690	Baseline	31	25	999	999	1	1	1	2	1	1	0	0	0	3	0		0	999	0	999	0	999	0	999	0	999	0	999	0	999	999	0	999	999	0	999	0	999	0	999	0	999	0	999	0	999	0	999
21691	Baseline	31	20	999	999	1	1	0	999	999	999	999	999	999	3	0		1	4	0	999	0	999	0	999	0	999	0	999	0	999	999	0	999	999	0	999	0	999	0	999	0	999	0	999	0	999	0	999
21694	Baseline	31	22	999	999	1	0	1	2	1	0	0	0	0	3	0		1	4	0	999	0	999	0	999	0	999	0	999	1	2	2	1	2	2	0	999	1	3	0	999	0	999	1	1	1	1	0	999
21764	Baseline	31	24	999	999	1	1	0	999	999	999	999	999	999	3	0		1	4	0	999	0	999	0	999	0	999	0	999	1	2	2	0	999	999	0	999	1	2	0	999	0	999	0	999	0	999	0	999
21845	Baseline	31	36	999	999	1	1	1	3	2	2	0	0	0	3	0		1	9999	0	999	0	999	0	999	0	999	0	999	1	9999	9999	1	2	2	1	9999	1	1	0	999	0	999	0	999	0	999	0	999
21846	Baseline	31	38	999	999	1	0	1	9999	9999	9999	9999	9999	9999	3	0		1	4	0	999	0	999	0	999	0	999	0	999	1	1	2	0	999	999	1	2	0	999	0	999	0	999	0	999	0	999	0	999
21910	Baseline	31	22	999	999	1	1	0	999	999	999	999	999	999	3	0		1	4	0	999	0	999	0	999	0	999	0	999	0	999	999	0	999	999	0	999	0	999	0	999	0	999	0	999	0	999	0	999
21913	Baseline	31	28	999	999	1	1	1	3	2	2	0	0	0	3	0		1	4	0	999	0	999	0	999	0	999	1	9999	1	2	2	1	2	2	0	999	1	2	0	999	0	999	0	999	0	999	1	9999
16949	Baseline	33	30	3	3	1	0	0	999	999	999	999	999	999	3	0		1	3	1	3	1	moderate	0	999	0	999	0	999	1	2	2	0	999	999	0	999	0	999	0	999	0	999	0	999	0	999	1	9999
17924	Baseline	33	21	999	999	0	0	1	0	0	0	0	0	0	3	0		1	3	0	999	1	moderate	1	moderate	0	999	0	999	0	999	999	0	999	999	0	999	0	999	0	999	0	999	0	999	0	999	0	999
21181	Baseline	33	23	999	999	0	0	0	999	999	999	999	999	999	3	0		0	999	0	999	0	999	0	999	0	999	0	999	0	999	999	0	999	999	0	999	0	999	0	999	0	999	0	999	0	999	0	999
16486	Baseline	21	27	5	2	1	1	0	999	999	999	999	999	999	3	0		1	4	1	2	0	999	1	9999	0	999	0	999	1	1	2	0	999	999	1	3	0	999	0	999	0	999	1	2	0	999	1	9999
18490	Baseline	22	23	5	5	1	1	1	1	1	0	0	0	0	3	0		1	2	1	5	0	999	0	999	0	999	0	999	1	1	2	1	1	2	1	2	1	2	1	1	0	999	0	999	0	999	0	999
19185	Baseline	22	22	7	4	1	1	1	1	0	0	0	0	0	3	0		1	13	1	4	1	severe	0	999	0	999	0	999	1	2	2	1	2	2	1	3	1	3	0	999	0	999	0	999	0	999	0	999
19833	Baseline	22	30	7	5	1	1	1	2	1	1	0	0	0	3	1	2013-09-23	1	2	1	6	1	Normal	1	normal	1	2	1	2	1	2	2	1	2	2	1	3	1	3	1	1	1	1	0	999	0	999	0	999
19839	Baseline	22	20	4	2	1	1	1	1	0	0	0	1	0	3	0		1	2	1	2	0	999	0	999	0	999	1	2	1	2	2	1	2	2	1	3	1	3	0	999	0	999	0	999	0	999	0	999
21033	Baseline	22	26	4	5	1	1	1	3	2	2	0	0	2	3	1	1927-05-17	1	2	1	5	1	9999	1	9999	1	9999	0	999	0	999	999	1	1	2	1	2	1	2	0	999	0	999	0	999	0	999	0	999
21037	Baseline	22	24	5	2	1	1	1	1	0	0	0	0	0	3	0		1	2	1	2	1	9999	1	9999	1	9999	0	999	1	2	2	1	1	2	1	2	1	2	1	9999	1	9999	1	9999	1	9999	0	999
21401	Baseline	22	24	1	5	1	1	1	2	1	0	0	0	0	3	1	1927-05-17	1	3	1	8	1	9999	1	9999	1	9999	1	9999	1	2	2	1	2	2	1	3	1	2	1	9999	1	9999	0	999	0	999	0	999
21403	Baseline	22	21	4	4	1	1	1	1	0	0	0	1	0	1	0		1	5	1	4	1	9999	1	9999	1	9999	1	9999	1	2	2	1	2	2	1	2	1	2	1	9999	1	9999	1	9999	1	9999	0	999
16279	Baseline	21	21	3	4	0	0	0	999	999	999	999	999	999	3	1	1927-05-17	1	4	1	4	0	999	0	999	0	999	0	999	1	1	2	0	999	999	0	999	0	999	0	999	0	999	0	999	0	999	0	999
16280	Baseline	21	22	6	3	1	1	1	1	0	0	0	0	0	3	0		1	4	1	3	0	999	0	999	0	999	0	999	0	999	999	1	2	2	0	999	1	3	0	999	0	999	0	999	0	999	0	999
16341	Baseline	21	21	6	5	1	1	1	1	0	0	0	0	0	3	0		1	4	1	5	0	999	0	999	0	999	0	999	1	1	2	1	2	2	1	3	1	3	0	999	0	999	0	999	0	999	0	999
16290	Baseline	21	23	7	4	1	1	1	1	0	0	0	0	0	3	0		1	4	1	4	0	999	0	999	0	999	0	999	1	2	2	1	2	2	1	3	1	2	0	999	0	999	0	999	0	999	0	999
16291	Baseline	21	28	1	3	0	0	1	4	3	3	0	0	3	3	1	1927-05-17	1	2	1	3	0	999	0	999	0	999	0	999	1	2	2	0	999	999	1	2	0	999	0	999	0	999	0	999	0	999	0	999
16311	Baseline	21	21	4	2	1	1	1	1	0	0	0	0	0	3	0		1	4	1	2	1	Normal	0	999	0	999	0	999	1	9999	9999	1	9999	9999	0	999	0	999	0	999	0	999	0	999	0	999	0	999
16350	Baseline	21	24	6	1	1	1	1	2	1	1	0	0	0	3	0		0	999	1	1	0	999	0	999	0	999	0	999	1	1	2	0	999	999	1	3	0	999	0	999	0	999	0	999	0	999	0	999
16389	Baseline	21	22	2	1	1	1	1	5	2	2	0	2	2	3	1	1927-05-17	1	2	1	1	0	999	0	999	0	999	0	999	1	2	2	0	999	999	1	2	0	999	0	999	0	999	0	999	0	999	0	999
16390	Baseline	21	22	5	1	1	1	1	2	1	1	0	0	1	3	0		1	4	1	1	0	999	0	999	0	999	0	999	1	2	2	0	999	999	1	3	0	999	0	999	0	999	0	999	0	999	0	999
16393	Baseline	21	20	1	3	1	1	1	1	0	0	0	0	0	3	0		1	4	1	3	0	999	0	999	0	999	0	999	1	1	2	1	2	2	1	3	1	3	0	999	0	999	1	9999	0	999	0	999
16394	Baseline	21	24	6	4	1	1	1	3	0	0	0	2	0	3	0		1	4	1	4	0	999	0	999	0	999	0	999	1	2	2	1	1	2	1	3	1	3	0	999	0	999	0	999	0	999	0	999
16489	Baseline	21	21	6	4	1	1	1	1	0	0	0	0	0	3	0		1	4	1	4	0	999	0	999	0	999	0	999	1	2	2	0	999	999	0	999	0	999	0	999	0	999	0	999	1	2	0	999
16534	Baseline	21	22	2	3	1	1	1	2	0	0	0	2	0	3	0		1	4	1	3	0	999	0	999	0	999	0	999	1	2	2	1	2	2	1	2	1	2	0	999	0	999	0	999	0	999	0	999
16548	Baseline	21	24	6	2	1	1	1	1	0	0	0	0	0	3	0		1	4	1	2	0	999	0	999	0	999	0	999	1	2	2	1	1	2	1	3	1	3	0	999	0	999	0	999	0	999	0	999
16618	Baseline	21	24	3	3	1	1	1	5	0	0	0	4	0	3	0		1	9999	1	3	0	999	0	999	0	999	0	999	1	2	2	1	9999	9999	1	9999	0	999	0	999	0	999	1	9999	1	9999	1	9999
16622	Baseline	21	22	1	2	0	0	0	999	999	999	999	999	999	3	0		1	4	1	2	0	999	0	999	0	999	0	999	0	999	999	0	999	999	0	999	0	999	0	999	0	999	0	999	0	999	0	999
16624	Baseline	21	26	2	3	1	1	1	4	1	1	0	3	0	3	1	1927-05-17	1	4	1	3	0	999	0	999	0	999	0	999	1	2	2	0	999	999	1	9999	1	9999	0	999	0	999	0	999	1	1	0	999
16636	Baseline	21	25	6	5	1	1	1	2	1	1	0	0	1	3	1	2010-08-27	1	4	1	6	0	999	0	999	0	999	0	999	1	2	2	1	2	2	1	3	1	3	1	1	0	999	0	999	0	999	0	999
16637	Baseline	21	30	7	3	1	1	1	1	0	0	0	0	0	3	0		1	4	1	3	0	999	0	999	0	999	0	999	0	999	999	1	2	2	0	999	1	3	0	999	0	999	0	999	0	999	0	999
16646	Baseline	21	23	5	1	1	1	0	999	999	999	999	999	999	3	0		0	999	1	1	0	999	0	999	0	999	0	999	1	2	2	0	999	999	1	3	0	999	0	999	0	999	0	999	0	999	0	999
16648	Baseline	21	23	5	5	1	1	1	2	1	1	0	1	0	3	0		1	4	1	5	0	999	0	999	0	999	0	999	1	1	2	1	9999	9999	1	3	1	9999	0	999	0	999	0	999	0	999	0	999
16721	Baseline	21	24	6	5	1	1	0	999	999	999	999	999	999	3	1	2015-03-12	1	4	1	5	1	severe	0	999	0	999	0	999	0	999	999	1	2	2	0	999	0	999	0	999	0	999	0	999	0	999	0	999
16825	Baseline	21	28	7	1	1	1	1	2	1	1	0	0	0	3	1	2012-10-03	1	5	1	1	0	999	0	999	0	999	0	999	1	2	2	0	999	999	1	3	0	999	0	999	0	999	1	9999	1	9999	1	9999
16991	Baseline	21	22	4	1	1	1	1	2	1	1	0	0	0	3	0		1	3	1	1	0	999	0	999	0	999	0	999	1	2	2	0	999	999	1	3	0	999	0	999	0	999	0	999	0	999	0	999
17134	Baseline	21	25	5	2	1	1	0	999	999	999	999	999	999	3	0		1	2	1	2	0	999	0	999	0	999	0	999	1	2	2	1	9999	9999	1	2	1	9999	0	999	0	999	0	999	0	999	0	999
17136	Baseline	21	27	5	1	1	1	1	1	0	0	0	0	0	3	0		1	3	1	1	0	999	0	999	0	999	0	999	1	2	2	0	999	999	1	2	0	999	0	999	0	999	0	999	0	999	0	999
17641	Baseline	21	27	2	2	0	0	1	3	2	2	0	0	0	3	0		1	4	1	2	0	999	0	999	0	999	0	999	0	999	999	0	999	999	1	3	0	999	0	999	0	999	0	999	0	999	0	999
17643	Baseline	21	32	3	5	1	1	1	3	2	1	1	0	0	3	1	1927-05-17	1	4	1	8	0	999	0	999	0	999	0	999	1	9999	9999	1	2	2	1	9999	1	3	0	999	0	999	0	999	0	999	0	999
17873	Baseline	21	22	5	3	1	1	1	9999	9999	9999	9999	9999	9999	3	0		1	9999	1	3	0	999	0	999	0	999	0	999	0	999	999	1	9999	9999	0	999	1	9999	0	999	0	999	0	999	0	999	0	999
17877	Baseline	21	24	6	2	1	1	1	1	0	0	0	0	0	3	0		1	4	1	2	0	999	0	999	0	999	0	999	1	2	2	1	9999	9999	1	3	1	3	0	999	0	999	0	999	0	999	0	999
17878	Baseline	21	22	4	4	0	0	1	2	1	1	0	0	1	3	1	1927-05-17	1	4	1	4	0	999	0	999	0	999	0	999	1	2	2	1	9999	9999	1	9999	1	9999	0	999	0	999	0	999	0	999	0	999
18029	Baseline	21	26	4	5	1	1	1	9999	9999	9999	9999	9999	9999	3	0		1	4	1	6	0	999	1	normal	1	9999	0	999	1	1	2	1	9999	9999	0	999	1	9999	0	999	0	999	0	999	0	999	0	999
18072	Baseline	21	26	5	4	1	1	1	2	1	1	0	0	1	3	0		1	9999	1	4	0	999	0	999	0	999	0	999	1	1	2	1	9999	9999	1	2	1	9999	0	999	0	999	0	999	0	999	0	999
18264	Baseline	21	23	4	1	1	1	1	9999	9999	9999	9999	9999	9999	3	0		1	9999	1	1	0	999	0	999	0	999	0	999	0	999	999	0	999	999	1	9999	0	999	0	999	0	999	0	999	0	999	0	999
18265	Baseline	21	26	3	3	1	1	1	3	2	0	0	0	0	3	0		1	4	1	3	0	999	0	999	0	999	0	999	0	999	999	1	1	2	0	999	1	2	0	999	0	999	0	999	0	999	0	999
18269	Baseline	21	23	1	1	1	1	1	4	3	0	0	0	0	3	0		1	4	1	1	0	999	0	999	0	999	0	999	1	1	2	0	999	999	1	2	0	999	0	999	0	999	0	999	0	999	0	999
18516	Baseline	21	29	6	4	1	1	1	1	0	0	0	0	0	3	0		1	4	1	4	0	999	0	999	0	999	0	999	1	2	2	1	2	2	1	3	1	3	0	999	0	999	0	999	0	999	0	999
18517	Baseline	21	28	6	999	0	0	1	0	0	0	0	0	0	3	0		0	999	0	999	0	999	0	999	0	999	0	999	0	999	999	0	999	999	0	999	0	999	0	999	0	999	0	999	0	999	0	999
18518	Baseline	21	28	6	4	1	1	1	2	1	1	0	0	0	3	1	2014-03-22	1	2	1	4	0	999	0	999	0	999	0	999	1	1	2	1	2	2	1	2	1	2	0	999	0	999	0	999	0	999	0	999
19049	Baseline	21	21	5	1	1	1	1	1	0	0	0	0	0	3	0		0	999	1	1	0	999	0	999	0	999	0	999	1	2	2	0	999	999	0	999	0	999	0	999	0	999	0	999	0	999	0	999
19051	Baseline	21	33	6	3	1	1	1	5	4	2	2	0	2	3	1	1927-05-17	1	9999	1	3	0	999	0	999	0	999	0	999	0	999	999	0	999	999	0	999	0	999	0	999	0	999	0	999	0	999	0	999
19455	Baseline	21	22	6	3	1	1	1	1	0	0	0	0	0	3	0		1	4	1	3	0	999	0	999	0	999	0	999	1	9999	9999	1	2	2	1	9999	1	3	0	999	0	999	0	999	0	999	0	999
19456	Baseline	21	28	4	3	1	1	1	4	3	0	0	0	3	3	1	1927-05-17	1	4	1	3	0	999	0	999	0	999	0	999	1	2	2	0	999	999	1	9999	0	999	0	999	0	999	0	999	0	999	0	999
19458	Baseline	21	24	3	2	1	1	1	9999	9999	9999	9999	9999	9999	3	0		1	4	1	2	0	999	0	999	0	999	0	999	1	9999	9999	1	1	2	1	3	0	999	0	999	0	999	0	999	0	999	0	999
19703	Baseline	21	25	5	4	1	1	1	2	1	1	0	1	1	3	1	1927-05-17	1	9999	1	4	0	999	0	999	0	999	0	999	1	9999	9999	1	9999	9999	1	9999	1	9999	0	999	0	999	0	999	0	999	0	999
19705	Baseline	21	26	6	4	1	1	1	4	1	1	0	2	1	3	0		1	4	1	4	0	999	0	999	0	999	0	999	1	2	2	1	2	2	1	9999	1	9999	0	999	0	999	0	999	0	999	0	999
19707	Baseline	21	21	5	4	1	1	1	9999	9999	9999	9999	9999	9999	3	1	1927-05-17	0	999	1	4	0	999	0	999	0	999	0	999	1	9999	9999	1	1	2	1	3	1	9999	0	999	0	999	0	999	0	999	0	999
19849	Baseline	23	22	4	5	1	1	1	1	0	0	0	0	0	3	0		1	3	1	5	0	999	0	999	0	999	0	999	1	2	2	1	2	2	1	3	1	2	0	999	0	999	0	999	0	999	0	999
19850	Baseline	21	24	1	5	1	1	1	3	2	1	1	0	0	3	1	2016-09-08	1	3	1	6	0	999	0	999	0	999	0	999	1	1	1	1	1	2	1	2	1	2	0	999	0	999	0	999	0	999	0	999
20237	Baseline	23	21	4	3	1	1	1	1	0	0	0	0	0	3	0		1	3	1	3	0	999	0	999	0	999	0	999	1	2	2	1	1	2	1	3	1	3	0	999	0	999	0	999	0	999	0	999
19871	Baseline	21	20	6	5	1	1	1	1	0	0	0	0	0	3	0		1	4	1	6	0	999	0	999	0	999	0	999	1	2	2	1	9999	9999	1	3	1	9999	0	999	0	999	0	999	0	999	0	999
19875	Baseline	21	25	4	5	1	1	0	999	999	999	999	999	999	3	1	1927-05-17	1	9999	1	6	0	999	0	999	0	999	0	999	1	9999	9999	1	9999	9999	1	9999	1	9999	0	999	0	999	0	999	0	999	0	999
20521	Baseline	21	21	3	4	1	1	1	9999	9999	9999	9999	9999	9999	3	0		1	4	1	4	0	999	0	999	0	999	0	999	1	2	2	1	9999	9999	1	9999	1	9999	0	999	0	999	0	999	0	999	0	999
20541	Baseline	21	21	4	4	1	1	1	1	0	0	0	0	0	3	0		1	4	1	4	0	999	0	999	0	999	0	999	1	2	2	1	1	2	1	3	1	3	0	999	0	999	0	999	0	999	0	999
20542	Baseline	21	21	5	3	1	1	1	2	1	1	0	0	0	3	1	2017-03-06	1	43	1	3	0	999	0	999	0	999	0	999	1	2	2	1	1	2	1	3	1	3	0	999	0	999	0	999	0	999	1	1
20544	Baseline	21	35	4	5	1	1	1	2	1	1	0	0	0	3	1	2014-03-05	1	4	1	6	0	999	0	999	0	999	0	999	1	2	2	1	1	2	1	2	1	2	0	999	0	999	0	999	0	999	0	999
20849	Baseline	21	22	6	4	1	1	1	1	0	0	0	0	0	3	0		1	9999	1	4	0	999	0	999	0	999	0	999	0	999	999	1	9999	9999	0	999	1	9999	0	999	0	999	0	999	0	999	0	999
20850	Baseline	21	29	1	4	1	1	1	6	4	3	1	0	3	3	0		1	4	1	4	0	999	0	999	0	999	0	999	1	9999	9999	1	1	2	1	9999	1	3	0	999	0	999	0	999	0	999	0	999
21283	Baseline	21	19	7	2	1	1	1	1	0	0	0	0	0	3	0		1	4	1	2	0	999	0	999	0	999	0	999	1	2	2	1	2	2	1	3	1	3	0	999	0	999	0	999	0	999	0	999
21284	Baseline	21	24	3	5	1	1	1	3	2	2	0	0	0	3	1	2013-11-25	1	4	1	5	0	999	0	999	0	999	0	999	1	2	2	1	9999	9999	1	3	1	3	0	999	0	999	0	999	0	999	0	999
21393	Baseline	21	26	6	4	1	1	1	5	2	2	0	2	0	3	1	1927-05-17	1	5	1	4	0	999	0	999	0	999	0	999	1	1	2	0	999	999	1	3	0	999	0	999	0	999	0	999	0	999	0	999
21394	Baseline	21	31	4	5	1	1	1	5	3	3	0	1	0	3	1	1927-05-17	1	4	1	6	0	999	0	999	0	999	0	999	1	2	2	1	1	2	1	3	1	3	0	999	0	999	0	999	0	999	0	999
21510	Baseline	21	26	6	3	1	1	1	9999	9999	9999	9999	9999	9999	3	0		1	9999	1	3	0	999	0	999	0	999	0	999	1	9999	9999	1	2	2	1	3	1	9999	1	9999	0	999	0	999	0	999	0	999
21511	Baseline	21	28	5	2	1	1	1	3	2	2	0	0	2	3	0		1	4	1	2	0	999	0	999	0	999	0	999	1	2	2	1	9999	9999	1	3	1	9999	0	999	0	999	0	999	0	999	0	999
21512	Baseline	21	28	4	4	1	1	1	4	0	3	0	0	3	3	0		1	4	1	4	0	999	0	999	0	999	0	999	1	2	2	1	9999	9999	1	3	1	9999	0	999	0	999	0	999	0	999	0	999
21712	Baseline	21	25	5	4	1	1	1	3	1	1	0	1	0	3	1	1927-05-17	1	4	1	4	0	999	0	999	0	999	0	999	1	2	2	1	1	2	1	3	1	2	0	999	0	999	0	999	0	999	0	999
21713	Baseline	21	30	3	3	1	1	1	3	2	2	0	0	0	3	1	2015-06-16	1	4	1	3	0	999	0	999	0	999	0	999	0	999	999	1	2	2	0	999	1	3	0	999	0	999	0	999	0	999	0	999
21942	Baseline	21	25	4	1	0	0	1	3	1	1	0	1	0	3	1	2016-04-20	1	4	1	1	0	999	0	999	0	999	0	999	1	2	2	0	999	999	1	3	0	999	0	999	0	999	0	999	0	999	0	999
21943	Baseline	21	22	5	3	1	1	1	1	0	0	0	0	0	3	0		1	4	1	3	0	999	0	999	0	999	0	999	1	2	2	1	2	2	1	3	1	3	0	999	0	999	0	999	0	999	0	999
55974	Endline	31	22	999	1	0	0	1	2	1	0	0	0	0	3	0		0	999	0	0	0	999	0	999	0	999	0	999	0	999	999	0	999	999	0	999	0	999	0	999	0	999	0	999	0	999	0	999
57646	Endline	31	19	999	0	1	0	1	2	1	0	0	0	0	3	0		0	999	0	0	0	999	0	999	0	999	0	999	1	1	2	1	9999	9999	0	999	0	999	0	999	0	999	1	9999	1	9999	1	9999
52848	Endline	22	25	2	5	1	1	1	2	1	1	0	0	0	3	0		0	999	1	5	0	999	0	999	0	999	0	999	1	2	2	1	2	2	1	2	1	2	1	9999	0	999	0	999	1	9999	1	9999
54446	Endline	22	29	4	5	1	1	1	2	1	1	0	0	0	1	0		1	1	1	8	0	999	1	normal	0	999	1	2	0	999	999	1	2	2	0	999	1	9999	0	999	1	1	0	999	1	9999	0	999
54551	Endline	22	23	5	5	1	1	1	2	1	1	0	0	0	1	1	0	0	999	1	9	0	999	0	999	0	999	0	999	0	999	999	0	999	999	0	999	0	999	0	999	0	999	0	999	1	9999	0	999
54552	Endline	22	25	5	1	1	1	1	1	0	0	0	0	0	1	0		1	2	0	0	0	999	1	normal	0	999	1	2	0	999	999	1	2	2	0	999	1	9999	0	999	1	1	0	999	1	9999	0	999
54553	Endline	22	23	5	5	1	1	1	3	2	2	0	0	0	3	0		1	4	1	12	0	999	1	normal	0	999	1	2	0	999	999	1	2	2	0	999	1	9999	0	999	1	1	0	999	0	999	0	999
56116	Endline	22	24	5	5	1	1	1	1	0	0	0	0	0	3	0		1	4	1	18	0	999	1	normal	0	999	0	999	0	999	999	1	2	2	0	999	1	9999	0	999	1	1	0	999	1	9999	0	999
56117	Endline	22	23	5	5	1	1	1	2	1	1	0	0	0	3	0		1	4	1	12	0	999	0	999	0	999	1	2	0	999	999	1	2	2	0	999	0	999	0	999	0	999	0	999	0	999	0	999
56246	Endline	22	27	4	5	0	0	1	2	1	1	0	0	0	3	0		1	2	1	12	0	999	1	severe	0	999	0	999	0	999	999	1	2	2	0	999	0	999	0	999	0	999	0	999	0	999	0	999
56247	Endline	22	26	4	5	1	1	1	2	1	1	0	0	0	3	0		1	1	1	5	0	999	1	severe	0	999	1	2	0	999	999	1	2	2	0	999	0	999	0	999	0	999	0	999	0	999	0	999
56601	Endline	22	23	5	5	1	1	1	1	0	0	0	0	0	3	1	0	1	4	1	12	0	999	0	999	0	999	0	999	0	999	999	1	2	2	0	999	0	999	0	999	0	999	0	999	0	999	0	999
56603	Endline	22	25	5	5	1	1	1	2	1	1	0	0	0	3	0		1	5	1	15	0	999	0	999	0	999	0	999	0	999	999	0	999	999	0	999	0	999	0	999	0	999	0	999	0	999	0	999
56604	Endline	22	21	5	5	1	1	1	1	1	0	0	0	0	3	0		1	4	1	13	0	999	0	999	0	999	0	999	0	999	999	0	999	999	0	999	0	999	0	999	0	999	0	999	0	999	0	999
56605	Endline	22	23	5	5	1	1	1	2	1	1	0	0	0	3	0		1	4	1	14	0	999	0	999	0	999	0	999	0	999	999	1	2	2	0	999	0	999	0	999	0	999	0	999	0	999	0	999
56606	Endline	22	29	4	5	1	1	1	2	1	1	0	0	0	3	0		1	5	1	5	0	999	0	999	0	999	0	999	0	999	999	1	1	2	0	999	0	999	0	999	0	999	0	999	0	999	0	999
56790	Endline	22	21	6	5	0	0	1	1	1	0	0	0	0	3	0		1	1	1	8	0	999	0	999	0	999	0	999	0	999	999	0	999	999	0	999	0	999	0	999	0	999	0	999	0	999	0	999
57029	Endline	22	25	5	5	1	1	1	2	1	1	0	0	0	3	1	0	1	1	1	6	0	999	1	9999	0	999	1	9999	0	999	999	1	2	2	0	999	1	9999	0	999	1	9999	0	999	1	9999	0	999
58505	Endline	22	25	5	5	1	1	1	5	1	0	0	0	0	3	1	0	1	2	1	15	0	999	0	999	0	999	0	999	0	999	999	0	999	999	0	999	0	999	0	999	0	999	0	999	0	999	0	999
58506	Endline	22	24	5	5	1	1	1	1	1	0	0	0	0	3	0		1	4	1	10	0	999	0	999	0	999	0	999	0	999	999	1	9999	9999	0	999	1	9999	0	999	1	9999	0	999	1	9999	0	999
58507	Endline	22	25	5	5	1	1	1	3	2	0	0	0	0	3	1	0	0	999	1	6	0	999	1	9999	0	999	1	9999	0	999	999	1	2	2	0	999	1	9999	0	999	1	9999	0	999	1	9999	0	999
52883	Endline	32	27	999	0	1	1	1	4	3	3	0	0	0	3	0		0	999	0	0	0	999	0	999	0	999	0	999	1	1	2	0	999	999	1	2	0	999	0	999	0	999	0	999	0	999	0	999
53246	Endline	32	25	999	0	1	1	1	3	2	2	0	0	0	3	0		0	999	0	0	0	999	0	999	0	999	1	3	1	2	2	1	2	2	1	3	1	3	0	999	0	999	0	999	0	999	0	999
53319	Endline	32	20	999	0	1	1	1	1	0	0	0	0	0	3	0		0	999	0	0	0	999	0	999	0	999	0	999	1	1	2	1	1	2	1	2	1	2	0	999	0	999	0	999	1	1	0	999
53320	Endline	32	24	999	0	1	1	1	1	0	0	0	0	0	3	0		0	999	0	0	0	999	0	999	0	999	0	999	1	2	2	1	2	2	1	3	1	2	0	999	0	999	0	999	0	999	0	999
53466	Endline	32	22	999	0	1	0	1	1	0	0	0	0	0	3	0		0	999	0	0	0	999	0	999	0	999	0	999	1	2	2	0	999	999	1	2	0	999	0	999	0	999	0	999	0	999	0	999
53467	Endline	32	19	999	0	1	0	1	1	0	0	0	0	0	3	0		0	999	0	0	0	999	0	999	0	999	0	999	1	2	2	0	999	999	1	4	1	3	0	999	0	999	0	999	0	999	0	999
53689	Endline	32	22	999	0	1	1	1	1	0	0	0	0	0	3	0		0	999	0	0	0	999	0	999	0	999	0	999	1	2	2	1	1	2	1	3	1	2	0	999	0	999	0	999	0	999	0	999
53770	Endline	32	22	999	0	1	1	1	2	1	1	0	0	0	3	0		0	999	0	0	0	999	0	999	0	999	0	999	1	1	2	0	999	999	1	3	0	999	0	999	0	999	0	999	0	999	0	999
54121	Endline	32	19	999	0	1	1	1	2	0	0	0	1	0	3	0		0	999	0	0	0	999	0	999	0	999	0	999	1	2	2	0	999	999	1	3	0	999	0	999	0	999	0	999	0	999	0	999
54122	Endline	32	21	999	0	1	1	1	2	1	1	0	0	0	3	0		0	999	0	0	0	999	0	999	0	999	0	999	1	1	2	1	2	2	1	3	1	3	0	999	0	999	0	999	0	999	0	999
54270	Endline	32	24	999	0	1	0	1	3	1	1	0	1	0	3	0		0	999	0	0	0	999	0	999	0	999	0	999	1	1	2	0	999	999	1	3	0	999	0	999	0	999	0	999	0	999	0	999
54320	Endline	32	23	999	0	1	1	1	3	1	1	0	1	0	3	0		0	999	0	0	0	999	0	999	0	999	0	999	1	2	2	0	999	999	1	3	0	999	0	999	0	999	0	999	0	999	0	999
54321	Endline	32	22	999	0	1	1	1	1	0	0	0	0	0	3	0		0	999	0	0	0	999	0	999	0	999	0	999	1	3	2	1	2	2	1	3	1	3	0	999	0	999	1	3	0	999	0	999
54322	Endline	32	25	999	0	1	1	1	2	1	1	0	0	0	3	0		0	999	0	0	0	999	0	999	0	999	0	999	1	2	2	1	2	2	1	3	1	2	0	999	0	999	0	999	0	999	0	999
54455	Endline	32	20	999	0	1	1	1	1	0	0	0	0	0	3	0		0	999	0	0	0	999	0	999	0	999	0	999	1	2	2	1	2	2	1	3	1	3	0	999	0	999	0	999	0	999	0	999
54568	Endline	32	23	999	0	1	0	1	2	1	1	0	0	0	3	0		0	999	0	0	0	999	0	999	0	999	0	999	1	2	2	0	999	999	1	3	0	999	0	999	0	999	0	999	0	999	0	999
54736	Endline	32	20	999	0	1	1	1	1	0	0	0	0	0	3	0		0	999	0	0	0	999	0	999	0	999	0	999	1	2	2	1	1	2	1	2	1	2	0	999	0	999	0	999	0	999	0	999
54804	Endline	32	21	999	0	1	1	1	3	1	1	0	1	0	3	0		0	999	0	0	0	999	0	999	0	999	0	999	1	2	2	0	999	999	1	3	0	999	0	999	0	999	0	999	0	999	0	999
54846	Endline	32	21	999	0	1	1	1	2	0	0	0	1	0	3	0		0	999	0	0	0	999	0	999	0	999	0	999	1	1	2	1	1	2	1	3	1	2	0	999	0	999	0	999	1	1	0	999
54847	Endline	32	22	999	0	1	1	1	2	1	1	0	0	0	3	0		0	999	0	0	0	999	0	999	0	999	0	999	1	1	2	0	999	999	1	3	0	999	0	999	0	999	0	999	0	999	0	999
55700	Endline	32	26	999	0	1	1	1	2	1	1	0	0	0	3	0		0	999	0	0	0	999	0	999	0	999	0	999	1	2	2	1	1	2	1	3	1	3	0	999	0	999	0	999	0	999	0	999
55868	Endline	32	23	999	0	1	1	1	2	1	0	0	0	0	3	0		0	999	0	0	0	999	0	999	0	999	0	999	1	2	2	0	999	999	1	3	0	999	0	999	0	999	0	999	0	999	0	999
55869	Endline	32	22	999	0	1	1	1	1	0	0	0	0	0	3	0		0	999	0	0	0	999	0	999	0	999	0	999	1	2	2	0	999	999	1	3	0	999	0	999	0	999	0	999	0	999	0	999
56003	Endline	32	23	999	0	1	1	1	1	0	0	0	0	0	3	0		0	999	0	0	0	999	0	999	0	999	0	999	1	3	2	1	2	2	1	3	1	3	0	999	0	999	0	999	0	999	0	999
56047	Endline	32	21	999	0	1	1	1	2	1	0	0	0	0	3	0		0	999	0	0	0	999	0	999	0	999	0	999	1	2	2	1	2	2	1	3	1	3	0	999	0	999	0	999	1	1	0	999
56323	Endline	32	25	999	0	1	1	1	4	3	3	0	0	0	3	0		0	999	0	0	0	999	0	999	0	999	0	999	1	1	2	0	999	999	1	3	0	999	0	999	0	999	0	999	0	999	0	999
56409	Endline	32	21	999	0	1	1	1	1	0	0	0	0	0	3	0		0	999	0	0	0	999	0	999	0	999	0	999	1	2	2	1	2	2	1	3	1	3	0	999	0	999	1	3	0	999	0	999
56481	Endline	32	20	999	0	1	1	1	1	0	0	0	0	0	3	0		0	999	0	0	0	999	0	999	0	999	0	999	1	2	2	0	999	999	1	3	0	999	0	999	0	999	0	999	0	999	0	999
56541	Endline	32	20	999	0	1	0	1	2	1	0	0	1	0	3	0		0	999	0	0	0	999	0	999	0	999	0	999	1	2	2	0	999	999	1	3	0	999	0	999	0	999	1	3	0	999	0	999
56618	Endline	32	26	999	0	1	0	1	1	0	0	0	0	0	3	0		0	999	0	0	0	999	0	999	0	999	0	999	1	3	3	0	999	999	1	2	0	999	0	999	0	999	0	999	1	2	0	999
56620	Endline	32	20	999	0	1	1	1	1	0	0	0	0	0	3	0		0	999	0	0	0	999	0	999	0	999	0	999	1	2	2	0	999	999	1	3	0	999	0	999	0	999	0	999	0	999	0	999
56714	Endline	32	23	999	0	1	1	0	999	999	999	999	999	999	3	0		0	999	0	0	0	999	0	999	0	999	0	999	1	1	2	0	999	999	1	3	0	999	0	999	0	999	1	2	0	999	0	999
56856	Endline	32	27	999	0	1	1	1	2	1	0	0	0	0	3	0		0	999	0	0	0	999	0	999	0	999	0	999	1	1	2	0	999	999	1	2	0	999	0	999	0	999	0	999	0	999	0	999
56857	Endline	32	23	999	0	1	1	1	2	1	1	0	0	1	3	0		0	999	0	0	0	999	0	999	0	999	0	999	1	2	2	1	1	2	1	3	1	3	0	999	0	999	0	999	0	999	0	999
56858	Endline	32	23	999	0	1	1	1	2	1	0	0	0	1	3	0		0	999	0	0	0	999	0	999	0	999	0	999	1	2	2	1	1	2	1	3	1	3	0	999	0	999	0	999	0	999	0	999
56892	Endline	32	21	999	0	1	1	1	2	0	0	0	1	0	3	0		0	999	0	0	0	999	0	999	0	999	0	999	1	2	2	1	2	2	1	3	1	3	0	999	0	999	0	999	0	999	0	999
56893	Endline	32	20	999	0	1	1	1	1	0	0	0	0	0	3	0		0	999	0	0	0	999	0	999	0	999	0	999	1	2	2	1	1	2	1	3	1	2	0	999	0	999	0	999	0	999	0	999
56894	Endline	32	23	999	0	1	1	1	2	1	0	0	0	0	3	0		0	999	0	0	0	999	0	999	0	999	0	999	1	1	2	1	1	2	1	2	1	2	0	999	0	999	0	999	0	999	0	999
56939	Endline	32	20	999	0	1	1	1	1	0	0	0	0	0	3	0		0	999	0	0	0	999	0	999	0	999	0	999	1	2	2	1	2	2	1	2	1	2	0	999	0	999	0	999	0	999	0	999
57269	Endline	32	23	999	0	1	1	1	2	1	1	0	0	0	3	0		0	999	0	0	0	999	0	999	0	999	0	999	1	2	2	0	999	999	1	2	0	999	0	999	0	999	0	999	0	999	0	999
57270	Endline	32	24	999	0	1	1	1	2	1	1	0	0	0	3	0		0	999	0	0	0	999	0	999	0	999	0	999	1	2	2	1	1	2	1	3	1	2	0	999	0	999	0	999	0	999	0	999
57326	Endline	32	24	999	0	1	1	1	3	2	0	0	0	0	3	0		0	999	0	0	0	999	0	999	0	999	0	999	1	2	2	0	999	999	1	2	0	999	0	999	0	999	0	999	0	999	0	999
57328	Endline	32	22	999	0	1	1	1	1	0	0	0	0	0	3	0		0	999	0	0	0	999	0	999	0	999	0	999	1	2	2	1	2	2	1	3	1	3	0	999	0	999	0	999	0	999	0	999
57329	Endline	32	28	999	0	1	1	1	2	1	0	0	0	0	3	0		0	999	0	0	0	999	0	999	0	999	0	999	1	1	2	1	1	2	1	2	1	2	0	999	0	999	0	999	0	999	0	999
57330	Endline	32	23	999	0	1	1	1	3	1	0	0	1	0	3	0		0	999	0	0	0	999	0	999	0	999	0	999	1	2	2	1	2	2	1	3	1	3	0	999	0	999	0	999	0	999	0	999
57437	Endline	32	20	999	0	1	1	1	1	0	0	0	0	0	3	0		0	999	0	0	0	999	0	999	0	999	0	999	1	2	2	1	1	2	1	3	1	2	0	999	0	999	0	999	0	999	0	999
57439	Endline	32	19	999	0	1	1	1	1	0	0	0	0	0	3	0		0	999	0	0	0	999	0	999	0	999	0	999	1	2	2	0	999	999	1	3	0	999	0	999	0	999	0	999	0	999	0	999
57564	Endline	32	22	999	0	1	1	1	2	1	1	0	0	0	3	0		0	999	0	0	0	999	0	999	0	999	0	999	1	2	3	1	2	2	1	2	1	2	0	999	0	999	0	999	0	999	0	999
57792	Endline	32	22	999	0	1	1	1	3	0	0	0	2	0	3	0		0	999	0	0	0	999	0	999	0	999	0	999	1	2	2	1	1	2	1	2	1	2	0	999	0	999	0	999	0	999	0	999
57998	Endline	32	20	999	0	1	1	1	1	0	0	0	0	0	3	0		0	999	0	0	0	999	0	999	0	999	0	999	1	2	2	1	2	2	0	999	1	3	0	999	0	999	0	999	0	999	0	999
58455	Endline	32	24	999	0	1	1	1	2	1	1	0	0	0	3	0		0	999	0	0	0	999	0	999	0	999	0	999	1	2	3	1	1	2	1	3	1	2	0	999	0	999	0	999	0	999	0	999
58456	Endline	32	26	999	0	1	1	1	4	3	3	0	0	0	3	0		0	999	0	0	0	999	0	999	0	999	0	999	1	2	2	1	1	2	1	3	1	2	0	999	0	999	0	999	0	999	0	999
52820	Endline	11	22	2	3	1	1	1	1	0	0	0	0	0	3	0		1	4	1	3	1	normal	1	normal	1	2	1	2	1	2	2	1	2	2	1	3	1	2	1	1	1	1	1	1	1	1	1	1
52822	Endline	11	35	1	4	1	1	1	4	3	3	0	0	3	3	0		1	2	1	4	1	mild	1	mild	1	2	1	2	1	2	2	1	2	2	1	3	1	3	1	1	1	1	1	2	1	2	1	1
52823	Endline	11	21	2	4	1	1	1	3	2	2	0	0	0	3	0		1	2	1	4	1	normal	1	normal	1	2	1	2	1	2	2	1	2	2	1	3	1	3	1	1	1	1	1	9999	1	2	1	1
52824	Endline	11	24	1	2	1	1	1	2	1	1	0	0	0	3	0		1	2	1	2	1	normal	1	normal	1	2	1	2	1	2	2	1	2	2	1	3	1	3	1	1	1	1	1	9999	1	2	1	1
52825	Endline	11	18	1	4	1	1	1	1	0	0	0	0	0	3	0		1	2	1	4	1	mild	1	mild	1	2	1	2	1	2	2	1	2	2	1	3	1	3	1	1	1	1	1	2	1	2	1	1
52826	Endline	11	21	1	4	1	1	1	2	1	1	0	0	0	3	0		1	2	1	4	1	normal	1	normal	1	2	1	2	1	2	2	1	2	2	1	2	1	2	1	1	1	1	1	2	1	2	1	1
52827	Endline	11	25	2	3	1	1	1	2	1	1	0	0	0	3	1	0	1	1	1	3	1	mild	1	mild	1	2	1	2	1	2	2	1	2	2	1	3	1	3	1	1	1	1	1	1	1	1	1	1
52828	Endline	11	23	3	3	1	1	1	3	2	2	0	0	0	2	0		1	4	1	3	1	mild	1	mild	1	2	1	2	1	2	2	1	2	2	1	3	1	2	1	1	1	1	1	9999	1	2	1	2
52829	Endline	11	24	2	3	1	1	1	2	1	1	0	0	0	3	0		1	2	1	3	1	normal	1	normal	1	2	1	2	1	2	2	1	2	2	1	3	1	3	1	9999	1	1	1	1	1	1	1	1
53019	Endline	11	24	1	3	1	1	1	1	0	0	0	0	0	3	0		1	2	1	3	1	mild	1	mild	1	2	1	2	1	2	2	1	2	2	1	2	1	2	1	1	1	1	1	9999	1	2	1	1
53020	Endline	11	26	1	2	1	1	1	4	3	2	0	0	2	3	0		1	2	1	2	1	normal	1	normal	1	2	1	2	1	2	2	1	2	2	1	3	1	3	1	1	1	1	1	1	1	1	1	1
53022	Endline	11	20	1	4	1	1	1	1	0	0	0	0	0	3	0		1	2	1	4	1	normal	1	moderate	1	2	1	2	1	2	2	1	2	2	1	2	1	2	1	1	1	1	1	2	1	1	1	3
53027	Endline	11	22	2	4	1	1	1	2	1	1	0	0	0	3	0		1	2	1	4	1	normal	1	normal	1	2	1	2	1	2	2	1	2	2	1	3	1	3	1	1	1	1	1	3	1	1	1	1
53028	Endline	11	19	1	4	1	1	1	1	0	0	0	0	0	3	0		1	2	1	4	1	normal	1	normal	1	2	1	2	1	2	2	1	2	2	1	9999	1	3	1	1	1	1	1	3	1	2	1	1
53155	Endline	11	24	1	5	1	1	1	2	0	0	0	0	1	3	0		1	2	1	6	1	normal	1	normal	1	2	1	2	1	2	2	1	2	2	1	3	1	3	1	1	1	1	1	3	1	2	1	1
53157	Endline	11	21	1	3	1	1	1	2	1	1	0	0	0	3	1	0	1	2	1	3	1	normal	1	normal	1	2	1	2	1	2	2	1	2	2	1	2	1	2	1	1	1	1	1	1	1	1	1	1
53159	Endline	11	24	2	5	1	1	1	2	1	1	0	0	0	3	0		1	2	1	5	1	normal	1	normal	1	2	1	2	1	2	2	1	2	2	1	2	1	2	1	1	1	1	1	1	1	1	1	2
53161	Endline	11	27	2	4	1	1	1	3	2	2	0	0	0	3	1	0	1	4	1	4	1	normal	1	normal	1	2	1	2	1	2	2	1	2	2	1	3	1	2	1	1	1	1	1	2	1	1	1	1
54416	Endline	11	24	1	4	1	1	1	2	1	1	0	0	0	3	0		1	4	1	4	1	normal	1	normal	1	2	1	2	1	2	2	1	2	2	1	3	1	3	1	1	1	1	1	2	1	2	1	1
54418	Endline	11	26	2	5	1	1	1	1	0	0	0	0	0	3	0		1	4	1	6	1	normal	1	normal	1	2	1	2	1	2	2	1	2	2	1	3	1	3	1	1	1	1	1	2	1	2	1	1
54420	Endline	11	25	1	4	1	1	1	1	0	0	0	0	0	3	0		1	2	1	4	1	normal	1	normal	1	2	1	2	1	2	2	1	2	2	1	3	1	3	1	1	1	1	1	3	1	2	1	1
54877	Endline	11	26	1	3	1	1	1	3	2	2	0	0	0	3	1	0	1	1	1	3	1	mild	1	mild	1	2	1	2	1	2	2	1	2	2	1	3	1	3	1	1	1	1	1	2	1	1	1	1
54878	Endline	11	24	2	4	1	1	1	3	2	2	0	0	0	3	1	0	1	1	1	4	1	normal	1	normal	1	2	1	2	1	2	2	1	2	2	1	9999	1	3	1	1	1	1	1	2	1	2	1	1
55204	Endline	11	22	1	3	1	1	1	1	0	0	0	0	0	3	0		1	1	1	3	1	normal	1	normal	1	2	1	2	1	2	2	1	2	2	1	3	1	3	1	1	1	1	1	2	1	1	1	1
55205	Endline	11	18	1	4	1	1	1	2	1	1	0	0	0	3	0		1	1	1	4	1	normal	1	normal	1	2	1	2	1	2	2	1	2	2	1	3	1	2	1	1	1	1	1	2	1	1	1	1
55207	Endline	11	26	1	3	1	1	1	5	3	3	0	0	0	3	1	0	1	1	1	3	1	mild	1	mild	1	2	1	2	1	2	2	1	2	2	1	3	1	3	1	1	1	1	1	2	1	1	1	1
55209	Endline	11	28	1	3	1	1	1	2	1	1	0	0	0	3	0		1	2	1	3	1	normal	1	normal	1	2	1	2	1	2	2	1	2	2	1	2	1	3	1	1	1	1	1	1	1	1	1	1
55210	Endline	11	23	3	4	1	1	1	1	0	0	0	0	0	3	0		1	4	1	4	1	normal	1	normal	1	2	1	2	1	2	2	1	2	2	1	3	1	2	1	1	1	1	1	2	1	1	1	1
56636	Endline	11	25	2	4	0	0	1	1	0	0	0	0	0	3	1	0	1	2	1	4	1	normal	1	normal	1	2	1	2	1	2	2	1	2	2	1	3	1	3	1	1	1	1	1	3	1	2	1	1
56643	Endline	11	24	2	5	0	1	1	4	3	3	0	0	0	3	1	0	1	2	1	5	1	normal	1	normal	1	2	1	2	1	2	2	1	2	2	1	3	1	3	1	1	1	1	1	3	1	2	1	1
56646	Endline	11	20	2	3	1	1	1	2	1	1	0	0	0	3	1	0	1	2	1	3	1	normal	1	normal	1	2	1	2	1	2	2	1	2	2	1	3	1	3	1	1	1	1	1	3	1	2	1	1
56719	Endline	11	30	3	5	1	1	1	2	1	0	0	0	0	3	0		1	2	1	5	1	normal	1	normal	1	2	1	2	1	2	2	1	2	2	1	3	1	3	1	1	1	1	1	3	1	1	1	3
57703	Endline	11	27	4	3	0	1	1	2	1	1	0	0	1	3	0		1	4	1	3	1	normal	1	normal	1	2	1	2	1	2	2	1	2	2	1	3	1	3	1	1	1	1	1	2	1	1	1	1
57704	Endline	11	22	4	4	1	1	1	1	0	0	0	0	1	3	0		1	4	1	4	1	normal	1	normal	1	2	1	2	1	2	2	1	2	2	1	2	1	3	1	1	1	1	1	1	1	1	1	1
57706	Endline	11	22	5	4	1	1	1	1	0	0	0	0	1	3	0		1	4	1	4	1	normal	1	normal	1	2	1	2	1	2	2	1	2	2	1	2	1	2	1	1	1	1	1	1	1	1	1	1
57708	Endline	11	22	2	4	1	1	1	2	1	1	0	0	0	3	0		1	1	1	4	1	normal	1	normal	1	2	1	2	1	2	2	1	2	2	1	3	1	3	1	1	1	1	1	1	1	1	1	1
57947	Endline	11	18	2	4	1	1	1	1	0	0	0	0	0	3	0		1	1	1	4	1	normal	1	normal	1	2	1	2	1	2	2	1	2	2	1	3	1	3	1	1	1	1	1	3	1	2	1	1
58402	Endline	11	30	2	4	1	1	1	1	0	0	0	0	0	3	0		1	1	1	4	1	normal	1	normal	1	2	1	2	1	2	2	1	2	2	1	3	1	3	1	1	1	1	1	2	1	2	1	1
58403	Endline	11	19	2	5	1	1	1	1	0	0	0	0	0	3	0		1	2	1	5	1	normal	1	normal	1	2	1	2	1	2	2	1	2	2	1	3	1	3	1	1	1	1	1	9999	1	2	1	1
52962	Endline	21	23	5	5	1	1	1	1	0	0	0	0	0	3	0		1	4	1	7	0	999	0	999	0	999	0	999	1	2	2	1	2	2	1	3	1	3	0	999	0	999	0	999	0	999	0	999
53281	Endline	21	20	5	5	1	1	1	1	0	0	0	0	0	3	0		1	4	1	5	0	999	0	999	0	999	0	999	1	1	2	1	2	1	1	2	1	2	0	999	0	999	0	999	0	999	0	999
53656	Endline	23	24	9999	2	1	1	1	2	1	1	0	0	0	3	1	2016-01-18	1	3	1	2	1	normal	0	999	0	999	0	999	1	2	2	1	1	2	1	2	1	2	0	999	0	999	0	999	0	999	0	999
54019	Endline	21	22	5	5	1	1	1	1	0	0	0	0	0	3	0		1	4	1	5	0	999	0	999	0	999	0	999	1	2	2	1	2	2	1	3	1	3	0	999	0	999	0	999	0	999	0	999
55842	Endline	21	27	5	5	1	1	1	1	0	0	0	0	0	3	0		1	4	1	5	0	999	0	999	0	999	0	999	1	2	2	1	2	2	1	3	1	3	0	999	0	999	0	999	0	999	0	999
55843	Endline	21	28	5	5	1	1	1	1	0	0	0	0	0	3	0		1	4	1	6	0	999	0	999	0	999	0	999	1	2	2	1	2	2	1	3	1	3	0	999	0	999	0	999	0	999	0	999
57195	Endline	21	24	6	4	1	1	1	1	0	0	0	0	0	3	0		1	4	1	4	0	999	0	999	0	999	0	999	1	2	2	1	1	2	1	2	1	2	0	999	0	999	0	999	0	999	0	999
57760	Endline	21	19	5	5	1	1	1	1	0	0	0	0	0	3	0		1	4	1	5	0	999	0	999	0	999	0	999	1	2	2	1	2	2	1	2	1	2	0	999	0	999	0	999	0	999	0	999
52727	Endline	31	23	999	1	1	1	1	3	2	1	1	0	0	3	0		1	24	0	0	0	999	0	999	0	999	0	999	1	1	2	1	9999	9999	1	2	1	9999	0	999	0	999	0	999	0	999	0	999
52728	Endline	31	23	999	1	1	1	1	2	1	1	0	0	0	3	0		1	4	1	0	0	999	0	999	0	999	0	999	1	1	2	0	999	999	1	1	0	999	0	999	0	999	0	999	0	999	0	999
52731	Endline	31	20	999	1	1	1	1	1	0	0	0	0	0	3	0		1	24	0	0	0	999	0	999	0	999	0	999	1	1	2	1	9999	9999	0	999	0	999	0	999	0	999	0	999	0	999	0	999
52755	Endline	31	25	999	0	1	1	1	2	1	0	0	0	0	3	0		1	9999	0	0	0	999	0	999	0	999	0	999	0	999	999	1	2	2	0	999	0	999	0	999	0	999	1	3	0	999	1	9999
52873	Endline	31	23	999	1	1	0	1	2	0	0	0	0	0	3	0		1	45	0	0	0	999	0	999	0	999	0	999	0	999	999	0	999	999	0	999	0	999	0	999	0	999	0	999	0	999	0	999
52874	Endline	31	22	999	1	1	1	1	1	0	0	0	0	0	3	0		1	4	0	0	0	999	0	999	0	999	0	999	0	999	999	0	999	999	0	999	0	999	0	999	0	999	0	999	0	999	0	999
52979	Endline	31	23	999	1	1	1	1	4	1	1	0	2	0	3	0		1	4	0	0	0	999	0	999	0	999	0	999	1	2	2	0	999	999	1	4	0	999	0	999	0	999	0	999	0	999	1	9999
52983	Endline	31	32	999	1	1	1	1	5	4	3	1	0	0	3	0		1	24	0	0	0	999	0	999	0	999	0	999	1	2	2	1	9999	9999	1	3	1	9999	0	999	0	999	0	999	0	999	1	9999
52985	Endline	31	24	999	1	1	1	1	1	0	0	0	0	0	3	0		1	4	0	0	0	999	0	999	0	999	0	999	0	999	999	1	9999	9999	0	999	1	9999	0	999	0	999	0	999	0	999	0	999
53000	Endline	31	19	999	0	1	1	1	1	0	0	0	0	0	3	0		0	999	0	0	0	999	0	999	0	999	0	999	0	999	999	0	999	999	0	999	0	999	0	999	0	999	1	3	1	9999	1	9999
53004	Endline	31	27	999	0	1	1	1	3	1	0	0	1	0	3	0		1	9999	0	0	0	999	0	999	0	999	0	999	0	999	999	1	9999	9999	0	999	0	999	0	999	0	999	1	1	1	1	1	9999
53071	Endline	31	26	999	1	1	1	1	1	0	0	0	0	0	3	0		1	4	0	0	0	999	0	999	0	999	0	999	1	2	2	1	9999	9999	1	4	1	9999	0	999	0	999	0	999	0	999	0	999
53075	Endline	31	24	999	1	1	1	1	1	0	0	0	0	0	3	0		1	4	0	0	0	999	0	999	0	999	0	999	1	2	2	1	9999	9999	1	9999	1	9999	0	999	0	999	0	999	0	999	0	999
53076	Endline	31	22	999	1	1	0	1	1	0	0	0	0	0	3	0		1	45	0	0	0	999	0	999	0	999	0	999	1	1	2	0	999	999	1	4	0	999	0	999	0	999	0	999	0	999	0	999
53111	Endline	31	25	999	0	0	1	1	1	0	0	0	0	0	3	0		1	4	0	0	0	999	0	999	0	999	0	999	0	999	999	0	999	999	0	999	0	999	0	999	0	999	0	999	0	999	0	999
53116	Endline	31	21	999	0	1	1	1	1	0	0	0	0	0	3	0		1	4	0	0	0	999	0	999	0	999	0	999	0	999	999	1	2	2	0	999	0	999	0	999	0	999	0	999	0	999	0	999
53169	Endline	31	27	999	1	1	0	1	1	0	0	0	0	0	3	0		1	4	0	0	0	999	0	999	0	999	0	999	1	1	2	0	999	999	1	2	1	9999	0	999	0	999	0	999	0	999	0	999
53233	Endline	31	30	999	1	1	1	1	4	2	0	0	1	0	3	1	0	0	999	0	0	0	999	0	999	0	999	0	999	0	999	999	0	999	999	0	999	0	999	0	999	0	999	1	9999	0	999	1	9999
53235	Endline	31	26	999	0	1	1	1	2	1	0	0	0	0	3	0		0	999	0	0	0	999	0	999	0	999	0	999	1	1	2	0	999	999	1	3	0	999	0	999	0	999	0	999	0	999	0	999
53340	Endline	31	25	999	1	1	1	1	1	0	0	0	0	0	3	0		1	4	0	0	0	999	0	999	0	999	0	999	1	1	2	0	999	999	1	2	0	999	0	999	0	999	0	999	0	999	0	999
53342	Endline	31	30	999	1	0	0	1	2	1	0	0	0	0	3	0		1	4	0	0	0	999	0	999	0	999	0	999	1	2	2	0	999	999	1	3	0	999	0	999	0	999	0	999	0	999	0	999
53344	Endline	31	23	999	0	1	1	1	1	0	0	0	0	0	3	0		1	4	0	0	0	999	0	999	0	999	0	999	1	1	2	0	999	999	1	2	0	999	0	999	0	999	0	999	0	999	0	999
53391	Endline	31	32	999	1	0	0	1	1	0	0	0	0	0	3	0		1	45	0	0	0	999	0	999	0	999	0	999	1	2	3	0	999	999	1	4	0	999	0	999	0	999	0	999	0	999	0	999
53395	Endline	31	21	999	1	1	1	1	1	0	0	0	0	0	3	0		1	24	0	0	0	999	0	999	0	999	0	999	1	2	2	1	9999	9999	1	3	1	9999	0	999	0	999	0	999	0	999	0	999
53399	Endline	31	25	999	1	1	1	1	2	0	0	0	1	0	3	0		1	4	0	0	0	999	0	999	0	999	0	999	1	2	2	1	9999	9999	1	3	1	9999	0	999	0	999	0	999	0	999	1	9999
53451	Endline	31	25	999	1	1	1	1	2	1	0	0	0	0	3	0		1	4	0	0	0	999	0	999	0	999	0	999	1	1	2	0	999	999	1	3	0	999	0	999	0	999	1	2	0	999	1	9999
53454	Endline	31	24	999	1	1	1	1	1	0	0	0	0	0	3	0		1	4	0	0	0	999	0	999	0	999	0	999	0	999	999	1	2	2	0	999	1	2	0	999	0	999	1	9999	1	9999	1	9999
53703	Endline	31	23	999	0	0	0	1	2	1	0	0	0	0	3	0		0	999	0	0	0	999	0	999	0	999	0	999	1	9999	9999	1	1	2	0	999	0	999	0	999	0	999	1	2	1	2	1	9999
53744	Endline	31	23	999	1	0	0	1	3	0	0	0	0	0	3	0		1	4	0	0	0	999	0	999	0	999	0	999	1	2	2	1	9999	9999	1	2	1	9999	0	999	0	999	0	999	0	999	0	999
53746	Endline	31	19	999	1	1	1	1	2	0	0	0	0	0	3	0		1	24	0	0	0	999	0	999	0	999	0	999	1	1	2	1	9999	9999	1	2	1	9999	0	999	0	999	0	999	0	999	0	999
53751	Endline	31	19	999	1	1	1	1	1	0	0	0	0	0	3	0		1	4	0	0	0	999	0	999	0	999	0	999	1	2	2	0	999	999	1	3	0	999	0	999	0	999	0	999	0	999	0	999
53838	Endline	31	31	999	0	0	0	1	4	3	0	0	0	0	3	0		0	999	0	0	0	999	0	999	0	999	0	999	1	9999	9999	0	999	999	1	9999	0	999	0	999	0	999	1	1	0	999	1	9999
53845	Endline	31	22	999	0	1	1	1	2	1	0	0	0	0	3	0		0	999	0	0	0	999	0	999	0	999	0	999	0	999	999	1	2	2	0	999	0	999	0	999	0	999	1	9999	1	9999	1	9999
54049	Endline	31	20	999	1	1	1	1	1	0	0	0	0	0	3	0		1	4	0	0	0	999	0	999	0	999	0	999	1	1	2	0	999	999	1	2	0	999	0	999	0	999	0	999	0	999	0	999
54052	Endline	31	24	999	1	1	1	1	2	0	0	0	1	0	3	0		1	4	0	0	0	999	0	999	0	999	0	999	1	2	2	0	999	999	1	3	0	999	0	999	0	999	0	999	0	999	0	999
54156	Endline	31	28	999	1	0	0	1	1	0	0	0	0	0	3	0		0	999	0	0	0	999	0	999	0	999	0	999	0	999	999	1	1	2	0	999	0	999	0	999	0	999	0	999	0	999	0	999
54184	Endline	31	20	999	0	1	0	1	1	0	0	0	0	0	3	0		1	4	0	0	0	999	0	999	0	999	0	999	1	1	2	0	999	999	1	2	0	999	0	999	0	999	0	999	0	999	0	999
54309	Endline	31	20	999	1	0	0	1	2	0	0	0	0	0	3	0		1	4	1	1	0	999	0	999	0	999	0	999	1	2	2	0	999	999	1	3	0	999	0	999	0	999	0	999	0	999	0	999
54310	Endline	31	20	999	5	1	0	1	3	0	0	0	2	0	3	0		1	4	1	5	0	999	0	999	0	999	0	999	1	2	2	1	9999	9999	1	3	1	9999	0	999	0	999	1	2	0	999	0	999
54312	Endline	31	24	999	5	1	1	1	3	1	1	0	1	0	3	0		1	4	1	5	0	999	0	999	0	999	0	999	1	2	2	1	9999	9999	1	2	1	9999	0	999	0	999	0	999	0	999	0	999
54315	Endline	31	26	999	1	1	1	1	2	1	1	0	0	0	3	0		1	4	1	1	0	999	0	999	0	999	0	999	1	2	2	0	999	999	1	3	0	999	0	999	0	999	1	2	0	999	0	999
54501	Endline	31	20	999	1	1	1	1	3	0	0	0	2	0	3	0		1	4	1	0	0	999	0	999	0	999	0	999	1	2	2	1	9999	9999	1	3	1	9999	0	999	0	999	0	999	0	999	0	999
54505	Endline	31	30	999	1	1	1	1	1	0	0	0	0	0	3	0		1	4	0	0	0	999	0	999	0	999	0	999	1	2	2	1	9999	9999	1	3	1	9999	0	999	0	999	0	999	0	999	0	999
54508	Endline	31	23	999	1	1	1	1	1	0	0	0	0	0	3	0		1	45	1	0	0	999	0	999	0	999	0	999	1	2	2	0	999	999	1	2	0	999	0	999	0	999	1	2	0	999	0	999
54581	Endline	31	21	999	1	1	1	1	2	1	1	0	0	0	2	0		1	4	0	0	0	999	0	999	0	999	0	999	1	2	3	0	999	999	1	2	0	999	0	999	0	999	0	999	0	999	0	999
54583	Endline	31	22	999	1	1	1	1	1	0	0	0	0	0	3	0		1	4	0	0	0	999	0	999	0	999	0	999	1	2	2	1	9999	9999	1	3	1	9999	0	999	0	999	0	999	0	999	0	999
54585	Endline	31	22	999	1	1	1	1	1	0	0	0	0	0	3	0		1	4	1	0	0	999	0	999	0	999	0	999	1	1	2	1	9999	9999	0	999	1	2	0	999	0	999	0	999	0	999	0	999
54588	Endline	31	20	999	1	1	1	1	1	0	0	0	0	0	3	0		1	4	0	0	0	999	0	999	0	999	0	999	1	2	2	0	999	999	1	3	0	999	0	999	0	999	0	999	0	999	0	999
54604	Endline	31	22	999	0	1	1	1	1	0	0	0	0	0	3	0		0	999	0	0	0	999	0	999	0	999	0	999	0	999	999	0	999	999	0	999	0	999	0	999	0	999	1	9999	0	999	1	9999
54606	Endline	31	30	999	1	1	1	1	3	2	2	0	0	0	3	0		0	999	0	0	0	999	0	999	0	999	0	999	1	1	2	0	999	999	1	3	0	999	0	999	0	999	1	1	0	999	1	9999
54696	Endline	31	30	999	1	1	1	1	6	3	2	0	2	0	3	0		1	4	0	0	0	999	0	999	0	999	0	999	1	2	2	1	9999	9999	1	2	1	9999	0	999	0	999	0	999	0	999	0	999
54702	Endline	31	23	999	1	0	0	1	1	0	0	0	0	0	3	0		1	4	0	0	0	999	0	999	0	999	0	999	1	2	2	1	9999	9999	1	3	1	9999	0	999	0	999	0	999	0	999	0	999
54719	Endline	31	22	999	1	1	1	1	5	0	0	0	4	0	3	0		0	999	0	0	0	999	0	999	0	999	0	999	0	999	999	0	999	999	0	999	0	999	0	999	0	999	0	999	0	999	0	999
55007	Endline	31	30	999	5	1	1	1	2	1	0	0	0	0	3	0		1	4	1	8	0	999	0	999	0	999	0	999	1	1	2	1	9999	9999	1	3	1	9999	0	999	0	999	0	999	0	999	0	999
55011	Endline	31	22	999	1	1	1	1	2	0	0	0	0	0	2	0		1	4	0	0	0	999	0	999	0	999	0	999	0	999	999	1	9999	9999	0	999	1	9999	0	999	0	999	0	999	0	999	0	999
55124	Endline	31	22	999	2	1	1	1	3	1	0	1	1	0	3	0		1	4	1	2	0	999	0	999	0	999	0	999	1	1	2	1	9999	9999	1	2	1	9999	0	999	0	999	0	999	0	999	0	999
55126	Endline	31	22	999	1	1	1	1	5	2	2	0	2	0	3	0		1	4	0	0	0	999	0	999	0	999	0	999	1	1	2	0	999	999	1	2	0	999	0	999	0	999	1	1	0	999	0	999
55286	Endline	31	20	999	1	1	1	1	3	0	0	0	2	0	3	0		1	4	0	0	0	999	0	999	0	999	0	999	1	2	2	0	999	999	1	3	0	999	0	999	0	999	0	999	0	999	0	999
55340	Endline	31	30	999	1	1	1	1	5	4	4	0	0	0	3	0		1	4	0	0	0	999	0	999	0	999	0	999	0	999	999	0	999	999	0	999	1	2	0	999	0	999	0	999	0	999	0	999
55341	Endline	31	28	999	1	1	0	1	3	2	1	0	0	0	3	0		1	45	0	0	0	999	0	999	0	999	0	999	1	2	2	0	999	999	1	3	0	999	0	999	0	999	0	999	0	999	0	999
55536	Endline	31	26	999	0	1	1	1	3	0	0	0	0	0	3	0		1	4	0	0	0	999	0	999	0	999	0	999	1	2	2	1	9999	9999	1	4	1	9999	0	999	0	999	0	999	0	999	0	999
55439	Endline	31	20	999	1	1	1	1	1	0	0	0	0	0	3	0		1	4	0	0	0	999	0	999	0	999	0	999	1	2	3	1	9999	9999	1	2	1	9999	0	999	0	999	1	1	0	999	0	999
55441	Endline	31	22	999	1	1	0	1	2	1	0	0	0	0	3	0		1	4	0	0	0	999	0	999	0	999	0	999	1	1	2	0	999	999	1	3	0	999	0	999	0	999	0	999	0	999	0	999
55444	Endline	31	19	999	1	0	0	1	1	0	0	0	0	0	3	0		1	4	0	0	0	999	0	999	0	999	0	999	1	2	2	1	9999	9999	1	2	1	9999	0	999	0	999	0	999	0	999	0	999
55445	Endline	31	26	999	1	1	0	1	2	1	0	0	0	0	3	0		1	4	0	0	0	999	0	999	0	999	0	999	1	2	2	0	999	999	1	2	0	999	0	999	0	999	0	999	0	999	0	999
55537	Endline	31	23	999	1	1	1	1	2	0	0	0	0	0	3	0		1	4	0	0	0	999	0	999	0	999	0	999	0	999	999	0	999	999	0	999	0	999	0	999	0	999	0	999	0	999	0	999
55539	Endline	31	22	999	1	1	1	1	2	0	0	0	0	0	3	0		1	4	0	0	0	999	0	999	0	999	0	999	1	2	2	1	9999	9999	1	3	1	9999	0	999	0	999	0	999	0	999	0	999
55649	Endline	31	27	999	1	1	1	1	2	0	0	0	0	0	3	0		1	4	0	0	0	999	0	999	0	999	0	999	0	999	999	1	9999	9999	0	999	1	9999	0	999	0	999	0	999	0	999	0	999
55651	Endline	31	28	999	1	1	1	1	3	0	0	0	0	0	3	0		1	4	0	0	0	999	0	999	0	999	0	999	1	2	2	1	9999	9999	1	3	1	9999	0	999	0	999	0	999	0	999	0	999
55652	Endline	31	26	999	1	1	0	1	2	0	0	0	0	0	2	0		1	45	0	0	0	999	0	999	0	999	0	999	1	2	2	0	999	999	1	3	0	999	0	999	0	999	0	999	0	999	0	999
55793	Endline	31	23	999	0	0	0	1	2	1	0	0	0	0	3	0		1	4	0	0	0	999	0	999	0	999	0	999	1	9999	9999	0	999	999	0	999	0	999	0	999	0	999	1	9999	1	9999	1	9999
55828	Endline	31	30	999	1	1	0	1	3	1	2	0	0	0	2	0		1	4	1	1	0	999	0	999	0	999	0	999	1	2	2	0	999	999	1	2	0	999	0	999	0	999	0	999	0	999	0	999
55876	Endline	31	21	999	0	1	0	1	1	0	0	0	0	0	3	0		0	999	0	0	0	999	0	999	0	999	0	999	0	999	999	0	999	999	0	999	0	999	0	999	0	999	1	9999	0	999	1	9999
55879	Endline	31	20	999	1	1	0	1	1	0	0	0	0	0	3	0		0	999	0	0	0	999	0	999	0	999	0	999	1	9999	9999	0	999	999	1	9999	0	999	0	999	0	999	0	999	0	999	0	999
55949	Endline	31	20	999	1	1	1	1	1	0	0	0	0	0	3	0		1	24	0	0	0	999	0	999	0	999	0	999	0	999	999	1	2	2	0	999	1	3	0	999	0	999	0	999	0	999	0	999
55950	Endline	31	19	999	1	1	1	1	1	0	0	0	0	0	3	0		1	4	0	0	0	999	0	999	0	999	0	999	0	999	999	0	999	999	0	999	0	999	0	999	0	999	0	999	1	1	0	999
55952	Endline	31	25	999	1	0	0	1	2	1	1	0	0	0	3	0		1	13	0	0	0	999	0	999	0	999	0	999	1	1	2	0	999	999	0	999	0	999	0	999	0	999	0	999	0	999	0	999
55973	Endline	31	24	999	0	1	0	1	2	1	0	0	0	0	3	0		1	4	0	0	0	999	0	999	0	999	0	999	0	999	999	0	999	999	0	999	0	999	0	999	0	999	1	9999	0	999	0	999
55979	Endline	31	20	999	0	1	1	1	1	0	0	0	0	0	3	0		0	999	0	0	0	999	0	999	0	999	0	999	1	9999	9999	1	2	2	0	999	1	3	0	999	0	999	1	9999	0	999	1	9999
55980	Endline	31	22	999	0	1	1	1	1	0	0	0	0	0	3	0		0	999	0	0	0	999	0	999	0	999	0	999	0	999	999	0	999	999	0	999	0	999	0	999	0	999	1	9999	1	9999	1	9999
56031	Endline	31	22	999	1	1	1	1	1	0	0	0	0	0	3	0		1	4	0	0	0	999	0	999	0	999	0	999	1	2	2	1	9999	9999	0	999	0	999	0	999	0	999	1	2	0	999	0	999
56032	Endline	31	37	999	1	1	1	1	2	1	1	0	0	0	3	0		1	4	0	0	0	999	0	999	0	999	0	999	1	2	2	1	9999	9999	0	999	1	9999	0	999	0	999	1	1	1	9999	1	9999
56066	Endline	31	27	999	1	1	1	1	4	2	2	0	1	0	3	0		1	4	0	0	0	999	0	999	0	999	0	999	1	1	2	1	9999	9999	1	3	1	9999	0	999	0	999	0	999	0	999	0	999
56074	Endline	31	25	999	0	1	0	1	2	1	0	0	0	0	3	0		1	4	0	0	0	999	0	999	0	999	0	999	1	1	2	0	999	999	1	3	0	999	0	999	0	999	0	999	0	999	1	9999
56076	Endline	31	24	999	1	0	0	0	999	999	999	999	999	999	3	0		0	999	0	0	0	999	0	999	0	999	0	999	0	999	999	1	2	2	1	9999	1	2	0	999	0	999	0	999	1	9999	0	999
56162	Endline	31	23	999	0	1	1	1	3	2	0	0	0	0	3	0		1	4	0	0	0	999	0	999	0	999	0	999	1	2	2	0	999	999	1	2	0	999	0	999	0	999	0	999	1	9999	1	9999
56163	Endline	31	23	999	1	0	0	1	9999	9999	9999	9999	9999	9999	3	0		0	999	0	0	0	999	0	999	0	999	0	999	0	999	999	0	999	999	0	999	0	999	0	999	0	999	1	9999	0	999	1	9999
56397	Endline	31	20	999	0	1	0	1	1	0	0	0	0	0	3	0		1	4	0	0	0	999	0	999	0	999	0	999	1	2	2	0	999	999	1	3	0	999	0	999	0	999	0	999	0	999	1	9999
56398	Endline	31	24	999	1	1	1	1	9999	9999	9999	9999	9999	9999	3	0		1	9999	0	0	0	999	0	999	0	999	0	999	0	999	999	0	999	999	0	999	0	999	0	999	0	999	1	9999	0	999	1	9999
56782	Endline	31	22	999	1	1	1	1	1	0	0	0	0	0	3	0		1	4	1	0	0	999	0	999	0	999	0	999	1	2	2	1	9999	9999	0	999	1	9999	0	999	0	999	0	999	0	999	0	999
56805	Endline	31	26	999	1	1	0	1	3	2	2	0	0	0	3	0		1	4	0	0	0	999	0	999	0	999	0	999	1	1	2	0	999	999	0	999	0	999	0	999	0	999	0	999	0	999	0	999
56806	Endline	31	22	999	1	1	1	1	1	0	0	0	0	0	3	0		1	24	0	0	0	999	0	999	0	999	0	999	1	1	2	0	999	999	0	999	0	999	0	999	0	999	0	999	0	999	0	999
56876	Endline	31	23	999	1	1	1	1	2	0	0	0	1	0	3	0		1	4	0	0	0	999	0	999	0	999	0	999	1	1	2	1	9999	9999	0	999	1	9999	0	999	0	999	0	999	0	999	0	999
56880	Endline	31	26	999	1	1	1	1	2	0	0	0	0	0	3	0		1	4	0	0	0	999	0	999	0	999	0	999	1	1	2	1	9999	9999	0	999	1	2	0	999	0	999	0	999	0	999	0	999
56930	Endline	31	26	999	1	1	1	1	4	3	3	0	0	0	3	0		1	4	0	0	0	999	0	999	0	999	0	999	1	1	2	0	999	999	0	999	0	999	0	999	0	999	0	999	0	999	0	999
56932	Endline	31	22	999	1	1	0	1	1	0	0	0	0	0	3	0		1	4	0	0	0	999	0	999	0	999	0	999	1	1	2	1	9999	9999	0	999	1	3	0	999	0	999	0	999	0	999	0	999
57079	Endline	31	23	999	1	1	1	1	1	0	0	0	0	0	3	0		0	999	0	0	0	999	0	999	0	999	0	999	1	2	2	0	999	999	1	9999	0	999	0	999	0	999	0	999	0	999	0	999
57080	Endline	31	31	999	0	1	1	1	3	2	0	0	0	0	3	0		1	4	0	0	0	999	0	999	0	999	0	999	1	2	2	0	999	999	0	999	0	999	0	999	0	999	1	9999	0	999	1	9999
57099	Endline	31	31	999	1	1	1	1	3	2	2	0	0	0	3	0		1	13	0	0	0	999	0	999	0	999	0	999	1	2	2	0	999	999	0	999	0	999	0	999	0	999	1	2	0	999	1	9999
57244	Endline	31	26	999	1	1	1	1	1	0	0	0	0	0	3	0		1	4	0	0	0	999	0	999	0	999	0	999	1	2	2	1	2	3	0	999	0	999	0	999	0	999	0	999	0	999	0	999
57257	Endline	31	30	999	1	1	0	1	9999	9999	9999	9999	9999	9999	3	0		1	9999	0	0	0	999	0	999	0	999	0	999	0	999	999	0	999	999	0	999	0	999	0	999	0	999	1	9999	0	999	0	999
57260	Endline	31	20	999	1	1	0	1	1	0	0	0	0	0	3	0		0	999	0	0	0	999	0	999	0	999	0	999	1	2	2	0	999	999	1	9999	0	999	0	999	0	999	0	999	0	999	0	999
57262	Endline	31	30	999	1	1	1	1	3	2	0	0	0	0	3	0		1	9999	0	0	0	999	0	999	0	999	0	999	1	2	2	0	999	999	1	9999	0	999	0	999	0	999	0	999	0	999	1	9999
57367	Endline	31	30	999	1	1	0	1	2	0	0	0	0	0	3	0		1	4	0	0	0	999	0	999	0	999	0	999	1	1	2	0	999	999	0	999	0	999	0	999	0	999	0	999	0	999	0	999
57368	Endline	31	27	999	1	1	0	1	1	0	0	0	0	0	3	0		1	4	0	0	0	999	0	999	0	999	0	999	1	2	2	0	999	999	0	999	0	999	0	999	0	999	0	999	0	999	0	999
57371	Endline	31	30	999	1	0	0	1	1	0	0	0	0	0	3	0		1	4	0	0	0	999	0	999	0	999	0	999	1	2	2	0	999	999	0	999	0	999	0	999	0	999	0	999	0	999	0	999
57373	Endline	31	25	999	1	1	1	1	2	1	0	0	0	0	3	0		1	4	0	0	0	999	0	999	0	999	0	999	1	2	2	0	999	999	0	999	0	999	0	999	0	999	0	999	0	999	0	999
57374	Endline	31	27	999	1	1	1	1	2	1	0	0	0	0	3	0		1	4	0	0	0	999	0	999	0	999	0	999	1	2	2	1	9999	9999	0	999	1	9999	0	999	0	999	0	999	0	999	0	999
57396	Endline	31	27	999	1	0	0	1	2	1	0	0	0	0	3	0		1	4	0	0	0	999	0	999	0	999	0	999	1	2	2	0	999	999	0	999	0	999	0	999	0	999	0	999	0	999	0	999
57418	Endline	31	25	999	0	1	0	1	2	1	0	0	0	0	3	0		1	9999	0	0	0	999	0	999	0	999	0	999	1	1	2	0	999	999	1	9999	0	999	0	999	0	999	1	9999	0	999	1	9999
57420	Endline	31	24	999	1	1	1	1	2	1	0	0	0	0	3	0		0	999	0	0	0	999	0	999	0	999	0	999	1	2	2	0	999	999	1	9999	0	999	0	999	0	999	1	9999	1	9999	1	9999
57422	Endline	31	26	999	0	1	1	1	2	1	0	0	0	0	3	0		0	999	0	0	0	999	0	999	0	999	0	999	0	999	999	0	999	999	0	999	0	999	0	999	0	999	0	999	0	999	0	999
57532	Endline	31	27	999	1	1	0	1	1	0	0	0	0	0	3	0		1	9999	0	0	0	999	0	999	0	999	0	999	1	9999	9999	1	9999	9999	1	9999	1	9999	0	999	0	999	0	999	1	9999	1	9999
57552	Endline	31	26	999	1	1	1	1	1	0	0	0	0	0	3	0		1	4	0	0	0	999	0	999	0	999	0	999	1	2	2	0	999	999	0	999	0	999	0	999	0	999	0	999	0	999	0	999
57554	Endline	31	23	999	1	1	1	1	2	1	1	0	0	0	2	0		1	4	0	0	0	999	0	999	0	999	1	9999	1	9999	9999	1	2	2	0	999	1	2	1	9999	0	999	1	2	1	9999	1	9999
57627	Endline	31	30	999	0	1	0	1	2	1	0	0	0	0	3	0		1	9999	0	0	0	999	0	999	0	999	0	999	0	999	999	0	999	999	0	999	0	999	0	999	0	999	0	999	0	999	0	999
57629	Endline	31	30	2	0	1	0	1	4	3	0	0	0	0	3	0		0	999	0	0	0	999	0	999	0	999	0	999	1	9999	9999	0	999	999	1	9999	0	999	0	999	0	999	0	999	0	999	1	9999
57632	Endline	31	25	999	0	1	0	1	1	0	0	0	0	0	3	0		1	4	0	0	0	999	0	999	0	999	0	999	0	999	999	0	999	999	0	999	0	999	0	999	0	999	0	999	0	999	0	999
57667	Endline	31	27	999	1	1	0	1	2	1	1	0	0	0	3	0		1	4	0	0	0	999	0	999	0	999	0	999	0	999	999	0	999	999	0	999	0	999	0	999	0	999	0	999	0	999	0	999
57689	Endline	31	22	999	0	1	0	1	2	0	0	0	1	0	3	0		0	999	0	0	0	999	0	999	0	999	0	999	1	2	2	0	999	999	1	2	0	999	0	999	0	999	1	9999	1	9999	1	9999
57690	Endline	31	23	999	0	1	0	1	2	0	0	1	0	0	3	0		0	999	0	0	0	999	0	999	0	999	0	999	1	2	3	1	2	3	1	3	1	3	0	999	0	999	1	9999	1	9999	1	9999
57916	Endline	31	22	999	1	1	1	1	2	0	0	0	0	0	3	0		1	24	0	0	0	999	0	999	0	999	0	999	0	999	999	1	9999	9999	0	999	1	9999	0	999	0	999	0	999	0	999	0	999
57937	Endline	31	25	999	1	1	1	1	2	1	0	0	0	0	3	0		0	999	1	0	0	999	0	999	0	999	0	999	1	1	2	1	2	2	1	9999	0	999	0	999	0	999	1	9999	0	999	1	9999
57939	Endline	31	25	999	0	1	0	1	2	0	0	0	1	0	3	0		0	999	0	0	0	999	0	999	0	999	0	999	1	2	2	0	999	999	0	999	0	999	0	999	0	999	1	9999	0	999	0	999
57940	Endline	31	20	999	0	1	1	1	1	0	0	0	0	0	3	0		1	9999	0	0	0	999	0	999	0	999	0	999	1	1	2	1	1	2	0	999	1	2	0	999	0	999	1	9999	0	999	1	9999
57986	Endline	31	26	999	1	0	0	1	3	1	1	1	0	0	3	0		1	4	0	0	0	999	0	999	0	999	0	999	1	1	2	1	2	2	0	999	0	999	0	999	0	999	0	999	0	999	0	999
57988	Endline	31	28	999	1	1	1	1	3	2	0	0	0	0	3	0		1	24	0	0	0	999	0	999	0	999	0	999	1	1	2	0	999	999	0	999	0	999	0	999	0	999	0	999	0	999	0	999
57989	Endline	31	26	999	1	1	1	1	2	1	1	0	0	0	3	0		1	24	0	0	0	999	0	999	0	999	0	999	1	2	2	1	9999	9999	0	999	1	9999	0	999	0	999	0	999	0	999	0	999
58146	Endline	31	21	999	1	1	1	1	1	0	0	0	0	0	3	0		1	24	0	0	0	999	0	999	0	999	0	999	1	1	2	1	9999	9999	0	999	1	9999	0	999	0	999	0	999	0	999	0	999
58011	Endline	31	21	999	1	1	1	1	1	0	0	0	0	0	3	0		0	999	0	0	0	999	0	999	0	999	0	999	1	9999	9999	0	999	999	0	999	0	999	0	999	0	999	1	9999	0	999	1	9999
58157	Endline	31	23	999	1	1	0	1	2	1	0	0	0	0	3	0		1	4	0	0	0	999	0	999	0	999	0	999	1	2	2	0	999	999	0	999	0	999	0	999	0	999	0	999	0	999	0	999
58188	Endline	31	24	999	1	1	0	1	2	1	0	0	0	0	3	0		1	9999	0	0	0	999	0	999	0	999	0	999	0	999	999	1	2	2	0	999	1	3	0	999	0	999	1	9999	1	9999	1	9999
58191	Endline	31	24	999	1	1	1	1	1	0	0	0	0	0	3	0		1	9999	0	0	0	999	0	999	0	999	0	999	0	999	999	1	9999	9999	1	9999	0	999	0	999	0	999	0	999	0	999	1	9999
58289	Endline	31	32	999	1	1	1	1	3	2	2	0	0	0	3	0		1	24	0	0	0	999	0	999	0	999	0	999	1	1	2	1	9999	9999	0	999	1	2	0	999	0	999	0	999	0	999	0	999
58296	Endline	31	25	999	1	1	0	1	1	0	0	0	0	0	3	0		1	45	0	0	0	999	0	999	0	999	0	999	1	2	2	0	999	999	0	999	0	999	0	999	0	999	0	999	0	999	0	999
58352	Endline	31	29	999	1	1	0	1	2	1	0	0	0	0	3	0		1	24	0	0	0	999	0	999	0	999	0	999	1	2	2	1	9999	9999	0	999	1	2	0	999	0	999	0	999	0	999	0	999
58355	Endline	31	20	999	1	1	1	1	2	1	1	0	0	0	3	0		1	24	0	0	0	999	0	999	0	999	0	999	1	1	2	1	9999	9999	0	999	1	9999	0	999	0	999	0	999	0	999	0	999
58436	Endline	31	24	999	1	1	1	1	2	1	0	0	0	0	3	0		1	43	0	0	0	999	0	999	0	999	0	999	0	999	999	1	9999	9999	0	999	1	9999	0	999	0	999	0	999	0	999	0	999
58438	Endline	31	20	999	1	1	1	1	1	0	0	0	0	0	3	0		1	4	0	0	0	999	0	999	0	999	0	999	0	999	999	1	9999	9999	0	999	1	9999	0	999	0	999	0	999	0	999	0	999
55150	Endline	23	23	2	2	1	1	1	2	1	0	0	0	0	2	1	2017-05-10	1	3	1	2	1	normal	1	moderate	1	2	1	3	1	2	2	1	1	3	1	3	1	3	1	1	0	999	0	999	0	999	0	999
56091	Endline	23	20	5	3	1	1	1	2	1	1	0	0	0	3	1	2016-04-07	1	3	1	3	0	999	0	999	0	999	0	999	1	2	2	1	1	2	1	2	1	2	0	999	0	999	0	999	0	999	0	999
56092	Endline	23	25	5	5	1	1	1	3	1	1	0	1	0	3	1	2016-03-22	1	3	1	5	0	999	0	999	0	999	0	999	1	2	2	1	2	2	1	2	1	2	0	999	0	999	0	999	0	999	0	999
53260	Endline	31	25	7	1	1	0	1	2	1	0	0	0	0	3	0		1	3	0	0	0	999	0	999	0	999	0	999	1	1	2	1	2	2	1	3	1	2	0	999	0	999	0	999	0	999	0	999
53262	Endline	31	20	2	0	1	0	1	1	0	0	0	0	0	3	0		1	3	0	0	0	999	0	999	0	999	0	999	1	2	2	1	2	2	1	3	1	3	0	999	0	999	1	2	1	1	1	9999
53264	Endline	33	23	4	0	1	0	1	2	1	0	0	0	0	3	0		1	3	0	0	0	999	0	999	0	999	0	999	1	2	2	1	2	2	1	2	1	2	0	999	0	999	1	2	1	2	1	9999
53267	Endline	31	23	4	0	1	0	1	3	0	0	0	2	0	3	0		0	999	0	0	0	999	0	999	0	999	1	9999	1	1	2	1	1	2	1	2	1	2	0	999	0	999	1	1	0	999	1	9999
53308	Endline	31	25	7	0	1	0	1	3	2	0	0	0	0	3	0		1	3	0	0	0	999	0	999	0	999	0	999	1	1	2	0	999	999	1	2	0	999	0	999	0	999	1	9999	1	2	1	9999
53310	Endline	31	19	5	1	1	0	1	1	0	0	0	0	0	3	0		0	999	0	0	0	999	0	999	0	999	0	999	1	2	2	0	999	999	1	3	0	999	0	999	0	999	1	1	0	999	1	9999
53312	Endline	33	29	7	0	1	0	1	1	0	0	0	0	0	3	0		1	3	0	0	0	999	0	999	0	999	0	999	1	2	2	1	2	2	1	3	1	3	0	999	0	999	1	1	1	1	0	999
53314	Endline	33	19	4	0	1	0	1	1	0	0	0	0	0	3	0		0	999	0	0	0	999	0	999	0	999	0	999	1	2	2	0	999	999	1	3	0	999	0	999	0	999	1	3	0	999	0	999
53316	Endline	33	22	4	1	1	0	1	1	0	0	0	0	0	3	0		1	3	0	0	0	999	0	999	0	999	0	999	1	1	2	1	1	2	1	3	1	3	0	999	0	999	1	2	0	999	0	999
53353	Endline	33	25	4	0	1	0	1	2	1	0	0	0	0	3	0		1	3	0	0	0	999	0	999	0	999	0	999	1	2	2	0	999	999	1	3	0	999	0	999	0	999	0	999	0	999	0	999
55417	Endline	33	27	999	0	1	0	1	2	1	0	0	0	0	3	0		1	3	0	0	0	999	0	999	0	999	0	999	1	2	2	1	1	2	1	3	1	1	0	999	0	999	0	999	0	999	1	9999
55419	Endline	31	22	3	0	1	0	1	3	2	0	0	0	0	3	0		0	999	0	0	0	999	0	999	0	999	0	999	1	1	2	0	999	999	1	2	0	999	0	999	0	999	1	9999	0	999	0	999
55421	Endline	33	27	2	0	1	0	1	2	1	0	0	0	0	3	0		0	999	0	0	0	999	0	999	0	999	0	999	1	2	2	1	1	2	1	3	1	3	0	999	0	999	0	999	0	999	0	999
55423	Endline	33	19	4	0	1	0	1	1	0	0	0	0	0	3	0		0	999	0	0	0	999	0	999	0	999	0	999	1	1	2	1	2	2	1	9999	1	2	0	999	0	999	0	999	0	999	0	999
55471	Endline	33	23	9999	0	1	0	1	2	1	0	0	0	0	3	0		1	3	0	0	0	999	0	999	0	999	0	999	1	2	2	0	999	999	0	999	0	999	0	999	0	999	0	999	0	999	0	999
55472	Endline	33	23	4	0	1	0	1	2	1	0	0	0	0	3	0		1	3	0	0	0	999	0	999	0	999	0	999	1	2	2	0	999	999	1	3	0	999	0	999	0	999	0	999	0	999	0	999
55473	Endline	33	21	4	0	1	0	1	1	0	0	0	0	0	3	0		0	999	0	0	0	999	0	999	0	999	0	999	1	2	2	0	999	999	0	999	1	9999	1	9999	0	999	0	999	0	999	0	999
55491	Endline	33	21	2	0	1	0	1	2	1	0	0	0	0	3	0		1	3	0	0	0	999	0	999	0	999	0	999	1	2	2	0	999	999	0	999	1	3	0	999	0	999	0	999	0	999	0	999
55492	Endline	33	20	9999	1	1	0	1	2	0	0	0	0	0	3	0		1	3	0	0	0	999	0	999	0	999	0	999	0	999	999	1	9999	9999	1	2	1	9999	0	999	0	999	0	999	0	999	0	999
55493	Endline	33	27	2	1	1	0	1	1	0	0	0	0	0	3	0		1	3	0	0	0	999	0	999	0	999	0	999	1	1	2	0	999	999	1	3	1	9999	0	999	0	999	0	999	0	999	0	999
57311	Endline	33	25	2	1	1	0	1	3	2	0	0	0	0	3	0		1	9999	1	0	0	999	0	999	0	999	0	999	1	2	2	1	2	2	1	2	1	2	0	999	0	999	1	9999	0	999	0	999
57344	Endline	33	28	6	0	1	0	1	8	1	0	0	6	0	3	0		1	3	0	0	0	999	0	999	0	999	0	999	1	2	2	0	999	999	1	2	0	999	0	999	0	999	0	999	0	999	0	999
57347	Endline	33	23	7	1	1	0	1	1	0	0	0	0	0	3	0		0	999	0	0	0	999	0	999	0	999	0	999	1	2	2	0	999	999	1	3	0	999	0	999	0	999	1	9999	0	999	1	9999
57348	Endline	33	24	6	0	1	0	1	3	2	0	0	0	0	3	0		0	999	0	0	0	999	0	999	0	999	0	999	1	2	2	1	2	2	1	2	1	2	0	999	0	999	0	999	0	999	0	999
57381	Endline	33	35	9999	0	1	0	1	1	0	0	0	0	0	3	0		1	3	0	0	0	999	0	999	0	999	0	999	1	2	3	0	999	999	1	4	0	999	0	999	0	999	1	9999	1	9999	1	9999
57382	Endline	33	21	6	1	1	0	1	1	0	0	0	0	0	3	0		0	999	0	0	0	999	0	999	0	999	0	999	1	2	2	1	9999	9999	0	999	1	9999	1	9999	0	999	1	1	0	999	0	999
57383	Endline	33	20	4	1	1	0	1	1	0	0	0	0	0	3	0		0	999	0	0	0	999	0	999	0	999	0	999	1	1	2	1	9999	9999	1	3	0	999	0	999	0	999	0	999	0	999	0	999
57384	Endline	33	26	1	1	1	0	1	2	1	0	0	0	0	3	0		1	9999	0	0	0	999	0	999	0	999	0	999	1	9999	9999	0	999	999	0	999	0	999	0	999	0	999	1	1	0	999	0	999
52771	Endline	13	29	6	4	1	1	1	2	1	1	0	0	1	3	1	0	1	3	1	4	1	normal	1	normal	1	2	1	2	1	2	2	1	2	2	1	2	1	2	1	1	1	1	1	1	1	1	1	1
52774	Endline	13	25	4	5	1	1	1	3	0	0	2	0	0	3	0		1	3	1	5	1	normal	1	normal	1	2	1	2	1	2	2	1	2	2	1	3	1	3	1	1	1	1	1	3	1	2	1	1
52776	Endline	13	22	5	4	1	1	1	2	1	1	0	0	1	3	1	0	1	3	1	4	1	normal	1	normal	1	2	1	2	1	2	2	1	2	2	1	3	1	2	1	1	1	1	1	3	1	2	1	1
52780	Endline	13	28	6	5	1	1	1	3	1	1	0	1	1	3	1	2012-10-15	1	3	1	5	1	normal	1	normal	1	2	1	2	1	2	2	1	2	2	1	4	1	3	1	2	1	2	1	2	1	1	1	1
52781	Endline	13	22	4	5	1	1	1	2	1	1	0	0	1	3	1	2017-02-18	1	3	1	5	1	normal	1	normal	1	2	1	2	1	1	2	1	2	2	1	3	1	3	1	1	1	1	1	1	1	1	1	2
52782	Endline	13	21	4	4	1	1	1	1	0	0	0	0	0	3	0		1	3	1	4	1	normal	1	normal	1	2	1	2	1	2	2	1	1	1	1	3	1	3	1	1	1	1	1	2	1	1	1	1
52789	Endline	13	24	4	5	1	1	1	2	1	1	0	0	1	3	1	2015-10-07	1	3	1	5	1	mild	1	normal	1	2	1	2	1	2	2	1	2	2	1	3	1	3	1	1	1	1	1	2	1	2	1	1
53140	Endline	13	23	4	4	1	1	1	4	1	1	2	0	1	3	1	2016-06-30	1	3	1	4	1	normal	1	normal	1	2	1	2	1	2	2	1	2	2	1	3	1	3	1	1	1	1	1	1	1	1	1	1
53188	Endline	13	21	6	5	1	1	1	1	0	0	0	0	0	3	0		1	3	1	5	1	normal	1	normal	1	2	1	2	1	2	2	1	2	2	1	2	1	2	1	1	1	1	1	2	1	1	1	1
53189	Endline	13	24	7	5	1	1	1	1	0	0	0	0	0	3	0		1	3	1	6	1	normal	1	normal	1	2	1	2	1	2	2	1	2	2	1	4	1	3	1	1	1	1	1	2	1	1	1	1
53191	Endline	13	26	1	4	1	1	1	4	2	2	0	0	2	3	1	2017-03-15	1	3	1	4	1	mild	1	severe	1	2	1	2	1	2	2	1	2	2	1	2	1	2	1	1	1	1	1	1	1	1	1	1
53192	Endline	13	20	2	4	0	1	1	1	0	0	0	0	0	3	0		1	3	1	4	1	normal	1	normal	1	2	1	2	1	2	2	1	2	2	1	2	1	2	1	1	1	1	1	2	1	1	1	1
53193	Endline	13	21	4	2	1	1	1	1	0	0	0	0	0	3	0		1	3	1	2	1	normal	1	normal	1	2	1	2	1	1	2	1	2	2	1	2	1	2	1	1	1	1	1	2	1	1	1	1
53197	Endline	13	24	5	4	1	1	1	2	1	1	0	0	1	3	1	0	1	3	1	4	1	mild	1	severe	1	2	1	2	1	2	2	1	2	2	1	3	1	3	1	1	1	1	1	1	1	1	1	1
54936	Endline	13	22	4	5	1	1	1	2	1	1	0	0	1	3	1	2017-03-21	1	3	1	5	1	normal	1	normal	1	9999	1	9999	1	1	2	1	1	2	1	2	1	2	1	1	1	1	1	2	1	2	1	1
54988	Endline	13	23	4	5	1	1	1	1	0	0	0	0	0	3	0		1	3	1	6	1	normal	1	normal	1	2	1	2	1	2	2	1	2	2	1	3	1	3	1	1	1	1	1	2	1	2	1	1
54990	Endline	13	20	4	5	1	1	1	3	1	1	0	2	1	3	1	2016-12-08	1	3	1	7	1	mild	1	severe	1	9999	1	9999	1	2	2	1	1	3	1	3	1	3	1	1	1	1	1	1	1	1	1	1
54989	Endline	13	24	5	5	1	1	1	1	0	0	0	0	0	3	0		1	3	1	7	1	normal	1	normal	1	9999	1	9999	1	2	2	1	1	2	1	3	1	2	1	1	1	1	1	2	1	1	1	1
53984	Endline	12	22	1	5	1	1	1	1	0	0	0	0	0	3	0		1	3	1	5	1	normal	1	severe	1	2	1	2	1	2	2	1	2	2	1	2	1	2	1	1	1	1	1	1	1	1	1	1
53985	Endline	12	22	1	4	1	1	1	3	2	2	0	0	3	3	1	2015-05-23	1	3	1	4	1	normal	1	normal	1	9999	1	9999	1	9999	9999	1	9999	9999	1	9999	1	9999	1	1	1	1	1	2	1	1	1	1
54336	Endline	12	30	2	4	1	1	1	3	2	2	0	0	3	3	1	2011-07-16	1	3	1	4	1	normal	1	normal	1	9999	1	9999	1	9999	9999	1	9999	9999	1	3	1	9999	1	1	1	1	1	2	1	2	1	1
54337	Endline	12	24	1	4	1	1	1	2	1	1	0	0	2	3	1	2017-05-24	1	17	1	4	1	normal	1	normal	1	2	1	2	1	2	2	1	2	2	1	3	1	3	1	1	1	1	1	2	1	1	1	1
54343	Endline	12	24	5	4	1	1	1	2	1	1	0	0	1	3	1	2014-10-27	1	3	1	4	1	mild	1	normal	1	2	1	2	1	2	2	1	1	2	1	3	1	3	1	1	1	1	1	2	1	1	1	1
54397	Endline	12	22	4	4	1	1	1	2	1	1	0	0	2	3	1	2015-07-15	1	3	1	4	1	normal	1	normal	1	2	1	2	1	1	2	1	1	2	1	2	1	2	1	1	1	1	1	2	1	1	1	1
54398	Endline	12	18	4	5	1	1	1	1	0	0	0	0	0	3	0		1	3	1	5	1	normal	1	normal	1	2	1	2	1	2	2	1	2	2	1	2	1	2	1	1	1	1	1	2	1	2	1	1
54399	Endline	12	23	5	4	1	1	1	2	1	1	0	0	1	3	1	2016-11-16	1	3	1	4	1	normal	1	normal	1	2	1	2	1	1	2	1	1	2	1	9999	1	9999	1	1	1	1	1	3	1	2	1	1
54400	Endline	12	28	4	4	1	1	1	3	2	2	0	0	2	3	1	2017-05-02	1	3	1	4	1	normal	1	normal	1	2	1	2	1	2	2	1	2	2	1	3	1	2	1	1	1	1	1	2	1	1	1	1
54401	Endline	12	20	3	5	1	1	1	1	0	0	0	0	0	3	0		1	3	1	5	1	normal	1	normal	1	2	1	2	1	2	2	1	2	2	1	2	1	2	1	1	1	1	1	2	1	2	1	1
54476	Endline	12	23	3	4	1	1	1	2	1	1	0	0	1	3	1	0	1	3	1	4	1	normal	1	normal	1	2	1	2	1	1	2	1	1	2	1	2	1	2	1	1	1	1	1	1	1	1	1	1
54477	Endline	12	30	5	5	1	1	1	2	1	1	0	0	1	3	1	2015-08-24	1	3	1	5	1	normal	1	normal	1	2	1	2	1	1	2	1	1	2	1	3	1	3	1	9999	1	1	1	3	1	2	1	1
55704	Endline	12	20	1	5	0	1	1	3	2	2	0	0	2	3	1	2016-11-12	1	3	1	5	1	normal	1	normal	1	2	1	2	1	1	2	1	2	2	1	9999	1	9999	1	1	1	1	1	2	1	1	1	1
55787	Endline	12	20	1	3	1	1	1	1	0	0	0	0	0	3	0		1	1	1	3	1	normal	1	normal	1	9999	1	9999	1	9999	9999	1	1	2	1	9999	1	2	1	1	1	1	1	2	1	1	1	1
55788	Endline	12	24	5	4	1	1	1	1	0	0	0	0	0	3	0		1	3	1	4	1	normal	1	normal	1	2	1	2	1	1	2	1	2	2	1	2	1	2	1	1	1	1	1	3	1	2	1	1
56753	Endline	12	20	4	5	1	1	1	2	1	0	0	0	0	3	1	0	1	3	1	6	1	normal	1	normal	1	9999	1	9999	1	9999	9999	1	9999	9999	1	2	1	2	1	1	1	1	1	1	1	1	1	1
58519	Endline	31	25	0	999	1	0	1	1	0	0	0	0	0	3	0		1	4	0	999	0	999	0		0	999	0	999	1	2	2	0	999	999	0	999	0	0	0	999	0	999	0	999	0	999	1	9999
60322	Endline	31	23	0	999	1	0	1	1	0	0	0	0	0	3	0		1	4	0	999	0	999	0		0	999	0	999	0	999	999	0	999	999	0	999	0	0	0	999	0	999	0	999	0	999	0	999
59435	Endline	22	27	5	5	1	1	1	4	3	3	0	0	9999	3	1	1927-05-17	1	2	1	10	0	999	0		0	999	0	999	0	999	999	1	9999	9999	0	999	1	9999	0	999	1	9999	0	999	1	9999	0	999
59436	Endline	22	24	5	5	1	1	1	2	1	1	0	0	9999	3	1	1927-05-17	1	2	1	12	0	999	1	9999	0	999	1	9999	0	999	999	1	2	2	0	999	1	9999	0	999	1	9999	0	999	1	9999	0	999
60198	Endline	22	28	6	5	1	1	1	5	4	4	0	0	9999	3	0		1	4	1	8	0	999	1	9999	0	999	1	9999	0	999	999	1	9999	9999	0	999	1	9999	0	999	1	9999	0	999	1	9999	0	999
60200	Endline	22	20	7	5	1	1	1	1	0	0	0	0	0	3	0		1	1	1	8	0	999	0		0	999	1	2	0	999	999	1	9999	9999	0	999	1	9999	0	999	1	9999	0	999	1	9999	0	999
58563	Endline	32	26	0	999	1	1	1	2	1	1	0	0	9999	3	0		0	0	0	999	0	999	0		0	999	0	999	1	3	3	1	1	2	1	3	1	2	0	999	0	999	0	999	1	1	0	999
58630	Endline	32	20	0	999	1	1	1	1	0	0	0	0	0	3	0		0	0	0	999	0	999	0		0	999	0	999	1	2	2	1	2	2	1	3	1	3	0	999	0	999	0	999	0	999	0	999
58631	Endline	32	20	0	999	1	1	1	1	0	0	0	0	0	3	0		0	0	0	999	0	999	0		0	999	0	999	1	3	2	1	2	3	1	2	1	2	0	999	0	999	0	999	0	999	0	999
58731	Endline	32	24	0	999	1	1	1	2	1	1	0	0	9999	3	0		0	0	0	999	0	999	0		0	999	0	999	1	1	2	1	1	2	1	3	1	3	0	999	0	999	1	3	1	2	0	999
58950	Endline	32	26	0	999	1	1	1	3	1	1	0	1	9999	3	0		0	0	0	999	0	999	0		0	999	0	999	1	2	2	0	999	999	1	2	0	0	0	999	0	999	0	999	0	999	0	999
59099	Endline	32	19	0	999	1	1	1	1	0	0	0	0	0	3	0		0	0	0	999	0	999	0		0	999	0	999	1	2	2	1	2	2	1	3	1	3	0	999	0	999	0	999	0	999	0	999
59100	Endline	32	22	0	999	1	1	1	2	1	0	0	0	9999	3	0		0	0	0	999	0	999	0		0	999	0	999	1	1	2	0	999	999	1	2	0	0	0	999	0	999	0	999	0	999	0	999
59101	Endline	32	23	0	999	1	1	1	1	0	0	0	0	0	3	0		0	0	0	999	0	999	0		0	999	0	999	1	2	2	1	2	2	1	3	1	3	0	999	0	999	0	999	0	999	0	999
59154	Endline	32	24	0	999	1	1	1	4	3	0	0	0	9999	3	0		0	0	0	999	0	999	0		0	999	0	999	1	2	2	1	1	2	1	3	1	3	0	999	0	999	0	999	0	999	0	999
59155	Endline	32	21	0	999	1	1	1	1	0	0	0	0	0	3	0		0	0	0	999	0	999	0		0	999	0	999	1	2	2	1	2	2	1	2	1	2	0	999	0	999	0	999	0	999	0	999
59157	Endline	32	26	0	999	1	1	1	2	1	0	0	0	9999	3	0		0	0	0	999	0	999	0		0	999	0	999	1	2	2	1	1	2	1	3	1	3	0	999	0	999	0	999	0	999	0	999
59229	Endline	32	20	0	999	1	1	1	1	0	0	0	0	0	3	0		0	0	0	999	0	999	0		0	999	0	999	1	2	2	1	1	2	1	3	1	2	0	999	0	999	0	999	0	999	0	999
59329	Endline	32	22	0	999	1	1	1	2	1	1	0	0	9999	3	0		0	0	0	999	0	999	0		0	999	0	999	1	1	2	1	2	2	1	3	1	2	0	999	0	999	0	999	0	999	0	999
59471	Endline	32	23	0	999	1	1	1	1	0	0	0	0	0	3	0		0	0	0	999	0	999	0		0	999	0	999	1	2	2	1	2	2	1	2	1	2	0	999	0	999	0	999	0	999	0	999
59666	Endline	32	20	0	999	1	1	1	1	0	0	0	0	0	3	0		0	0	0	999	0	999	0		0	999	0	999	1	2	2	1	2	2	1	2	1	2	0	999	0	999	0	999	0	999	0	999
59895	Endline	32	24	0	999	1	1	1	3	1	1	0	1	9999	3	0		0	0	0	999	0	999	0		0	999	0	999	1	2	2	0	999	999	1	3	0	0	0	999	0	999	0	999	0	999	0	999
59998	Endline	32	20	0	999	1	1	1	1	0	0	0	0	0	3	0		0	0	0	999	0	999	0		0	999	0	999	1	2	2	1	2	2	1	3	1	3	0	999	0	999	0	999	0	999	0	999
60183	Endline	32	23	0	999	1	1	1	3	1	1	0	1	9999	3	0		0	0	0	999	0	999	0		0	999	0	999	1	2	2	1	1	2	1	3	1	3	0	999	0	999	0	999	0	999	0	999
58618	Endline	11	20	2	5	1	1	1	2	1	1	0	0	9999	3	0		1	2	1	5	1	normal	1	normal	1	2	1	2	1	2	2	1	2	2	1	3	1	3	1	1	1	1	1	2	1	1	1	1
58619	Endline	11	31	3	3	1	1	1	3	2	2	0	0	9999	3	0		1	2	1	3	1	normal	1	normal	1	2	1	2	1	2	2	1	2	2	1	3	1	3	1	1	1	1	1	2	1	1	1	1
58620	Endline	11	25	3	3	1	1	1	2	1	1	0	0	9999	3	0		1	1	1	3	1	mild	1	mild	1	2	1	2	1	2	2	1	2	2	1	3	1	3	1	1	1	1	1	2	1	1	1	1
58623	Endline	11	28	2	3	0	0	1	4	2	2	0	0	1	3	0		1	2	1	3	1	normal	1	normal	1	2	1	2	1	2	2	1	2	2	1	3	1	3	1	1	1	1	1	3	1	1	1	1
58624	Endline	11	22	2	5	1	1	1	1	0	0	0	0	0	3	1	1927-05-17	1	2	1	6	1	normal	1	normal	1	2	1	2	1	2	2	1	2	2	1	3	1	3	1	1	1	1	1	2	1	1	1	1
58625	Endline	11	28	1	5	1	1	1	3	2	2	0	0	9999	3	1	1927-05-17	1	1	1	6	1	mild	1	mild	1	2	1	2	1	2	2	1	2	2	1	3	1	3	1	1	1	1	1	2	1	2	1	1
58626	Endline	11	22	2	3	1	1	1	3	2	2	0	0	9999	3	0		1	1	1	3	1	normal	1	normal	1	2	1	2	1	2	2	1	2	2	1	3	1	3	1	1	1	1	1	2	1	1	1	1
58627	Endline	11	22	2	3	1	1	1	1	0	0	0	0	0	3	0		1	2	1	3	1	normal	1	normal	1	2	1	2	1	2	2	1	2	2	1	3	1	3	1	1	1	1	1	1	1	1	1	1
58660	Endline	11	22	3	3	1	1	1	2	1	1	0	0	9999	3	1	1927-05-17	1	2	1	3	1	normal	1	normal	1	2	1	2	1	2	2	1	2	2	1	3	1	3	1	1	1	1	1	2	1	1	1	1
58661	Endline	11	25	2	5	1	1	1	2	1	1	0	0	9999	3	1	1927-05-17	1	1	1	5	1	normal	1	normal	1	2	1	2	1	2	2	1	2	2	1	3	1	3	1	1	1	1	1	2	1	1	1	1
58662	Endline	11	22	2	3	1	1	1	1	0	0	0	0	0	3	1	1927-05-17	1	1	1	3	1	normal	1	normal	1	2	1	2	1	2	2	1	2	2	1	3	1	3	1	1	1	1	1	2	1	1	1	1
58663	Endline	11	23	1	5	1	1	1	2	1	1	0	0	9999	3	1	1927-05-17	1	1	1	6	1	normal	1	normal	1	2	1	2	1	2	2	1	2	2	1	3	1	3	1	1	1	1	1	1	1	1	1	1
58664	Endline	11	24	1	3	1	1	1	3	2	2	0	0	9999	3	0		1	2	1	3	1	mild	1	mild	1	2	1	2	1	2	2	1	2	2	1	3	1	3	1	1	1	1	1	2	1	1	1	1
58838	Endline	11	24	2	4	1	1	1	1	0	0	0	0	0	3	0		1	1	1	4	1	normal	1	normal	1	2	1	2	1	2	2	1	2	2	1	3	1	3	1	1	1	1	1	2	1	1	1	1
58839	Endline	11	25	1	5	0	1	1	2	1	1	0	0	9999	3	0		1	1	1	6	1	mild	1	mild	1	2	1	2	1	2	2	1	2	2	1	3	1	3	1	1	1	1	1	2	1	2	1	1
58840	Endline	11	22	1	5	0	1	1	1	0	0	0	0	0	3	0		1	2	1	5	1	normal	1	normal	1	2	1	2	1	2	2	1	2	2	1	3	1	3	1	1	1	1	1	2	1	2	1	1
58842	Endline	11	26	1	5	1	1	1	2	1	0	0	0	9999	3	0		1	2	1	5	1	mild	1	mild	1	2	1	2	1	2	2	1	2	2	1	3	1	2	1	1	1	1	1	2	1	1	1	1
59608	Endline	21	25	5	5	1	1	1	3	1	1	0	1	9999	3	0		1	4	1	5	1	9999	1	9999	0	999	0	999	1	2	2	1	2	2	1	3	1	3	0	999	0	999	0	999	0	999	0	999
59609	Endline	21	23	5	5	1	1	1	2	1	1	0	0	9999	3	0		1	4	1	5	0	999	0		0	999	0	999	1	2	2	1	2	2	1	4	1	4	0	999	0	999	0	999	0	999	0	999
59610	Endline	21	22	5	5	1	1	1	5	2	2	0	2	9999	3	0		1	4	1	5	0	999	0		0	999	0	999	1	1	2	1	1	2	1	2	1	2	0	999	0	999	0	999	0	999	0	999
59804	Endline	21	27	5	4	0	0	1	3	2	2	0	0	9999	3	0		1	4	1	4	0	999	0		0	999	0	999	1	2	2	1	2	2	1	3	1	3	0	999	0	999	0	999	0	999	0	999
59805	Endline	21	22	6	4	1	1	1	3	1	1	0	1	9999	3	0		1	4	1	4	0	999	0		0	999	0	999	1	2	2	1	2	2	1	3	1	3	0	999	0	999	0	999	0	999	0	999
59806	Endline	21	21	6	5	1	1	1	1	0	0	0	0	0	3	0		1	4	1	5	0	999	0		0	999	0	999	1	1	2	1	2	2	1	2	1	2	0	999	0	999	0	999	0	999	0	999
59934	Endline	21	25	6	4	1	1	1	1	0	0	0	0	0	3	0		1	4	1	4	0	999	0		0	999	0	999	1	2	2	1	2	2	1	3	1	3	0	999	0	999	0	999	0	999	0	999
59935	Endline	21	19	6	3	1	1	1	1	0	0	0	0	0	3	0		1	4	1	3	0	999	0		0	999	0	999	1	1	2	1	2	2	0	999	0	0	0	999	0	999	0	999	0	999	0	999
60141	Endline	21	21	6	5	1	1	1	1	0	0	0	0	0	3	0		1	4	1	5	0	999	0		0	999	0	999	1	2	2	1	1	2	1	3	1	3	0	999	0	999	0	999	0	999	0	999
60145	Endline	21	22	5	3	1	1	1	3	1	1	0	1	9999	3	0		1	4	1	3	0	999	0		0	999	0	999	1	2	2	1	2	2	1	3	1	3	0	999	0	999	0	999	0	999	0	999
60146	Endline	21	24	6	4	1	1	1	2	1	1	0	0	9999	3	0		1	4	1	4	0	999	0		0	999	0	999	1	2	2	1	2	2	1	4	1	4	0	999	0	999	0	999	0	999	0	999
60278	Endline	21	25	6	4	1	1	1	3	1	0	0	1	9999	3	0		1	4	1	4	0	999	0		0	999	0	999	1	2	2	1	2	2	1	4	1	4	0	999	0	999	0	999	0	999	0	999
58605	Endline	31	21	0	999	1	1	1	9999	9999	9999	9999	9999	9999	3	0		1	4	0	999	0	999	0		0	999	0	999	1	1	2	1	9999	9999	0	999	1	9999	0	999	0	999	0	999	0	999	0	999
58859	Endline	31	24	0	999	1	1	1	9999	9999	9999	9999	9999	9999	3	0		1	43	0	999	0	999	0		0	999	0	999	0	999	999	0	999	999	0	999	0	0	0	999	0	999	0	999	0	999	0	999
58867	Endline	31	23	0	999	1	0	1	1	0	0	0	0	0	3	0		1	45	0	999	0	999	0		0	999	0	999	1	2	2	0	999	999	0	999	0	0	0	999	0	999	1	2	0	999	0	999
58982	Endline	31	34	0	999	1	0	1	3	1	0	0	0	9999	3	0		0	0	0	999	0	999	0		0	999	0	999	0	999	999	0	999	999	0	999	0	0	0	999	0	999	0	999	0	999	0	999
59060	Endline	31	30	0	999	1	0	1	4	3	3	0	0	9999	3	0		1	4	0	999	0	999	0		0	999	0	999	1	2	2	0	999	999	0	999	0	0	0	999	0	999	0	999	0	999	0	999
59084	Endline	31	19	0	999	1	0	1	1	0	0	0	0	0	3	0		1	9999	0	999	0	999	0		0	999	0	999	1	9999	9999	1	2	2	0	999	0	0	0	999	0	999	1	9999	0	999	1	9999
59085	Endline	31	22	0	999	1	0	1	2	1	0	0	0	9999	3	0		1	9999	0	999	0	999	0		0	999	0	999	1	1	2	0	999	999	1	3	0	0	0	999	0	999	1	9999	1	9999	1	9999
59139	Endline	31	25	0	999	1	1	1	1	0	0	0	0	0	3	0		1	45	0	999	0	999	0		0	999	1	9999	1	2	2	1	1	2	0	999	1	4	0	999	0	999	0	999	1	2	0	999
59144	Endline	31	35	0	999	1	1	1	2	1	1	0	0	9999	2	0		1	4	0	999	0	999	0		0	999	0	999	1	2	2	0	999	999	0	999	0	0	0	999	0	999	0	999	0	999	0	999
59213	Endline	31	26	0	999	1	0	1	2	1	1	0	0	9999	3	0		1	4	0	999	0	999	0		0	999	0	999	1	1	2	0	999	999	0	999	0	0	0	999	0	999	0	999	0	999	0	999
59215	Endline	31	22	0	999	1	1	1	2	1	0	0	0	9999	2	0		1	4	0	999	0	999	0		0	999	1	9999	1	2	2	0	999	999	0	999	0	0	0	999	0	999	0	999	0	999	0	999
59218	Endline	31	19	0	999	1	0	1	1	0	0	0	0	0	3	0		1	4	0	999	0	999	0		0	999	0	999	1	2	2	0	999	999	0	999	0	0	0	999	0	999	0	999	0	999	0	999
59221	Endline	31	26	0	999	1	1	1	1	0	0	0	0	0	3	0		1	4	0	999	0	999	0		0	999	0	999	1	2	2	1	9999	9999	0	999	1	3	0	999	0	999	0	999	0	999	0	999
59394	Endline	31	20	0	999	1	1	1	9999	9999	9999	9999	9999	9999	3	0		1	4	0	999	0	999	0		0	999	0	999	0	999	999	0	999	999	0	999	0	0	0	999	0	999	0	999	0	999	0	999
59461	Endline	31	20	0	999	1	1	1	1	0	0	0	0	0	3	0		1	4	0	999	0	999	0		0	999	0	999	0	999	999	0	999	999	0	999	0	0	0	999	0	999	0	999	0	999	0	999
59466	Endline	31	22	0	999	0	0	0	999	999	999	999	999	999	3	0		1	43	0	999	0	999	0		0	999	0	999	1	2	2	0	999	999	0	999	0	0	0	999	0	999	0	999	0	999	0	999
59503	Endline	31	22	0	999	1	1	1	2	1	0	0	0	9999	3	0		1	4	0	999	0	999	0		0	999	0	999	1	2	2	1	9999	9999	0	999	1	9999	0	999	0	999	0	999	0	999	0	999
59504	Endline	31	22	0	999	1	1	1	2	1	1	0	0	9999	3	0		1	24	0	999	0	999	0		0	999	0	999	1	2	2	1	9999	9999	0	999	1	9999	0	999	0	999	0	999	1	9999	0	999
59505	Endline	31	23	0	999	1	1	1	2	1	1	0	0	9999	2	0		1	4	0	999	0	999	0		0	999	0	999	1	2	2	0	999	999	0	999	0	0	0	999	0	999	0	999	0	999	0	999
59508	Endline	31	23	0	999	1	1	1	2	1	1	0	0	9999	3	0		1	4	0	999	0	999	0		0	999	0	999	0	999	999	1	1	2	0	999	0	0	0	999	0	999	0	999	0	999	0	999
59686	Endline	31	30	0	999	1	1	1	3	2	0	0	1	9999	3	0		0	0	0	999	0	999	0		0	999	0	999	1	9999	9999	0	999	999	1	9999	0	0	0	999	0	999	1	1	1	9999	1	9999
59687	Endline	31	23	0	999	1	1	1	3	2	0	0	0	9999	3	0		1	4	0	999	0	999	0		0	999	0	999	1	1	2	0	999	999	1	9999	0	0	0	999	0	999	1	1	0	999	1	9999
59688	Endline	31	25	0	999	1	1	1	2	1	0	0	0	9999	3	0		1	4	0	999	0	999	0		0	999	0	999	1	2	2	0	999	999	1	9999	0	0	0	999	0	999	1	9999	0	999	1	9999
59757	Endline	31	20	0	999	0	0	1	1	0	0	0	0	0	3	0		1	4	0	999	0	999	0		0	999	0	999	0	999	999	1	2	2	0	999	1	2	0	999	0	999	1	1	1	1	1	9999
60091	Endline	31	21	0	999	1	1	1	2	0	0	0	0	9999	2	0		1	4	0	999	0	999	0		0	999	0	999	1	9999	9999	1	9999	9999	0	999	0	0	0	999	0	999	0	999	1	9999	0	999
60092	Endline	31	26	0	999	1	0	1	1	0	0	0	0	0	3	0		1	4	0	999	0	999	0		0	999	0	999	0	999	999	0	999	999	0	999	0	0	0	999	0	999	0	999	0	999	0	999
60115	Endline	31	25	0	999	1	0	1	1	0	0	0	0	0	3	0		1	4	0	999	0	999	0		0	999	0	999	1	1	2	0	999	999	1	9999	0	0	0	999	0	999	1	9999	0	999	1	9999
60169	Endline	31	22	0	999	1	0	1	1	0	0	0	0	0	3	0		1	4	0	999	0	999	0		0	999	0	999	0	999	999	0	999	999	0	999	0	0	0	999	0	999	0	999	0	999	0	999
60171	Endline	31	22	0	999	1	0	1	1	0	0	0	0	0	3	0		1	4	0	999	0	999	0		0	999	0	999	0	999	999	0	999	999	0	999	0	0	0	999	0	999	0	999	0	999	0	999
60173	Endline	31	18	0	999	1	0	1	3	2	0	0	0	9999	3	0		1	4	0	999	0	999	0		0	999	0	999	1	1	2	0	999	999	1	9999	0	0	0	999	0	999	0	999	0	999	0	999
60302	Endline	31	24	0	999	1	1	1	1	0	0	0	0	0	3	0		1	14	0	999	0	999	0		0	999	0	999	1	2	2	1	9999	9999	0	999	1	3	0	999	0	999	0	999	0	999	0	999
60324	Endline	31	22	0	999	1	0	1	2	1	0	0	0	9999	3	0		1	4	0	999	0	999	0		0	999	0	999	0	999	999	0	999	999	0	999	0	0	0	999	0	999	1	9999	0	999	1	9999
60341	Endline	31	21	0	999	0	0	1	1	0	0	0	0	0	3	0		1	4	0	999	0	999	0		0	999	0	999	1	2	2	0	999	999	0	999	0	0	0	999	0	999	0	999	0	999	0	999
59888	Endline	23	24	6	5	1	1	1	3	2	1	0	0	9999	3	1	2015-07-19	1	3	1	5	0	999	0		0	999	0	999	1	2	2	1	2	2	1	3	1	3	0	999	0	999	0	999	0	999	0	999
59889	Endline	21	26	5	5	0	0	1	2	1	1	0	0	9999	3	1	2016-03-16	1	3	1	5	1	normal	0		0	999	0	999	1	2	2	0	999	999	0	999	0	0	0	999	0	999	0	999	0	999	0	999
59170	Endline	33	22	4	1	1	0	1	1	0	0	0	0	0	3	0		1	3	1	0	0	999	0		0	999	0	999	1	1	2	0	999	999	1	3	0	0	0	999	0	999	0	999	0	999	0	999
59172	Endline	31	22	0	999	1	1	1	1	0	0	0	0	0	3	0		0	0	0	999	0	999	0		0	999	0	999	1	1	2	0	999	999	1	2	0	0	0	999	0	999	1	9999	0	999	1	9999
59175	Endline	33	28	0	999	1	1	1	3	0	0	0	0	9999	3	0		0	0	0	999	0	999	0		0	999	0	999	1	2	2	0	999	999	0	999	1	3	0	999	0	999	1	9999	0	999	0	999
58786	Endline	12	35	1	4	1	1	1	4	3	3	0	0	3	3	1	2012-03-20	1	13	1	4	1	normal	1	normal	1	2	1	2	1	2	2	1	2	2	1	3	1	3	1	1	1	1	1	1	1	1	1	1
[truncated: 106 more columns]

## Sheet: Delivery case record review
nid	Month	Year	cycle	facility_code	age_pat (yrs)	date_admn	time_admn	diag_admn	QoC_RDW_Q2_3_1	date_discharge	bp	bp_systolic	bp_dystolic	pulse	pulse_findings	temp	hb	hb_findings	bld_grp	hiv	hiv_finding	preg_stat	past_med_his	QoC_RDW_Q4_2_1	fhr	fhr_finding	partograph	parto_details	vag_exam	mode_del	mode_del_details	assiss_del	QoC_RDW_Q5_4_a_1	mode_assiss_del	c_sec	QoC_RDW_Q5_4_c_1	anaes_csec	QoC_RDW_Q5_4_d_1	episio_done	del_by	del_by_details	date_del	time_del	sex_baby	sex_baby_details	status_baby	status_baby_details	apgar	resuscitation
16272	September	2017	Baseline	31	21	1	1	1	primi with postdate pregnancy with labor pain	1	1	2	2	1	2	1	1	2	1	0	999	1	1	0ne	1	3	1	2	1	1	1	0		0	0		0		0	0	999	1	1	1	2	1	1	0	1
16274	September	2017	Baseline	31	32	1	1	1	Gravida 4, para1, live 1, abortion 2 with labor pain	1	1	2	2	1	2	0	1	3	1	1	1	1	0		0	999	0	999	1	1	1	0		0	0		0		0	0	999	1	1	1	1	1	2	0	0
16401	September	2017	Baseline	31	20	1	1	1	ptimi with ftp with lp	0	1	2	2	1	2	0	0	999	0	0	999	0	0		1	1	0	999	1	0	999	0		0	0		0		0	0	999	0	0	0	999	0	999	0	0
18937	October	2017	Baseline	32	24	1	1	1	G2p1	1	1	2	2	1	2	1	1	2	1	1	1	1	0		1	1	1	1	1	1	1	0	0	0	0		0		1	1	1	1	1	1	2	1	1	0	1
18939	October	2017	Baseline	32	22	1	1	1	delivery	1	1	2	2	1	2	1	1	2	1	1	1	0	0		1	1	1	1	1	1	1	0		0	0		0		1	1	1	1	1	1	1	1	1	0	0
18941	October	2017	Baseline	32	28	1	1	1	G4p3L3	1	1	2	2	1	2	1	1	2	1	1	1	1	0		1	1	1	1	1	1	1	0		0	0		0		1	1	1	1	1	1	1	1	1	0	0
18943	October	2017	Baseline	32	22	1	1	1	G2P1L1	0	1	2	2	1	2	0	1	3	1	1	1	1	0		1	2	1	1	0	1	1	0		0	0		0		1	1	1	1	1	1	2	1	1	0	0
18945	October	2017	Baseline	32	19	1	1	1	G1p0	0	1	2	2	0	999	1	1	2	1	1	1	0	0		1	1	1	1	1	1	1	0		0	0		0		1	1	1	1	1	1	2	1	1	0	0
18949	October	2017	Baseline	32	20	1	1	1	G1	0	1	2	2	1	2	1	1	3	1	1	1	0	0		1	3	1	1	1	1	1	0		0	0		0		1	1	1	1	1	1	1	1	1	0	0
18955	October	2017	Baseline	32	27	1	1	1	LSCS	1	1	2	2	1	2	1	1	3	1	1	1	0	0		1	1	1	2	0	1	3	0		0	0		0		1	1	1	1	1	1	2	1	1	0	0
19064	October	2017	Baseline	32	26	1	1	1	G2	0	1	2	2	1	3	1	1	3	1	1	1	1	0		1	2	1	1	1	1	1	0		0	0		0		1	1	1	0	0	0	999	0	999	0	0
19104	October	2017	Baseline	32	23	1	1	1	G1P0L0	1	1	2	2	1	2	1	1	2	1	1	1	1	0		1	1	1	1	1	1	1	0		0	0		0		1	1	1	1	1	1	2	1	1	0	0
19113	October	2017	Baseline	32	22	1	1	1	G2P1L1 with full term	0	1	2	2	1	2	1	1	3	1	1	1	1	0		1	2	1	1	1	1	1	0		0	0		0		1	1	1	1	1	1	2	1	1	0	0
19117	October	2017	Baseline	32	21	1	1	1	G2P1L1 With full term	0	1	2	2	1	2	1	1	2	1	1	1	1	0		1	2	1	1	1	1	1	0		0	0		0		1	1	1	1	1	1	2	1	1	0	0
19122	October	2017	Baseline	32	24	1	1	1	G2P1 with term,Lscs	1	1	1	2	1	2	1	1	2	1	1	1	1	0		0	999	0	999	0	1	3	0		0	0		0		1	1	1	1	1	1	1	1	1	0	0
19138	October	2017	Baseline	32	24	1	1	1	G2P1	1	1	2	2	1	2	0	1	2	1	1	1	1	0		1	1	1	1	1	1	1	0		0	0		0		1	1	1	1	1	1	1	1	1	0	0
19170	0vember	2017	Baseline	32	26	1	1	1	G3P2L2	1	1	2	2	0	999	0	1	2	1	1	1	1	0		1	1	0	999	0	1	1	0		0	0		0		1	1	1	1	1	1	9999	1	9999	0	0
19668	0vember	2017	Baseline	32	20	1	1	1	G1P0L0 With full term	1	1	2	2	1	9999	1	1	2	1	1	1	1	1		1	1	1	9999	1	1	1	1		1	0		0		1	1	1	1	1	1	9999	1	9999	1	0
19674	0vember	2017	Baseline	32	23	1	1	1	G2A1	1	1	2	2	1	9999	1	1	3	1	1	1	1	1		1	1	1	9999	1	1	1	1		1	0		0		1	1	1	1	1	1	9999	1	9999	1	0
19680	0vember	2017	Baseline	32	31	1	1	1	G3	1	0	999	999	0	999	0	1	2	1	1	1	1	0		1	2	1	9999	1	1	1	0		0	0		0		1	1	1	1	1	1	9999	1	9999	1	0
19715	0vember	2017	Baseline	32	24	1	1	1	G3P2L2 40+	1	1	9999	9999	1	9999	1	1	3	1	1	1	1	0		1	9999	0	999	0	1	3	0		0	0		0		1	1	1	1	1	1	9999	1	9999	1	0
19717	0vember	2017	Baseline	32	24	1	1	1	G1 39 weeks	1	1	9999	9999	1	9999	1	1	4	1	1	1	1	0		1	1	1	9999	0	1	3	0		0	0		0		1	1	1	1	1	1	9999	1	9999	1	0
19719	0vember	2017	Baseline	32	21	1	1	0	999	1	1	9999	9999	1	9999	1	1	3	1	1	1	1	0		1	2	1	9999	1	1	1	0		0	0		0		1	1	1	1	1	1	9999	1	9999	1	0
19721	0vember	2017	Baseline	32	21	1	1	1	G1 39 weeks	0	1	9999	9999	1	9999	1	1	4	1	1	1	1	0		1	1	1	9999	1	1	1	0		0	0		0		1	1	1	1	1	1	9999	1	9999	1	0
19723	0vember	2017	Baseline	32	22	1	1	1	G2P1	1	1	9999	9999	1	9999	1	1	1	1	1	1	1	0		1	2	1	9999	1	1	1	0		0	0		0		1	1	1	1	1	1	9999	1	9999	1	0
19725	0vember	2017	Baseline	32	22	1	1	0	999	1	1	9999	9999	1	9999	1	1	3	1	1	1	1	0		1	1	1	9999	1	1	1	0		0	0		0		1	1	1	1	1	1	9999	1	9999	1	0
19728	0vember	2017	Baseline	32	30	1	1	1	G3P1	1	1	9999	9999	1	9999	1	1	2	1	1	1	1	0		1	2	1	9999	1	1	1	0		0	0		0		1	1	1	1	1	1	9999	1	9999	1	0
19729	0vember	2017	Baseline	32	24	1	1	1	G3P2A0	1	1	9999	9999	1	9999	1	1	2	1	1	1	1	0		1	1	1	9999	1	1	1	0		0	0		0		1	1	1	1	1	1	9999	1	9999	1	0
19752	0vember	2017	Baseline	32	21	1	1	1	G1P1	1	1	9999	9999	1	9999	1	1	2	1	1	1	1	0		1	1	1	9999	1	1	1	0		0	0		0		1	1	1	1	1	1	9999	1	9999	1	0
19757	0vember	2017	Baseline	32	31	1	1	1	G3	1	1	9999	9999	1	9999	1	1	2	1	1	1	1	0		1	1	1	9999	1	1	1	0		0	0		0		1	1	1	1	1	1	9999	1	9999	1	0
19765	0vember	2017	Baseline	32	23	1	1	1	G3p2	1	1	9999	9999	1	9999	1	1	2	1	1	1	1	0		1	1	1	9999	1	1	1	0		0	0		0		1	1	1	1	1	1	9999	1	9999	1	0
19770	0vember	2017	Baseline	32	25	1	1	1	G1	1	1	9999	9999	1	9999	1	1	2	1	1	1	1	0		1	1	1	9999	1	1	1	0		0	0		0		1	1	1	1	1	1	9999	1	9999	1	0
19774	0vember	2017	Baseline	32	21	1	1	1	G2P1L1	1	1	9999	9999	1	9999	1	1	3	1	1	1	1	0		1	2	1	9999	1	1	1	0		0	0		0		0	1	1	1	1	1	9999	1	9999	1	0
19778	0vember	2017	Baseline	32	27	1	1	0	999	1	1	9999	9999	1	9999	1	1	2	1	1	1	1	0		1	1	1	9999	1	1	1	0		0	0		0		1	1	1	1	1	1	9999	1	9999	1	0
19784	0vember	2017	Baseline	32	28	1	1	1	G2L1	1	1	9999	9999	1	9999	1	1	2	1	1	1	1	0		1	2	1	9999	1	1	1	0		0	0		0		1	1	1	1	1	1	9999	1	9999	1	0
19788	0vember	2017	Baseline	32	19	1	1	1	G1 with 37 weeks	1	1	9999	9999	1	9999	1	1	2	1	1	1	1	0		1	2	1	9999	1	1	1	0		0	0		0		1	1	1	1	1	1	9999	1	9999	1	0
19791	0vember	2017	Baseline	32	32	1	1	1	G3P2	1	1	9999	9999	1	9999	1	1	2	1	1	1	1	0		1	2	1	9999	1	1	1	0		0	0		0		1	1	1	1	1	1	9999	1	9999	1	0
19798	0vember	2017	Baseline	32	27	1	1	1	G2P1L1	1	1	9999	9999	1	9999	1	1	2	1	1	1	1	0		1	2	1	9999	1	1	1	0		0	0		0		1	1	1	1	1	1	9999	1	9999	1	1
19802	0vember	2017	Baseline	32	19	1	1	1	G1	1	1	9999	9999	1	9999	1	1	3	1	1	1	1	0		1	1	1	9999	1	1	1	0		0	0		0		1	1	1	1	1	1	9999	1	9999	1	0
19831	0vember	2017	Baseline	32	22	1	1	1	G2P1	1	1	2	2	1	2	1	1	3	1	1	1	1	0		1	1	1	1	1	1	1	0		0	0		0		1	1	1	1	1	1	1	1	1	1	0
20705	0vember	2017	Baseline	32	26	1	1	1	G2	1	1	9999	9999	1	9999	1	1	2	1	1	1	1	0		1	2	1	9999	1	1	1	0		0	0		0		0	1	1	1	1	1	9999	1	9999	1	0
20710	0vember	2017	Baseline	32	21	1	1	1	G1	1	1	9999	9999	1	9999	1	1	3	1	1	1	1	0		1	2	1	9999	1	1	1	0		0	0		0		0	1	1	1	1	1	9999	1	9999	1	0
20713	0vember	2017	Baseline	32	27	1	1	1	G4P3L3 with full term	0	1	9999	9999	1	9999	1	1	2	1	1	1	1	0		1	2	1	9999	1	1	1	0		0	0		0		0	1	1	1	1	1	9999	1	9999	1	0
20718	0vember	2017	Baseline	32	25	1	1	1	G2P1L1	1	1	9999	9999	1	2	0	1	2	1	1	1	1	0		1	2	1	9999	1	1	1	0		0	0		0		0	1	1	1	1	1	9999	1	9999	1	0
20720	0vember	2017	Baseline	32	24	1	1	1	G3P2L2 withv39+5 days	1	1	9999	9999	1	2	1	1	2	1	1	1	1	0		1	2	1	9999	1	1	1	0		0	0		0		0	1	1	1	1	1	9999	1	9999	1	0
20762	0vember	2017	Baseline	32	21	1	1	1	G2P1L1 with 40weeks	1	1	9999	9999	1	2	1	1	3	1	1	1	1	0		1	1	1	9999	1	1	1	0		0	0		0		0	1	1	1	1	1	9999	1	9999	1	0
20791	0vember	2017	Baseline	32	24	1	1	0	999	1	1	9999	9999	0	999	0	1	2	1	1	1	1	0		1	2	1	9999	1	1	1	0		0	0		0		0	1	1	1	1	1	9999	1	9999	1	0
20795	0vember	2017	Baseline	32	23	1	1	1	G2P1L1	1	1	9999	9999	1	9999	1	1	2	1	1	1	1	0		1	1	1	9999	1	1	1	0		0	0		0		0	1	1	1	1	1	9999	1	9999	1	0
20801	0vember	2017	Baseline	32	20	1	1	1	G1with full term	1	1	9999	9999	1	9999	1	1	2	1	1	1	1	0		1	2	1	9999	1	1	1	0		0	0		0		0	1	1	1	1	1	9999	1	9999	1	0
20804	0vember	2017	Baseline	32	24	1	1	1	G2P1L1with 39 weeks	1	1	9999	9999	1	9999	1	1	2	1	1	1	1	0		1	1	1	9999	1	1	1	0		0	0		0		0	1	1	1	1	1	9999	1	9999	1	0
20808	0vember	2017	Baseline	32	23	1	1	1	G2P1L1 with 40 weeks	1	1	9999	9999	1	9999	1	1	3	1	1	1	1	0		1	1	1	9999	1	1	1	0		0	0		0		0	1	1	1	1	1	9999	1	9999	1	0
20813	0vember	2017	Baseline	32	24	1	1	1	G2P1L1	1	1	9999	9999	1	9999	1	1	3	1	1	1	1	0		0	999	0	999	0	1	1	0		0	0		0		0	1	1	1	1	1	9999	1	9999	1	0
20818	0vember	2017	Baseline	32	25	1	1	1	G3P2L2	1	1	9999	9999	1	9999	1	1	2	1	1	1	1	0		1	9999	1	9999	1	1	1	0		0	0		0		0	1	1	1	1	1	9999	1	9999	1	0
20843	0vember	2017	Baseline	32	26	1	1	1	G4P3L3 with full term	1	1	9999	9999	1	9999	1	1	2	1	1	1	0	0		1	9999	1	9999	1	1	1	1		0	0		0		0	1	1	1	1	1	9999	1	9999	1	0
21096	0vember	2017	Baseline	32	22	1	1	1	G1 with 39+2weeks	1	1	9999	9999	1	9999	1	1	3	1	1	1	1	0		1	9999	1	9999	1	1	1	0		0	0		0		1	1	1	1	1	1	9999	1	9999	1	0
21102	0vember	2017	Baseline	32	25	1	1	1	G1with 38+3	1	1	9999	9999	1	9999	1	1	2	1	1	1	1	0		1	9999	1	9999	1	1	1	0		0	0		0		1	1	1	1	1	1	9999	1	9999	1	0
21105	0vember	2017	Baseline	32	22	1	1	1	9999	1	1	9999	9999	1	9999	1	1	2	1	1	1	1	0		1	9999	1	9999	1	1	1	0		0	0		0		1	1	1	1	1	1	9999	1	9999	1	0
21120	0vember	2017	Baseline	32	21	1	1	1	G2P1L1 With 39+1	1	1	9999	9999	1	9999	1	1	2	1	1	1	1	0		1	9999	1	9999	1	1	1	0		0	0		0		1	1	1	1	1	1	9999	1	9999	1	0
21124	0vember	2017	Baseline	32	25	1	1	1	G2P1L1	1	1	9999	9999	1	9999	1	1	2	1	1	1	1	0		1	9999	1	9999	1	1	1	0		0	0		0		1	1	1	1	1	1	9999	1	9999	1	0
21127	0vember	2017	Baseline	32	21	1	1	1	G2P1L1	1	1	9999	9999	1	9999	1	1	3	1	1	1	1	0		1	9999	1	9999	1	1	1	0		0	0		0		1	1	1	1	1	1	9999	1	9999	1	0
21131	0vember	2017	Baseline	32	27	1	1	1	G2P1L1 with FTP,LP	1	1	9999	9999	1	9999	1	1	2	1	1	1	1	0		1	9999	1	9999	1	1	1	0		0	0		0		1	1	1	1	1	1	9999	1	9999	1	0
21137	0vember	2017	Baseline	32	27	1	1	1	G1 40+4,	1	1	9999	9999	1	9999	1	1	3	1	1	1	1	0		1	9999	1	9999	1	1	1	0		0	0		0		1	1	1	1	1	1	9999	1	9999	1	0
21310	0vember	2017	Baseline	32	22	1	1	1	G1,39+5	1	1	9999	9999	1	9999	1	1	3	1	1	1	1	0		1	9999	1	9999	1	1	1	0		1	0		0		1	1	1	1	1	1	9999	1	9999	1	0
21312	0vember	2017	Baseline	32	22	1	1	1	G2P1L1,39+3With cephalic	1	1	9999	9999	1	9999	1	1	2	1	1	1	1	0		1	9999	1	9999	1	1	1	0		0	0		0		1	1	1	1	1	1	9999	1	9999	1	0
21314	0vember	2017	Baseline	32	26	1	1	1	G3P2L2	1	1	9999	9999	1	9999	1	1	3	1	1	1	1	0		1	9999	1	9999	1	1	1	0		0	0		0		1	1	1	1	1	1	9999	1	9999	1	0
21316	0vember	2017	Baseline	32	22	1	1	1	G1P0	1	1	9999	9999	1	9999	1	0	999	1	1	1	1	0		1	9999	1	9999	1	1	1	0		0	0		0		1	1	1	1	1	1	9999	1	9999	1	0
21319	0vember	2017	Baseline	32	29	1	1	1	G2P1	1	1	9999	9999	1	9999	1	1	9999	1	1	1	1	0		1	9999	1	9999	1	1	1	0		0	0		0		1	1	1	1	1	1	9999	1	9999	1	0
21322	0vember	2017	Baseline	32	23	1	1	1	G2A1,38+3,	1	1	9999	9999	1	9999	1	1	9999	1	1	1	1	0		1	9999	1	9999	1	1	1	0		0	0		0		1	1	1	1	1	1	9999	1	9999	1	0
21324	0vember	2017	Baseline	32	22	1	1	1	G2P1L1	1	1	9999	9999	1	9999	1	1	9999	1	1	1	1	0		1	9999	1	9999	1	1	1	0		0	0		0		1	1	1	1	1	1	9999	1	9999	1	0
21326	0vember	2017	Baseline	32	24	1	1	1	G1,42+2	1	1	9999	9999	1	9999	1	1	9999	1	1	1	1	0		1	9999	1	9999	1	1	1	0		0	0		0		1	1	1	1	1	1	9999	1	9999	1	0
21328	0vember	2017	Baseline	32	22	1	1	1	Lscs	1	1	9999	9999	1	9999	1	1	9999	1	1	1	1	0		1	9999	1	9999	1	1	1	0		0	0		0		0	1	1	1	1	1	9999	1	9999	1	0
21381	0vember	2017	Baseline	32	21	1	1	1	G1,40weeks,cephalic	1	1	9999	9999	1	9999	1	1	9999	1	1	1	1	0		1	9999	1	9999	1	1	1	0		0	0		0		1	1	1	1	1	1	9999	1	9999	1	0
21667	0vember	2017	Baseline	32	26	1	1	1	G4L3P3	1	1	9999	9999	1	9999	1	1	9999	1	1	1	1	0		1	9999	1	9999	1	1	1	0		0	0		0		1	1	1	1	1	1	9999	1	9999	1	0
21671	0vember	2017	Baseline	32	21	1	1	1	G1	1	1	9999	9999	1	9999	1	1	9999	1	1	1	1	0		1	9999	1	9999	1	1	1	0		0	0		0		1	1	1	1	1	1	9999	1	9999	1	0
21716	0vember	2017	Baseline	32	24	1	1	1	G1	1	1	9999	9999	1	9999	1	1	9999	1	1	1	1	0		1	9999	1	9999	1	1	2	0		0	0		0		1	1	1	1	1	1	9999	1	9999	1	0
21719	0vember	2017	Baseline	32	28	1	1	1	G4L3	1	1	9999	9999	1	9999	1	1	9999	1	1	1	1	0		1	9999	1	9999	1	1	1	0		0	0		0		1	1	1	1	1	1	9999	1	9999	1	0
21721	0vember	2017	Baseline	32	22	1	1	0	999	1	1	9999	9999	1	9999	1	1	9999	1	1	1	1	0		1	9999	1	9999	1	1	1	1		1	0		0		1	1	1	1	1	1	9999	1	9999	1	0
21724	0vember	2017	Baseline	32	19	1	1	0	999	1	1	2	2	1	2	1	1	9999	1	1	1	1	0		1	9999	1	9999	1	1	1	0		0	0		0		1	1	1	1	1	1	9999	1	9999	1	0
21727	0vember	2017	Baseline	32	27	1	1	1	G3P2L2	1	1	2	2	1	2	1	1	9999	1	1	1	1	0		1	9999	1	9999	1	1	1	0		0	0		0		1	1	1	1	1	1	9999	1	9999	1	0
21729	0vember	2017	Baseline	32	20	1	1	1	G1P0L0	1	0	999	999	0	999	0	1	9999	1	1	1	1	0		1	9999	1	9999	1	1	1	0		0	0		0		1	1	1	1	1	1	9999	1	9999	1	0
21731	0vember	2017	Baseline	32	30	1	1	1	G2P1L1	1	1	9999	9999	1	9999	1	1	9999	1	1	1	1	0		1	9999	1	9999	1	1	1	0		0	0		0		1	1	1	1	1	1	9999	1	9999	1	0
21737	0vember	2017	Baseline	32	20	1	1	1	G2P1L1	1	1	9999	9999	1	9999	1	1	9999	1	1	1	1	0		1	9999	1	9999	1	1	1	0		0	0		0		1	1	1	1	1	1	9999	1	9999	1	0
16273	September	2017	Baseline	31	26	1	1	1	gravida 4 , para 3, live 3 with labor pain	1	1	2	2	1	2	1	1	2	1	0	999	0	1	0ne	1	2	0	999	1	1	1	0		0	0		0		0	0	999	1	1	1	1	1	1	0	1
16275	September	2017	Baseline	31	21	1	1	1	primi with full term pregnancy with labor pain	1	1	2	2	1	2	1	1	9999	0	0	999	1	0		1	3	1	2	1	1	1	0		0	0		0		0	0	999	1	1	1	1	1	1	0	0
16276	September	2017	Baseline	31	22	1	1	1	3gravida. 2para. 2live with labor pain with term pregnancy	1	1	2	2	1	2	1	1	2	1	1	1	1	1	0ne	1	2	1	2	1	1	1	0		0	0		0		0	0	999	1	1	1	1	1	1	0	1
16277	September	2017	Baseline	31	26	1	1	1	2gravida. 1live. 1para. with labor pain	1	1	1	2	1	2	1	1	2	1	1	1	1	1	0ne	0	999	1	1	1	1	1	0		0	0		0		0	0	999	1	1	1	1	0	999	0	0
16278	September	2017	Baseline	31	21	1	1	1	primi term pregnancy with labor pain	1	1	2	2	1	2	1	1	2	1	1	1	1	1	0ne	1	2	1	2	1	1	1	0		0	0		0		0	0	999	1	1	1	9999	1	1	0	1
16308	September	2017	Baseline	31	28	1	1	1	primi with 9ma.with,cpd,f,cp,s.for,em,lscs	1	1	2	2	1	2	1	0	999	1	1	1	1	0		1	1	0	999	1	1	3	0		0	0		1	bupinacrine(h)given,ins,as.t6	0	1	1	1	1	1	1	1	1	1	0
16309	September	2017	Baseline	31	27	1	1	1	ftnd	1	1	2	2	1	2	0	0	999	1	1	1	1	0		1	2	1	1	1	1	1	0		0	0		0		0	1	2	1	1	1	1	1	1	0	1
16310	September	2017	Baseline	31	30	1	1	1	g5.p4.d0.l4.labourpain	1	1	2	2	1	2	0	0	999	0	0	999	1	0		0	999	1	2	1	1	1	0		0	0		0		0	1	2	1	1	1	2	1	1	0	1
16400	September	2017	Baseline	31	22	1	1	1	primi with7month with lp with breach with msl	1	1	2	2	1	2	1	0	999	1	0	999	0	0		0	999	1	9999	1	1	1	0		0	0		0		0	1	2	1	1	1	2	0	999	0	1
16402	September	2017	Baseline	31	19	1	1	1	ftnvd	1	1	2	2	1	2	1	0	999	1	1	1	0	0		0	999	1	1	1	1	1	0		0	0		0		1	1	2	1	1	1	1	0	999	0	1
16403	September	2017	Baseline	31	20	1	1	1	g1,p0,l0,a0 with tp with lps	1	0	999	999	0	999	0	0	999	1	0	999	0	0		0	999	1	1	1	1	1	0		0	0		0		0	1	2	1	1	1	2	1	1	0	1
16404	September	2017	Baseline	31	28	1	1	1	g2p1a0l with lp with lpv	0	0	999	999	0	999	0	0	999	1	1	1	0	0		0	999	0	999	1	1	1	0		0	0		0		0	1	2	1	1	1	2	0	999	0	1
16619	September	2017	Baseline	31	22	1	1	1	primi withTP withLPS	1	1	1	2	1	2	1	0	999	1	1	1	1	0		0	999	1	1	1	1	1	0		0	0		0		0	1	2	1	1	1	2	1	9999	1	0
16712	September	2017	Baseline	31	21	1	1	1	fullterm pregnancy with labourpain	1	1	1	2	1	2	1	1	2	1	1	1	1	1	0ne	1	3	1	2	1	1	1	0		0	0		0		0	0	999	1	1	1	2	1	1	1	1
16719	September	2017	Baseline	31	24	1	1	1	primi with 7 month with labour pain with breach	0	1	2	2	1	2	1	1	2	1	1	1	1	1	0ne	1	3	1	2	1	1	1	0		0	0		0		0	0	999	1	1	1	2	1	1	0	1
16720	September	2017	Baseline	31	27	1	1	1	full termpregnancy with labourpain	1	1	2	2	1	2	1	1	3	1	1	1	1	1	0ne	1	3	1	2	1	1	1	0		0	0		0		0	0	999	1	1	1	1	1	1	0	0
16722	September	2017	Baseline	31	23	1	1	1	primi with term pregnancy with labor pain	1	1	2	2	1	2	1	1	2	1	1	1	1	0		1	1	1	2	1	1	1	0		0	0		0		0	0	999	1	1	1	1	1	1	0	1
16725	September	2017	Baseline	31	23	1	1	1	primi with laborpain	1	1	2	2	1	2	1	1	2	1	1	1	1	1		1	9999	1	9999	1	1	1	0		0	0		0		0	0	999	1	1	1	2	1	1	0	0
16726	September	2017	Baseline	31	19	1	1	1	full term with labor pain	1	1	2	2	1	2	1	1	2	1	1	9999	1	0		1	2	1	2	1	1	1	0		0	0		0		0	0	999	1	1	1	1	1	1	0	0
16727	September	2017	Baseline	31	30	1	1	1	full term pregnancy with labor pain	1	1	2	2	1	2	1	1	2	0	0	999	1	1	0ne	0	999	1	2	1	1	1	0		0	0		0		0	0	999	1	1	1	2	1	1	1	1
16832	September	2017	Baseline	31	28	1	1	1	full term with labor pain	1	1	9999	9999	0	999	0	1	3	1	1	1	1	0		1	2	1	2	1	1	1	0		0	0		0		0	0	999	1	1	1	2	1	1	0	0
16833	September	2017	Baseline	31	20	1	1	1	term pregnancy with labor pain with pregnancy induced hypertension	1	1	9999	9999	0	999	0	0	999	1	0	999	1	0		1	2	1	2	1	1	1	0		0	0		0		0	0	999	1	1	1	2	1	9999	1	0
16891	September	2017	Baseline	31	22	1	1	1	term pregnancy with oligohydrominas with lbor pain	1	1	2	2	1	2	1	1	2	1	1	1	1	0		1	1	1	2	1	1	1	0		0	0		0		0	0	999	1	1	1	2	1	1	0	1
16892	September	2017	Baseline	31	23	1	1	1	gravida 2 para1 live1 with labor pain	1	1	2	2	1	2	1	1	9999	1	1	1	1	1		1	3	1	1	1	1	1	0		0	0		0		0	0	999	1	1	1	1	0	999	0	1
16893	September	2017	Baseline	31	27	1	1	1	post term pregnancy with labor pain	1	1	2	2	1	2	1	1	3	1	1	9999	1	1	0ne	1	2	1	2	1	1	1	0		0	0		0		0	0	999	1	1	1	2	1	1	0	0
16939	September	2017	Baseline	31	22	1	1	1	primi with labor pain	1	1	1	2	1	2	1	1	3	1	1	9999	1	1	0ne	1	2	1	2	1	1	1	0		0	0		0		0	0	999	1	1	1	2	1	1	1	1
16940	September	2017	Baseline	31	20	1	1	1	8month pregnancy with labor pain	1	1	2	2	1	2	1	1	2	1	1	9999	1	1	3 month septic abortion	1	1	1	9999	1	1	1	0		0	0		0		1	0	999	1	1	1	1	0	999	1	1
16941	September	2017	Baseline	31	24	1	1	1	term pregnancy with breech presentation with oligohydrominas	1	1	2	2	1	2	1	1	2	1	1	1	1	0		1	9999	1	9999	1	1	1	0		0	0		0		0	1	2	1	1	1	2	1	9999	1	1
16942	September	2017	Baseline	31	30	1	1	1	primi with 9month pregnancy with cephalic pelvic disproportion with labor pain	1	1	2	2	1	2	1	1	3	1	1	9999	1	0		1	2	1	2	1	1	3	1		1	1		1		0	1	1	1	1	1	1	1	1	1	1
17237	October	2017	Baseline	31	20	1	1	1	primi with labor pain	1	1	2	2	1	2	1	1	2	1	1	1	1	1		1	2	1	2	1	1	1	0		0	0		0		0	0	999	1	1	1	1	1	9999	1	1
17238	October	2017	Baseline	31	22	1	1	1	full term with labor pain	1	1	2	2	1	2	1	1	2	1	0	999	1	1	0ne	1	2	1	2	1	1	1	0		0	0		0		0	0	999	1	1	1	2	1	1	1	1
17239	October	2017	Baseline	31	21	1	1	1	primi with labor pain	1	1	2	2	1	2	1	1	2	1	1	9999	1	1	0ne	1	3	1	9999	1	1	1	0		0	0		0		0	0	999	1	1	1	1	1	9999	1	1
17240	October	2017	Baseline	31	22	1	1	1	term pregnancy with labor pain	1	1	2	2	1	2	1	1	2	1	0	999	1	1		1	9999	1	9999	1	1	1	0		0	0		0		0	0	999	1	1	1	1	1	9999	1	1
17241	October	2017	Baseline	31	24	1	1	1	primi with labor pain with term pregnancy	1	1	9999	9999	1	9999	1	1	9999	1	1	9999	1	1		1	9999	1	2	1	1	1	0		0	0		0		0	0	999	1	1	1	2	1	1	1	1
17243	October	2017	Baseline	31	25	1	1	1	Gravida 3 para2 live2	1	1	1	2	1	2	1	1	2	1	0	999	1	1	0ne	0	999	1	2	1	1	1	0		0	0		0		0	0	999	1	1	1	2	0	999	0	1
17245	October	2017	Baseline	31	19	1	1	1	primi with term pregnancy with labor pain	1	1	2	2	1	9999	1	1	9999	1	1	9999	1	1		1	9999	1	2	1	1	1	0		0	0		0		0	0	999	1	1	1	1	1	1	1	1
17306	October	2017	Baseline	31	35	1	1	1	post dated pregnancy	1	1	2	2	1	2	1	1	9999	1	0	999	1	1	0ne	1	3	1	2	1	1	1	0		0	0		0		0	0	999	1	1	1	2	1	1	1	1
17257	October	2017	Baseline	31	23	1	1	1	post delayed pregnancy with labour pain.	1	1	2	2	1	2	1	1	2	1	1	1	1	0		0	999	1	2	1	1	1	0		0	0		0		0	0	999	1	1	1	1	1	1	0	0
17258	October	2017	Baseline	31	22	1	1	1	full term with labour pain	1	1	1	2	1	2	1	1	2	1	0	999	1	1	0ne	1	3	1	2	1	1	1	0		0	0		0		0	0	999	1	1	1	2	1	1	1	1
17259	October	2017	Baseline	31	27	1	1	1	ambulance delivery	1	1	2	2	1	2	1	1	2	1	0	999	1	0		0	999	1	2	1	1	1	0		0	0		0		0	0	999	1	1	1	2	1	1	0	0
17260	October	2017	Baseline	31	22	1	1	1	full term labour pain or 0rmal vaginal delevery	1	1	2	2	1	2	1	1	2	1	1	1	1	1	0ne	1	1	1	2	1	1	1	0		0	0		0		0	0	999	1	1	1	2	1	1	0	1
17261	October	2017	Baseline	31	25	1	1	1	fulltermlabour pain	1	1	1	2	1	2	1	1	2	1	0	999	1	1	0ne	1	3	1	2	1	1	1	0		0	0		0		0	0	999	1	1	1	2	1	1	0	1
17263	October	2017	Baseline	31	25	1	1	1	primi,full term labour pain	1	1	2	2	1	2	1	1	2	1	1	1	1	1		1	2	1	2	1	1	1	0		0	0		0		1	0	999	1	1	1	1	1	1	1	1
17264	October	2017	Baseline	31	25	1	1	1	full term with labour pain.	1	1	1	2	1	2	1	1	2	1	0	999	1	1		1	2	1	2	1	1	1	0		0	0		0		0	0	999	1	1	1	2	1	1	1	1
17265	October	2017	Baseline	31	23	1	1	1	full term with labour pain	1	1	1	2	1	2	1	1	2	1	1	1	1	1	a1 spontaneous abortion at 2 month	0	999	1	2	1	1	1	0		0	0		0		1	0	999	1	1	1	2	1	1	1	1
17267	October	2017	Baseline	31	24	1	1	1	full term with labour pain/rh -ve	1	1	2	2	1	2	1	1	3	1	0	999	1	0		1	2	1	2	1	1	1	0		0	0		0		0	0	999	1	1	1	2	1	1	0	0
17288	October	2017	Baseline	31	22	1	1	1	full term with labour pain	1	1	2	2	1	2	1	1	2	1	0	999	1	1		1	9999	1	2	1	1	1	0		0	0		0		0	0	999	1	1	1	1	1	1	1	1
17289	October	2017	Baseline	31	28	1	1	1	full term with labour pain	1	1	2	2	1	2	1	1	2	1	1	9999	1	1	0	1	2	1	2	1	1	1	0		0	0		0		0	0	999	1	1	1	1	1	1	1	1
17290	October	2017	Baseline	31	23	1	1	1	full term with labour pain	1	1	2	2	1	2	1	1	3	1	1	9999	1	1		1	9999	1	2	1	1	1	0		0	0		0		0	0	999	1	1	1	1	1	1	1	1
17291	October	2017	Baseline	31	26	1	1	1	full term with labour pain	1	1	2	2	1	2	1	1	3	1	1	1	1	1	0ne	1	3	1	2	1	1	1	0		0	0		0		0	0	999	1	1	1	1	1	1	1	1
17307	October	2017	Baseline	31	23	1	1	1	primi with complete dilation	1	1	2	2	1	2	1	1	2	1	1	9999	1	1	0ne	1	9999	1	2	1	1	1	0		0	0		0		1	0	999	1	1	1	1	0	999	0	1
17308	October	2017	Baseline	31	23	1	1	1	primi with labor pain	1	1	2	2	1	2	1	1	2	1	1	9999	1	1	0ne	1	3	1	9999	1	1	1	0		0	0		0		0	0	999	1	1	1	1	1	9999	1	1
17309	October	2017	Baseline	31	24	1	1	1	gravida 3 para 2 live 2 with term pregnancy with labor pain	1	1	2	2	1	2	1	1	2	1	1	9999	1	1		1	9999	1	9999	1	1	1	0		0	0		0		0	0	999	1	1	1	9999	1	1	0	0
17310	October	2017	Baseline	31	25	1	1	1	term pregnancy with labor pain	1	1	2	2	1	2	1	1	2	1	1	9999	1	1		1	2	1	2	1	1	1	0		0	0		0		0	0	999	1	1	1	1	1	1	1	1
17311	October	2017	Baseline	31	25	1	1	1	primi with term pregnancy with labor pain	1	1	2	2	1	2	1	1	9999	1	1	9999	1	1	0ne	1	9999	1	2	1	1	1	0		0	0		0		0	0	999	1	1	1	2	1	1	1	1
17312	October	2017	Baseline	31	28	1	1	1	term pregnancy with labor pain	1	1	2	2	1	2	1	1	2	1	1	1	1	1	0	1	9999	1	2	1	1	1	0		0	0		0		0	0	999	1	1	1	1	1	9999	1	1
17313	October	2017	Baseline	31	21	1	1	1	primi with term pregnancy with labor pain	0	1	1	2	1	2	1	1	2	1	1	9999	1	1	0ne	1	9999	1	2	1	1	1	0		0	0		0		0	0	999	1	1	1	1	1	9999	1	1
17314	October	2017	Baseline	31	24	1	1	1	term pregnancy with labor pain	1	1	9999	9999	1	9999	1	1	2	1	1	9999	1	1		1	1	1	2	1	1	1	0		0	0		0		0	0	999	1	1	1	1	1	1	1	1
17315	October	2017	Baseline	31	25	1	1	1	term pregnancy with labor pain	1	1	2	2	1	9999	1	1	9999	1	1	9999	1	1		1	1	1	2	1	1	1	0		0	0		0		0	0	999	1	1	1	2	1	1	1	1
17559	October	2017	Baseline	31	26	1	1	1	full term labour pain	1	1	2	2	1	2	1	1	2	0	0	999	1	0		1	3	1	2	1	1	1	0		0	0		0		0	0	999	1	1	1	1	1	1	1	1
17503	October	2017	Baseline	31	25	1	1	1	full term pregnancy with labor pain	1	1	2	2	1	2	1	1	2	1	1	9999	1	1	0ne	1	9999	1	2	1	1	1	0		0	0		0		0	0	999	1	1	1	2	1	9999	1	1
17560	October	2017	Baseline	31	20	1	1	1	full term with labour pain	1	1	2	2	1	2	1	1	2	1	0	999	1	1	0ne	1	9999	1	2	1	1	1	0		0	0		0		0	0	999	1	1	1	1	1	1	1	1
17561	October	2017	Baseline	31	30	1	1	1	full term with labour pain	1	1	1	2	1	2	1	1	2	1	0	999	1	0		1	2	1	2	1	1	1	0		0	0		0		0	0	999	1	1	1	1	1	1	1	1
17562	October	2017	Baseline	31	29	1	1	1	full term with labour pain	1	1	1	2	1	2	1	1	2	1	1	9999	1	0		1	9999	1	2	1	1	1	0		0	0		0		0	0	999	1	1	1	1	1	1	1	1
17695	October	2017	Baseline	31	28	1	1	1	full term with labor pain	1	1	2	2	1	2	1	1	2	1	1	9999	1	1		1	9999	1	2	1	1	1	0		0	0		0		0	0	999	1	1	1	2	1	1	1	1
17696	October	2017	Baseline	31	27	1	1	1	meconium stain leakage with labor pain	1	1	2	2	1	2	1	1	2	1	1	9999	1	1	0ne	1	2	1	2	1	1	1	0		0	0		0		0	0	999	1	1	1	2	1	9999	1	1
17697	October	2017	Baseline	31	22	1	1	1	full term with labor pain	1	1	2	2	1	2	1	1	2	1	1	1	1	1	0ne	1	9999	1	1	1	1	1	0		0	0		0		0	0	999	1	1	1	2	1	9999	1	1
17698	October	2017	Baseline	31	31	1	1	1	term pregnancy with labor pain	1	1	2	2	1	2	1	1	2	1	1	9999	1	1	0ne	1	9999	1	2	1	1	1	0		0	0		0		0	0	999	1	1	1	1	1	9999	1	1
17699	October	2017	Baseline	31	22	1	1	1	primi with labor pain	1	1	2	2	1	9999	1	1	2	1	1	1	1	1		1	2	1	2	1	1	1	0		0	0		0		0	0	999	1	1	1	1	1	1	1	1
17700	October	2017	Baseline	31	28	1	1	1	gravida 2 para 1 live1	1	1	2	2	1	9999	1	1	9999	1	1	9999	1	1		1	9999	1	2	1	1	1	0		0	0		0		0	0	999	1	1	1	2	1	1	1	1
18021	October	2017	Baseline	31	25	1	1	1	term pregnancy with labor pain	1	1	2	2	1	2	1	1	2	1	1	1	1	1		1	3	1	1	1	1	1	0		0	0		0		1	0	999	1	1	1	2	1	9999	1	1
18022	October	2017	Baseline	31	20	1	1	1	primi with labor pain	1	1	2	2	1	2	1	1	2	1	1	9999	1	1	0ne	1	2	1	1	1	1	1	0		0	0		0		0	0	999	1	1	1	1	1	9999	1	0
18023	October	2017	Baseline	31	19	1	1	1	term pregnancy with labor pain	1	1	2	2	1	2	1	1	3	1	1	9999	1	1	0ne	1	9999	1	9999	1	1	1	0		0	0		0		1	0	999	1	1	1	2	1	9999	1	1
18024	October	2017	Baseline	31	29	1	1	1	term pregnancy with labor pain	1	1	2	2	1	2	1	1	9999	1	1	9999	1	1		1	9999	1	9999	1	1	1	0		0	0		0		0	0	999	1	1	1	1	1	1	1	1
18323	October	2017	Baseline	31	20	1	1	1	primi with labor pain	1	1	2	2	1	2	1	1	2	1	1	1	1	1	0ne	1	2	1	1	1	1	1	0		0	0		0		1	0	999	1	1	1	1	1	1	1	1
18324	October	2017	Baseline	31	22	1	1	1	primi with labor pain	1	1	2	2	1	2	1	1	2	1	1	9999	1	1	0ne	1	9999	1	2	1	1	1	0		0	0		0		1	1	1	1	1	1	1	1	1	1	1
18325	October	2017	Baseline	31	28	1	1	1	primi with labor pain	1	1	2	2	1	2	1	1	2	1	1	1	1	1	0ne	1	2	1	2	1	1	1	0		0	0		0		1	1	1	1	1	1	2	1	2	1	1
18326	October	2017	Baseline	31	20	1	1	1	primi with labor pain	1	1	2	2	1	2	1	1	2	1	1	1	1	1	0ne	1	9999	1	1	1	1	1	0		0	0		0		1	0	999	1	1	1	2	1	1	1	1
18327	October	2017	Baseline	31	22	1	1	1	primi with labor pain	1	1	2	2	1	2	1	1	3	1	1	1	1	1	0ne	1	3	1	2	1	1	1	0		0	0		0		1	0	999	1	1	1	1	1	1	1	1
18477	October	2017	Baseline	31	22	1	1	1	term pregnancy with labor pain	1	1	2	2	1	2	1	1	2	1	1	1	1	1	0ne	1	3	1	2	1	1	1	0		0	0		0		0	1	1	1	1	1	1	1	1	1	1
18478	October	2017	Baseline	31	33	1	1	1	term pregnancy with labor pain	1	1	2	2	1	2	1	1	2	1	1	1	1	1	0ne	1	3	1	2	1	1	1	0		0	0		0		0	1	1	1	1	1	2	1	1	1	1
18480	October	2017	Baseline	31	22	1	1	1	full term pregnancy with labor pain	1	1	1	2	1	2	1	1	2	1	1	1	1	1	0ne	1	2	1	2	1	1	1	0		0	0		0		0	1	1	1	1	1	2	1	1	1	1
18481	October	2017	Baseline	31	22	1	1	1	full term pregnancy with labor pain	1	1	2	2	1	2	1	1	9999	1	1	1	1	1	0ne	1	9999	1	1	1	1	1	0		0	0		0		0	1	1	1	1	1	2	1	1	1	1
18513	October	2017	Baseline	31	22	1	1	1	term pregnancy with labor pain	1	1	2	2	1	2	1	1	2	1	1	1	1	1	0ne	1	3	1	1	1	1	1	0		0	0		0		0	0	999	1	1	1	2	1	1	1	1
18514	October	2017	Baseline	31	33	1	1	1	breech fully dilated with meconium stain liqour	1	1	1	2	1	2	1	1	2	1	1	9999	1	1	0ne	1	9999	1	1	1	1	1	0		0	0		0		0	0	999	1	1	1	1	1	2	1	1
18515	October	2017	Baseline	31	31	1	1	1	preterm pregnancy with labor pain	1	1	2	2	1	2	1	1	2	1	1	1	1	1	0	1	2	1	2	1	1	1	0		0	0		0		0	1	1	1	1	1	1	1	1	1	1
18523	October	2017	Baseline	31	28	1	1	1	gravida 6 para 2 live 2 abortion 3 with term pregnancy with bad obstetric history	1	1	2	2	1	2	1	1	2	1	1	1	1	1	spontaneous abortion at 2to3 month	1	1	1	1	1	1	1	0		0	0		0		0	1	1	1	1	1	1	1	1	1	1
18524	October	2017	Baseline	31	23	1	1	1	gravida 2 para 1 live 1 with labor pain	1	1	2	2	1	2	1	1	9999	1	1	1	1	1	0ne	1	3	1	2	1	1	1	0		0	0		0		0	0	999	1	1	1	1	1	1	1	1
18525	October	2017	Baseline	31	25	1	1	1	gravida 2 para1 live 1 with term pregnancy with labor pain	1	1	9999	9999	1	9999	1	1	2	1	1	1	1	1	0ne	1	1	1	2	1	1	1	0		0	0		0		0	1	1	1	1	1	1	1	1	1	1
18526	October	2017	Baseline	31	24	1	1	1	term pregnancy with labor pain	1	1	2	2	1	2	1	1	1	1	1	1	1	1	one three month abortion	1	1	1	1	1	1	1	0		0	0		0		0	1	1	1	1	1	2	1	1	1	1
18527	October	2017	Baseline	31	22	1	1	1	term pregnancy with Labour pain	1	1	2	2	1	2	1	1	2	1	1	1	1	1	0ne	1	1	1	1	1	1	1	0		0	0		0		0	1	1	1	1	1	1	1	1	1	1
18528	October	2017	Baseline	31	24	1	1	1	gravida 5 para 4 live 3 with Labour pain	1	1	2	2	1	2	1	1	9999	1	1	9999	1	1	one baby expire after 2 hour of birth	1	1	1	1	1	1	1	0		0	0		0		0	1	1	1	1	1	1	1	1	1	1
18569	October	2017	Baseline	31	20	1	1	1	primi with labor pain	1	1	2	2	1	2	1	1	2	1	1	1	1	1	0ne	1	1	1	2	1	1	1	0		0	0		0		0	1	1	1	1	1	2	1	1	1	1
18570	October	2017	Baseline	31	23	1	1	1	gravida 2 para 1. live 1 with labor pain	1	1	2	2	1	2	1	1	2	1	1	1	1	1	0ne	1	3	1	2	1	1	1	0		0	0		0		0	1	1	1	1	1	1	1	1	1	1
18571	October	2017	Baseline	31	30	1	1	1	gravida 2 para 2 live 1 with labor pain	1	1	2	2	1	2	1	1	2	1	1	9999	1	1	0ne	1	2	1	2	1	1	1	0		0	0		0		0	1	1	1	1	1	1	1	1	1	1
18572	October	2017	Baseline	31	22	1	1	1	primi with labor pain	1	1	2	2	1	2	1	1	2	1	1	1	1	1	0ne	1	2	1	2	1	1	1	0		0	0		0		0	1	1	1	1	1	1	1	1	1	1
19350	0vember	2017	Baseline	31	25	1	1	1	primi with labor pain with meconium stain liqour	1	1	9999	9999	1	9999	1	1	9999	1	1	1	1	1	0ne	1	1	1	2	1	1	1	0		0	0		0		1	0	999	1	1	1	1	1	1	1	1
19477	0vember	2017	Baseline	31	19	1	1	1	primi with term pregnancy with labor pain	1	1	1	2	1	2	1	1	2	1	1	1	1	1	0ne	1	2	1	2	1	1	1	0		0	0		0		1	1	1	1	1	1	1	1	1	1	1
19478	0vember	2017	Baseline	31	21	1	1	1	primi with term pregnancy with labor pain	1	1	2	2	1	2	1	1	2	1	1	1	1	1	0ne	1	9999	1	2	1	1	1	0		0	0		0		1	1	1	1	1	1	1	1	9999	1	1
19479	0vember	2017	Baseline	31	23	1	1	1	garvida 2 abortion 1 with labor pain	1	1	2	2	1	2	1	1	9999	1	1	9999	1	1	0ne	1	3	1	2	1	1	1	0		0	0		0		0	1	1	1	1	1	1	1	1	1	1
19480	0vember	2017	Baseline	31	26	1	1	1	gravida3 para2 live2 with labor pain	1	1	2	2	1	2	1	1	2	1	1	1	1	1	0ne	1	1	1	2	1	1	1	0		0	0		0		0	1	1	1	1	1	1	1	1	1	1
20097	0vember	2017	Baseline	31	27	1	1	1	gravida 2 para1 live1 with labor pain	1	1	2	2	1	2	1	1	2	1	1	1	1	1	0ne	1	3	1	2	1	1	1	0		0	0		0		0	1	1	1	1	1	2	1	1	1	1
20098	0vember	2017	Baseline	31	24	1	1	1	post dated pregnancy with breech and ambulance delivery	1	1	2	2	1	2	1	1	2	1	1	1	1	1	0ne	1	9999	1	2	1	1	1	0		0	0		0		0	1	1	1	1	1	1	1	1	1	1
20099	0vember	2017	Baseline	31	22	1	1	1	term pregnancy with labor pain	1	1	2	2	1	2	1	1	2	1	1	1	1	1	0ne	1	2	1	2	1	1	1	0		0	0		0		0	1	1	1	1	1	1	1	1	1	1
20100	0vember	2017	Baseline	31	20	1	1	1	term pregnancy with labor pain	1	1	2	2	1	2	1	1	2	1	0	999	1	1	0ne	1	1	1	2	1	1	1	0		0	0		0		0	1	1	1	1	1	1	1	1	1	1
20101	0vember	2017	Baseline	31	25	1	1	1	term pregnancy with labor pain	1	1	9999	9999	1	9999	1	1	2	1	1	9999	1	1	0ne	1	1	1	2	1	1	1	0		0	0		0		0	1	1	1	1	1	2	1	1	1	1
20104	0vember	2017	Baseline	31	24	1	1	1	term pregnancy with labor pain	1	1	2	2	1	2	1	1	2	1	1	1	1	1	0ne	1	2	1	1	1	1	1	0		0	0		0		0	1	1	1	1	1	1	1	9999	1	1
20105	0vember	2017	Baseline	31	24	1	1	1	primi with term pregnancy with labor pain	1	1	9999	9999	1	9999	1	1	2	1	1	1	1	1	0ne	1	3	1	2	1	1	1	0		0	0		0		1	1	1	1	1	1	2	1	1	1	1
20106	0vember	2017	Baseline	31	23	1	1	1	second gravida with term pregnancy with labor pain with three loops of cord around the neck of the foetus	1	1	2	2	1	2	1	1	2	1	1	9999	1	1	0ne	1	2	1	2	1	1	1	0		0	0		0		0	1	1	1	1	1	2	1	1	1	1
20235	0vember	2017	Baseline	31	24	1	1	1	primi with term pregnancy with labor pain	1	1	2	2	1	2	1	1	2	1	1	1	1	1	0ne	1	3	1	2	1	1	1	0		0	0		0		1	1	1	1	1	1	2	1	1	1	1
20236	0vember	2017	Baseline	31	30	1	1	1	third gravida two live with term pregnancy with labor pain	1	1	9999	9999	1	2	1	1	1	1	1	9999	1	1	0ne	1	2	1	2	1	1	1	0		0	0		0		0	1	1	1	1	1	1	1	1	1	1
20772	0vember	2017	Baseline	31	20	1	1	1	primi	1	1	2	2	1	2	1	1	2	1	1	2	1	1	0ne	1	1	1	1	1	1	1	0		0	0		0		0	1	2	1	1	1	2	1	1	1	1
20773	0vember	2017	Baseline	31	23	1	1	1	second gravida with labor pain	0	1	2	2	1	2	1	1	3	1	1	9999	1	1	0ne	1	3	1	2	1	1	1	0		0	0		0		0	1	2	1	1	1	1	1	1	1	1
20774	0vember	2017	Baseline	33	20	1	1	1	primi with labor pain	1	1	1	2	1	2	1	1	2	1	1	1	1	1	0ne	1	3	1	2	1	1	1	0		0	0		0		0	1	2	1	1	1	2	1	1	1	1
20775	0vember	2017	Baseline	33	22	1	1	1	second gravida with labor pain	1	1	2	2	1	2	1	1	2	1	1	1	1	1	0ne	1	2	1	2	1	1	1	0		0	0		0		0	1	2	1	1	1	2	1	1	1	1
20777	0vember	2017	Baseline	33	27	1	1	1	gravida 5 live 2 abortion 2 with leakage	1	1	2	2	1	2	1	1	2	1	1	1	1	1	0ne	1	9999	1	1	1	1	1	0		0	0		0		0	1	2	1	1	1	1	1	1	1	1
20778	0vember	2017	Baseline	33	22	1	1	1	primi	0	1	2	2	1	2	1	1	3	1	1	1	1	1	0ne	1	2	1	2	1	1	1	0		0	0		0		0	1	2	1	1	1	2	1	1	1	1
20779	0vember	2017	Baseline	33	28	1	1	1	gravida 4 live 2 abortion1	0	1	2	2	1	2	1	1	2	1	1	1	1	1	0ne	1	1	1	2	1	1	1	0		0	0		0		0	1	2	1	1	1	2	1	1	1	1
20776	0vember	2017	Baseline	33	25	1	1	1	third gravida live 2	1	1	2	2	1	2	1	1	2	1	1	1	1	1	0ne	1	2	1	2	1	1	1	0		0	0		0		0	1	2	1	1	1	1	1	1	1	1
20780	0vember	2017	Baseline	33	25	1	1	1	second gravida with labor pain	0	1	2	2	1	2	1	1	2	1	1	1	1	1	0	1	3	1	2	1	1	1	0		0	0		0		0	1	2	1	1	1	2	1	1	1	1
21017	0vember	2017	Baseline	31	26	1	1	1	second gravida with post dated pregnancy	1	1	9999	9999	1	9999	1	1	9999	1	1	1	1	1	0ne	1	1	1	2	1	1	1	0		0	0		0		0	1	1	1	1	1	2	1	1	1	1
21018	0vember	2017	Baseline	31	28	1	1	1	third gravida with term pregnancy with labor pain	1	1	2	2	1	2	1	1	3	1	1	1	1	1	0ne	1	2	1	2	1	1	1	0		0	0		0		0	1	1	1	1	1	2	1	1	1	1
21019	0vember	2017	Baseline	31	21	1	1	1	primi with term pregnancy with labor pain	1	1	2	2	1	2	1	1	2	1	1	1	1	1	0ne	1	3	1	2	1	1	1	0		0	0		0		0	1	1	1	1	1	1	1	1	1	1
21020	0vember	2017	Baseline	31	26	1	1	1	second gravida one abortion with term pregnancy with labor pain	1	1	2	2	1	2	1	1	2	1	1	9999	1	1	two month septic abortion	1	1	1	2	1	1	1	0		0	0		0		0	1	1	1	1	1	1	1	1	1	1
21273	0vember	2017	Baseline	31	22	1	1	1	second gravida with rh negative with labor pain	1	1	2	2	1	2	1	1	2	1	1	1	1	1	0ne	1	2	1	2	1	1	1	0		0	0		0		0	0	999	1	1	1	1	1	1	1	1
21274	0vember	2017	Baseline	31	25	1	1	1	second gravida with term pregnancy with labor pain	1	1	2	2	1	2	1	1	2	1	1	1	1	1	0ne	1	2	1	2	1	1	1	0		0	0		0		0	1	1	1	1	1	2	1	1	1	1
21275	0vember	2017	Baseline	31	28	1	1	1	gravida 3 para2 live1 stillbirth 1 with term pregnancy with twin pregnancy with labor pain	1	1	2	2	1	2	1	1	2	1	1	9999	1	1	0ne	1	3	1	2	1	1	1	0		0	0		0		0	1	1	1	1	1	1	1	1	1	1
21276	0vember	2017	Baseline	31	22	1	1	1	primi with term pregnancy with labor pain	1	1	2	2	1	2	1	1	2	1	1	9999	1	1	0ne	1	1	1	2	1	1	1	0		0	0		0		0	1	1	1	1	1	1	1	1	1	1
21277	0vember	2017	Baseline	31	25	1	1	1	second gravida with term pregnancy with meconium stain liquor with epilepsy with labor pain	1	1	9999	9999	1	9999	1	1	9999	1	1	9999	1	1	patient on anti epileptic medicine	1	2	1	2	1	1	1	0		0	0		0		0	1	1	1	1	1	1	1	1	1	1
21278	0vember	2017	Baseline	31	26	1	1	1	second gravida with term pregnancy with labor pain	1	1	2	2	1	2	1	1	2	1	1	9999	1	1	0ne	1	2	1	2	1	1	1	0		0	0		0		0	1	1	1	1	1	1	1	1	1	1
21389	0vember	2017	Baseline	31	23	1	1	1	second gravida with labor pain	1	1	2	2	1	2	1	1	2	1	1	9999	1	1	0ne	1	2	1	2	1	1	1	0		0	0		0		0	1	1	1	1	1	2	1	9999	1	1
21390	0vember	2017	Baseline	31	20	1	1	1	third gravida one abortion with labor pain	1	1	2	2	1	2	1	1	2	1	1	1	1	1	0ne	1	2	1	2	1	1	1	0		0	0		0		0	1	1	1	1	1	1	1	1	1	1
21391	0vember	2017	Baseline	31	25	1	1	1	third gravida with term pregnancy with labor pain	1	1	2	2	1	2	1	1	2	1	1	9999	1	1	0ne	1	2	1	2	1	1	1	0		0	0		0		0	1	1	1	1	1	2	1	1	1	1
21484	0vember	2017	Baseline	33	20	1	1	1	primi with labor pain	1	1	2	2	1	2	1	1	2	1	1	1	1	1	0ne	1	1	1	2	1	1	1	0		0	0		0		0	1	2	1	1	1	2	1	1	1	1
21485	0vember	2017	Baseline	33	22	1	1	1	primi with leaking	1	1	2	2	1	2	1	1	2	1	1	1	1	1	0ne	1	2	1	1	1	1	1	0		0	0		0		0	1	2	1	1	1	1	1	1	1	1
21486	0vember	2017	Baseline	33	21	1	1	1	primi with labor pain	1	1	2	2	1	2	1	1	3	1	1	1	1	1	0ne	1	3	1	2	1	1	1	0		0	0		0		0	1	2	1	1	1	2	1	1	1	1
21487	0vember	2017	Baseline	33	28	1	1	1	gravida 4 para3 abortion 0	1	1	2	2	1	2	1	1	2	1	1	1	1	1	0ne	1	3	1	2	1	1	1	0		0	0		0		0	1	2	1	1	1	2	1	1	1	1
21488	0vember	2017	Baseline	33	22	1	1	1	primi	1	1	2	2	1	2	1	1	2	1	1	1	1	1	0ne	1	2	1	2	1	1	1	0		0	0		0		1	1	2	1	1	1	1	1	1	1	1
21489	0vember	2017	Baseline	33	21	1	1	1	primi	1	1	2	2	1	2	1	1	3	1	1	1	1	1	0ne	1	1	1	2	1	1	1	0		0	0		0		1	1	2	1	1	1	2	1	1	1	1
21490	0vember	2017	Baseline	33	22	1	1	1	second gravida with leaking	1	1	2	2	1	2	1	1	3	1	1	1	1	1	0ne	1	1	1	1	1	1	1	0		0	0		0		1	1	2	1	1	1	2	1	1	1	1
21491	0vember	2017	Baseline	33	27	1	1	1	second gravida with labor pain	1	1	2	2	1	2	1	1	3	1	1	1	1	1	0ne	1	3	1	2	1	1	1	0		0	0		0		0	1	2	1	1	1	2	1	1	1	1
21492	0vember	2017	Baseline	33	20	1	1	1	primi with labor pain	1	1	2	2	1	2	1	1	2	1	1	1	1	1	0ne	1	3	1	2	1	1	1	0		0	0		0		1	1	2	1	1	1	1	1	1	1	1
21493	0vember	2017	Baseline	33	19	1	1	1	primi with labor pain with leaking	1	1	2	2	1	2	1	1	2	1	1	1	1	1	0ne	1	3	1	2	1	1	1	0		0	0		0		0	1	2	1	1	1	1	1	1	1	1
21705	0vember	2017	Baseline	31	25	1	1	1	primi with term pregnancy with labor pain	1	1	2	2	1	2	1	1	3	1	1	1	1	1	0ne	1	3	1	2	1	1	1	0		0	0		0		1	0	999	1	1	1	2	1	1	1	1
21706	0vember	2017	Baseline	31	22	1	1	1	primi with 40 wks plus one day with labor pain	1	1	1	2	1	2	1	1	2	1	1	1	1	1	0ne	1	2	1	2	1	1	1	0		0	0		0		1	1	1	1	1	1	1	1	9999	1	1
21707	0vember	2017	Baseline	31	22	1	1	1	primi with term pregnancy with labor pain	1	1	2	2	1	2	1	1	2	1	1	9999	1	1	0ne	1	1	1	2	1	1	1	0		0	0		0		1	1	1	1	1	1	2	0	999	1	1
21708	0vember	2017	Baseline	31	22	1	1	1	second gravida with term pregnancy with labor pain	1	1	2	2	1	2	1	1	2	1	1	1	1	1	0ne	1	1	1	2	1	1	1	0		0	0		0		0	1	1	1	1	1	2	1	1	1	1
21938	0vember	2017	Baseline	31	22	1	1	1	primi with term pregnancy with labor pain	1	1	2	2	1	2	1	1	2	1	1	1	1	1	0ne	1	2	1	2	1	1	1	0		0	0		0		1	1	1	1	1	1	2	1	9999	1	1
21939	0vember	2017	Baseline	31	30	1	1	1	gravida 4 delivered in ambulance	1	1	2	2	1	2	1	1	2	1	0	999	1	1	0ne	1	9999	1	2	1	1	1	0		0	0		0		0	0	999	1	1	1	1	0	999	0	0
21940	0vember	2017	Baseline	31	21	1	1	1	second gravida with term pregnancy with labor pain	1	1	2	2	1	2	1	1	2	1	1	1	1	1	0ne	1	3	1	2	1	1	1	0		0	0		0		0	1	1	1	1	1	2	1	1	1	1
21968	0vember	2017	Baseline	31	32	1	1	1	third gravida with labor pain with term pregnancy	1	1	2	2	1	2	1	1	2	1	1	1	1	1	0ne	1	2	1	2	1	1	1	0		0	0		0		0	1	1	1	1	1	1	1	9999	1	1
21969	0vember	2017	Baseline	31	22	1	1	1	primi with postdated pregnancy with labor pain	1	1	2	2	1	2	1	1	2	1	0	999	1	1	0ne	1	2	1	2	1	1	1	0		0	0		0		1	1	1	1	1	1	2	1	9999	1	1
21970	0vember	2017	Baseline	31	28	1	1	1	third gravida with 8 month pregnancy	1	1	2	2	1	2	1	1	2	1	0	1	1	1	0ne	1	3	1	2	1	1	1	0		0	0		0		0	1	2	1	1	1	2	1	1	1	1
21971	0vember	2017	Baseline	31	27	1	1	1	primi with term pregnancy with labor pain	1	1	2	2	1	2	1	1	2	1	1	1	1	1	0ne	1	2	1	2	1	1	1	0		0	0		0		0	1	1	1	1	1	1	0	999	1	1
21972	0vember	2017	Baseline	31	24	1	1	1	fourth gravida one abortion term pregnancy with labor pain	1	1	2	2	1	2	1	1	2	1	1	1	1	1	0ne	1	3	1	2	1	1	1	0		0	0		0		0	1	1	1	1	1	1	1	1	1	1
21973	0vember	2017	Baseline	31	19	1	1	1	primi with term pregnancy with labor pain	1	1	2	2	1	2	1	1	1	1	1	1	1	1	0ne	1	2	1	2	1	1	1	0		0	0		0		1	1	1	1	1	1	1	1	9999	1	1
21974	0vember	2017	Baseline	31	24	1	1	1	primi with labor pain with rh negative	1	1	2	2	1	2	1	1	2	1	1	1	1	1	0ne	1	3	1	2	1	1	1	0		0	0		0		1	1	1	1	1	1	2	1	1	1	1
21975	0vember	2017	Baseline	31	20	1	1	1	primi with term pregnancy with labor pain	1	1	2	2	1	2	1	1	2	1	1	1	1	1	0ne	1	1	1	2	1	1	1	0		0	0		0		0	1	1	1	1	1	1	1	1	1	1
16868	September	2017	Baseline	21	20	1	1	1	delivery	1	1	2	2	1	2	1	1	2	1	0	999	1	0		1	2	1	1	1	1	1	0		0	0		0		1	1	9999	1	1	1	2	1	1	0	1
17029	September	2017	Baseline	21	23	1	1	1	Delivery	1	1	2	2	1	2	1	1	3	1	0	999	1	0		1	1	1	1	1	1	1	0		0	0		0		1	0	999	1	1	1	2	1	1	0	1
17084	September	2017	Baseline	21	25	1	1	1	delivery	1	1	2	2	1	2	1	1	2	1	0	999	1	0		1	3	0	999	1	1	1	0		0	0		0		0	1	9999	1	1	1	1	1	1	0	1
17085	September	2017	Baseline	21	22	1	1	1	delivery	1	1	2	2	1	2	1	1	2	1	0	999	1	0		1	2	1	1	1	1	1	0		0	0		0		0	1	9999	1	1	1	1	1	1	0	1
17442	October	2017	Baseline	21	21	1	1	1	Delivery	1	1	2	2	1	2	1	1	2	1	0	999	0	0		1	2	1	2	1	0	999	0		0	0		0		0	0	999	0	0	0	999	0	999	0	0
20439	0vember	2017	Baseline	23	22	1	1	1	F T P With L P	1	1	2	2	1	2	1	1	3	0	0	999	0	0		1	2	0	999	1	1	1	0		0	0		0		0	1	9999	1	1	1	1	1	1	0	0
20937	0vember	2017	Baseline	21	25	1	1	1	Delivery	1	1	2	2	1	2	1	1	2	1	0	999	1	0		1	2	0	999	1	1	1	0		0	0		0		1	0	999	1	1	1	2	1	1	0	0
20975	0vember	2017	Baseline	21	25	1	1	1	Delivery	1	1	2	2	1	2	1	1	3	1	0	999	1	0		0	999	0	999	1	1	1	0		0	0		0		0	1	9999	1	1	1	2	1	1	0	0
20979	0vember	2017	Baseline	21	23	1	1	1	delivery	1	1	2	2	1	2	1	1	3	1	0	999	0	0		1	2	0	999	1	1	1	0		0	0		0		0	1	9999	1	1	1	1	1	1	0	0
21184	0vember	2017	Baseline	23	26	1	1	1	F T P with LP	1	1	2	2	1	2	1	1	3	0	0	999	1	0		1	2	0	999	1	1	1	0		0	0		0		0	1	9999	1	1	1	1	1	1	0	0
21596	0vember	2017	Baseline	21	19	1	1	1	delivery	1	1	2	2	1	2	1	1	2	1	0	999	1	0		1	2	1	1	1	1	1	0		0	0		0		1	1	9999	1	1	1	2	1	1	0	0
21893	0vember	2017	Baseline	21	26	1	1	1	delivery	1	1	2	2	1	9999	1	1	9999	1	0	999	1	0		1	2	1	9999	1	1	1	0		0	0		0		0	1	9999	1	1	1	9999	1	9999	0	0
16587	September	2017	Baseline	22	28	1	1	1	Delivery	1	1	2	2	1	2	1	1	2	1	0	999	1	0		0	999	0	999	1	1	1	0		0	0		0		0	1	2	1	1	1	1	1	1	0	0
16588	September	2017	Baseline	22	22	1	1	1	Delivery	1	1	2	2	1	2	1	1	2	0	0	999	1	0		0	999	0	999	1	1	1	0		0	0		0		1	1	2	1	1	1	2	1	1	0	0
16589	September	2017	Baseline	22	25	1	1	1	Delivery	1	0	999	999	0	999	0	0	999	0	0	999	1	0		0	999	0	999	0	1	1	0		0	0		0		1	1	2	1	1	1	2	1	1	1	0
16590	September	2017	Baseline	22	26	1	1	1	Delivery	1	1	2	2	1	2	1	1	2	1	0	999	1	0		1	1	0	999	1	1	1	0		0	0		0		0	1	2	1	1	1	2	1	1	1	0
16591	September	2017	Baseline	22	32	1	1	1	Delivery	1	1	2	2	1	2	1	1	2	1	1	1	1	0		0	999	1	1	1	1	1	0		0	0		0		0	1	2	1	1	1	1	1	1	0	0
16899	September	2017	Baseline	22	26	1	1	1	Delivery	1	1	2	2	1	2	1	1	3	1	0	999	1	0		0	999	0	999	0	1	1	0		0	0		0		0	1	2	1	1	1	2	1	1	1	0
16905	September	2017	Baseline	22	22	1	1	1	FTP with LP	1	1	1	2	1	2	1	1	3	0	0	999	0	0		0	999	1	9999	1	1	1	0		0	0		0		0	1	2	1	1	1	2	1	1	0	0
16906	September	2017	Baseline	22	35	1	1	1	FTP with LP	1	1	2	2	1	2	1	0	999	0	0	999	1	0		0	999	1	9999	1	1	1	0		0	0		0		0	1	2	1	1	1	2	1	1	0	0
16907	September	2017	Baseline	22	27	1	1	1	FTP with LP .	1	1	9999	9999	1	9999	1	1	9999	0	0	999	1	0		0	999	1	9999	1	1	1	0		0	0		0		0	1	2	1	1	1	2	1	1	0	0
16908	September	2017	Baseline	22	22	1	1	1	FTP with LP	1	1	1	2	1	2	1	1	2	0	0	999	1	0		0	999	0	999	1	1	1	0		0	0		0		1	1	2	1	1	1	1	1	1	0	0
16909	September	2017	Baseline	22	22	1	1	1	FTP with LP	0	1	2	2	1	2	1	1	3	0	0	999	1	0		0	999	0	999	1	1	1	0		0	0		0		0	1	2	1	1	1	2	1	1	0	0
17821	October	2017	Baseline	22	30	1	1	1	FTP with LP.	1	1	2	2	1	2	1	0	3	0	0	999	1	0		1	1	1	1	0	1	1	0		0	0		0		0	1	2	1	1	1	1	1	1	1	0
17822	October	2017	Baseline	22	24	1	1	1	FTP With LP	1	1	2	2	1	2	1	0	999	0	0	999	0	0		1	1	0	999	1	1	1	0		0	0		0		0	1	2	1	1	1	2	1	1	1	0
17823	October	2017	Baseline	22	26	1	1	1	FTP With LP	0	1	2	2	1	2	1	1	3	1	0	999	1	0		1	1	0	999	1	1	1	0		0	0		0		0	1	2	1	1	1	1	1	1	1	0
17824	October	2017	Baseline	22	25	1	1	1	FTP with LP	1	1	2	2	1	2	1	1	3	0	0	999	1	0		1	1	0	999	1	1	1	0		0	0		0		0	1	2	1	1	1	1	1	1	1	0
18005	October	2017	Baseline	22	30	1	1	1	FTP with LP	1	1	2	2	1	2	1	0	999	0	0	999	1	0		1	1	1	1	1	1	1	0		0	0		0		0	1	2	1	1	1	2	1	1	1	0
18006	October	2017	Baseline	22	26	1	1	1	FTP with LP	1	1	2	2	1	2	1	1	9999	1	0	999	1	0		1	2	1	9999	1	1	1	0		0	0		0		0	1	2	1	1	1	2	1	1	1	0
18007	October	2017	Baseline	22	23	1	1	1	FTP with LP	1	1	2	2	1	2	1	0	999	0	0	999	1	0		1	1	0	999	1	1	1	0		0	0		0		1	1	2	1	1	1	2	1	1	1	0
18008	October	2017	Baseline	22	20	1	1	1	FTP with LP	0	1	2	2	1	2	1	0	999	0	0	999	1	0		0	999	1	9999	1	0	999	0		0	0		0		0	0	999	0	0	0	999	0	999	1	0
18009	October	2017	Baseline	22	20	1	1	1	FTP with LP	1	1	2	2	1	2	1	1	2	1	0	999	1	0		0	999	1	1	1	1	1	0		0	0		0		1	1	2	1	1	1	1	1	1	0	0
18226	October	2017	Baseline	22	26	1	1	1	FTP with LP	1	1	2	2	1	2	1	1	9999	0	0	999	1	0		1	1	0	999	1	1	1	0		0	0		0		0	1	2	1	1	1	2	1	1	1	0
18227	October	2017	Baseline	22	25	1	1	1	FTP with LP.	1	1	2	2	1	2	1	1	9999	1	0	999	1	0		1	1	0	999	1	1	1	0		0	0		0		0	1	2	1	1	1	2	1	1	1	0
18228	October	2017	Baseline	22	23	1	1	1	FTP with LP	1	1	2	2	1	2	1	0	999	0	0	999	1	0		1	1	1	9999	1	1	1	0		0	0		0		0	1	2	1	1	1	1	1	1	1	0
18229	October	2017	Baseline	22	22	1	1	1	FTP with LP.	1	1	2	2	1	2	1	1	9999	1	0	999	1	0	Typhoid	1	1	0	999	0	1	1	0		0	0		0		1	1	2	1	1	1	2	1	1	1	0
18230	October	2017	Baseline	22	24	1	1	1	FTP with LP.	1	1	2	2	1	2	1	1	2	0	0	999	1	0		1	9999	1	2	1	1	1	0		0	0		0		0	1	2	1	1	1	2	1	1	1	0
18232	October	2017	Baseline	22	24	1	1	1	FTP with LP	1	1	2	2	1	2	1	0	999	0	0	999	0	0		1	2	1	2	1	1	1	0		0	0		0		0	1	2	1	1	1	2	1	1	1	0
18429	October	2017	Baseline	22	24	1	1	1	FTP with LP	1	1	3	2	1	2	1	1	9999	1	0	999	1	0		1	1	1	9999	1	1	1	0		0	0		0		0	1	2	1	1	1	1	1	1	1	0
18430	October	2017	Baseline	22	20	1	1	1	FTP with LP	1	1	2	2	1	2	1	1	9999	1	0	999	1	0		0	999	1	9999	1	1	1	0		0	0		0		1	1	2	1	1	1	1	1	1	0	0
18431	October	2017	Baseline	22	22	1	1	1	FTP with LP	0	1	2	2	1	2	1	1	9999	0	0	999	1	0		0	999	1	9999	1	1	1	0		0	0		0		1	1	2	1	1	1	2	1	1	0	0
18432	October	2017	Baseline	22	24	1	1	1	FTP with LP	0	1	1	2	1	2	1	0	999	0	0	999	1	0		1	2	1	9999	1	1	1	0		0	0		0		0	1	2	1	1	1	1	1	1	1	0
18433	October	2017	Baseline	22	24	1	1	1	FTP with LP	0	1	2	2	1	2	1	1	2	0	0	999	1	0		0	999	1	1	1	1	1	0		0	0		0		0	1	2	1	1	1	1	1	1	0	0
18434	October	2017	Baseline	22	27	1	1	1	FTP with LP	1	1	2	2	1	2	1	1	2	1	0	999	1	0		0	999	1	2	1	1	1	0		0	0		0		1	1	2	1	1	1	1	1	1	0	0
18435	October	2017	Baseline	22	24	1	1	1	FTP with LP	1	1	2	2	1	2	1	1	9999	1	0	999	0	0		0	999	1	2	1	1	1	0		0	0		0		0	1	2	1	1	1	2	1	1	0	0
18436	October	2017	Baseline	22	19	1	1	1	FTP with LP.	0	1	2	2	1	2	1	1	2	1	0	999	1	0		0	999	1	1	1	1	1	0		0	0		0		1	1	2	1	1	1	1	1	1	0	0
18764	October	2017	Baseline	22	20	1	1	1	FTP with LP.	1	1	2	2	1	2	1	1	3	1	0	999	1	0		1	9999	1	1	1	1	1	0		0	0		0		1	1	2	1	1	1	2	1	1	1	0
18765	October	2017	Baseline	22	20	1	1	1	FTP with LP	1	1	2	2	1	2	1	1	3	1	0	999	1	0		1	9999	0	999	1	1	1	0		0	0		0		1	1	2	1	1	1	1	1	1	1	0
18766	October	2017	Baseline	22	21	1	1	1	FTP with LP	1	1	2	2	1	2	1	1	9999	1	0	999	1	0		1	1	1	9999	1	1	1	0		0	0		0		1	1	2	1	1	1	2	1	1	1	0
18767	October	2017	Baseline	22	30	1	1	1	FTP with LP	1	1	2	2	1	2	1	1	9999	0	0	999	1	0		1	9999	1	9999	1	1	1	0		0	0		0		0	1	2	1	1	1	2	1	1	1	0
18768	October	2017	Baseline	22	22	1	1	1	FTP With LP	1	1	2	2	1	2	1	1	9999	1	0	999	1	0		1	9999	1	9999	1	1	1	0		0	0		0		1	1	2	1	1	1	1	1	1	1	0
18769	October	2017	Baseline	22	25	1	1	1	FTP with LP	1	1	2	2	1	2	1	1	9999	0	0	999	1	0		1	9999	1	9999	1	1	1	0		0	0		0		0	1	2	1	1	1	1	1	1	1	0
18770	October	2017	Baseline	22	28	1	1	1	FTP with LP	1	1	2	2	1	2	1	1	3	1	0	999	1	0		1	9999	1	1	1	1	1	0		0	0		0		1	1	2	1	1	1	1	1	1	1	0
18771	October	2017	Baseline	22	21	1	1	1	FTP with LP	1	1	2	2	1	2	1	1	2	0	0	999	0	0		1	9999	1	9999	1	1	1	0		0	0		0		0	1	2	1	1	1	1	1	1	1	0
18772	October	2017	Baseline	22	22	1	1	1	FTP with LP.	1	1	2	2	1	2	1	1	9999	1	0	999	1	0		1	9999	1	1	1	1	1	0		0	0		0		1	1	2	1	1	1	2	1	1	1	0
18773	October	2017	Baseline	22	26	1	1	1	FTP with LP	1	1	2	2	1	2	1	1	2	1	0	999	1	0		1	9999	1	1	1	1	1	0		0	0		0		0	1	2	1	1	1	2	1	1	1	0
18899	October	2017	Baseline	22	23	1	1	1	FTP with LP	1	1	2	2	1	2	1	1	9999	1	0	999	1	0		1	1	1	9999	1	1	1	0		0	0		0		0	1	2	1	1	1	1	1	1	1	1
18901	October	2017	Baseline	22	25	1	1	1	FTP with LP	1	1	2	2	1	2	0	1	9999	1	0	999	0	0		1	9999	0	999	1	1	1	0		0	0		0		0	1	2	1	1	1	2	1	1	1	0
18902	October	2017	Baseline	22	25	1	1	1	FTP with LP.	0	1	2	2	1	2	1	0	999	0	0	999	1	0		1	9999	1	9999	1	1	1	0		0	0		0		0	1	2	1	1	1	2	1	1	1	0
18905	October	2017	Baseline	22	25	1	1	1	FTP with LP	1	1	2	2	1	2	1	1	9999	1	0	999	1	0		1	1	1	9999	1	1	1	0		0	0		0		0	1	2	1	1	1	1	1	1	1	0
18906	October	2017	Baseline	22	28	1	1	1	FTP with LP.	1	1	2	2	1	2	1	1	3	0	0	999	1	0		1	9999	1	1	1	1	1	0		0	0		0		0	1	2	1	1	1	1	1	1	1	0
18907	October	2017	Baseline	22	21	1	1	1	FTP with LP	1	1	2	2	1	2	1	1	3	1	0	999	1	0		1	9999	1	9999	1	1	1	0		0	0		0		1	1	2	1	1	1	1	1	1	1	0
18908	October	2017	Baseline	22	30	1	1	1	FTP with LP .	1	0	999	999	0	999	0	1	9999	1	0	999	1	0		0	999	1	1	0	1	1	0		0	0		0		0	1	2	1	1	1	1	1	1	0	0
18909	October	2017	Baseline	22	22	1	1	1	FTP with LP	1	1	1	2	1	2	1	0	999	0	0	999	0	0		1	9999	0	999	1	1	1	0		0	0		0		0	1	2	1	1	1	2	1	1	1	0
18910	October	2017	Baseline	22	24	1	1	1	FTP with LP	1	1	2	2	1	2	1	1	3	0	0	999	1	0		1	1	1	1	1	1	1	0		0	0		0		0	1	2	1	1	1	2	1	1	1	0
18911	October	2017	Baseline	22	22	1	1	1	FTP with LP	1	1	2	2	1	2	1	1	2	1	0	999	1	0		1	1	1	1	1	1	1	0		0	0		0		0	1	2	1	1	1	2	1	1	1	0
20684	0vember	2017	Baseline	22	27	1	1	1	FTP with LP	1	1	2	2	1	2	1	1	9999	1	0	999	1	0		1	1	1	9999	1	1	1	0		0	0		0		0	1	2	1	1	1	1	1	1	1	0
20685	0vember	2017	Baseline	22	24	1	1	1	FTP with LP .	1	1	2	2	1	2	1	1	2	1	0	999	1	0		1	9999	1	1	1	1	1	0		0	0		0		0	1	2	1	1	1	2	1	1	1	0
20757	0vember	2017	Baseline	22	22	1	1	1	FTP with LP	0	1	2	2	1	2	1	1	9999	1	0	999	1	0		0	999	1	9999	1	1	1	0		0	0		0		0	1	2	1	1	1	1	1	1	0	0
20758	0vember	2017	Baseline	22	32	1	1	1	FTP with LP	1	1	3	3	1	2	1	0	999	0	0	999	1	0		0	999	1	9999	1	1	1	0		0	0		0		0	1	2	1	1	1	2	1	1	0	0
20998	0vember	2017	Baseline	22	28	1	1	1	FTP With LP	1	1	2	2	1	2	1	1	9999	1	0	999	1	1		1	2	1	9999	1	1	1	0		0	0		0		0	1	2	1	1	1	1	1	1	0	0
20999	0vember	2017	Baseline	22	22	1	1	1	FTP with LP	1	1	2	2	1	2	1	0	999	0	0	999	1	0		1	9999	0	999	1	1	1	0		0	0		0		0	1	2	1	1	1	1	1	1	1	0
21000	0vember	2017	Baseline	22	35	1	1	1	FTP with LP	1	1	2	2	1	2	1	1	9999	1	0	999	1	0		1	9999	1	9999	1	1	1	0		0	0		0		0	1	2	1	1	1	1	1	1	1	0
21001	0vember	2017	Baseline	22	24	1	1	1	FTP with LP .	1	1	2	2	1	2	1	1	9999	1	0	999	1	0		1	9999	1	9999	1	1	1	0		0	0		0		0	1	2	1	1	1	2	1	1	0	0
21002	0vember	2017	Baseline	22	22	1	1	1	FTP with LP	1	1	2	2	0	999	0	1	2	0	0	999	1	0		1	9999	1	1	1	1	1	0		0	0		0		0	1	2	1	1	1	1	1	1	1	0
21003	0vember	2017	Baseline	22	20	1	1	1	FTP with LP	1	1	2	2	1	2	1	1	2	0	0	999	1	0		1	9999	1	9999	1	1	1	0		0	0		0		0	1	2	1	1	1	2	1	1	1	0
21545	0vember	2017	Baseline	22	26	1	1	1	FTP with LP .	1	1	2	2	1	2	1	1	9999	1	0	999	1	0		0	999	1	9999	1	1	1	0		0	0		0		0	1	2	1	1	1	1	1	1	1	0
21547	0vember	2017	Baseline	22	22	1	1	1	FTP with LP	1	1	2	2	1	2	1	1	9999	1	0	999	1	0		1	9999	1	9999	1	1	1	0		0	0		0		0	1	2	1	1	1	1	1	1	1	0
21626	0vember	2017	Baseline	22	20	1	1	1	FTP with LP	1	1	2	2	1	2	1	1	9999	1	0	999	1	0		1	9999	1	9999	1	0	999	0		0	0		0		0	0	999	0	0	0	999	0	999	0	0
21627	0vember	2017	Baseline	22	20	1	1	1	FTP with LP	1	1	2	2	1	2	1	1	9999	1	0	999	1	0		1	9999	1	9999	1	1	1	0		0	0		0		0	1	2	1	1	1	1	1	1	0	0
21628	0vember	2017	Baseline	22	26	1	1	1	FTP with LP	1	1	2	2	1	2	1	1	9999	1	0	999	1	0		1	9999	1	9999	1	1	1	0		0	0		0		0	1	2	1	1	1	1	1	1	1	0
21629	0vember	2017	Baseline	22	26	1	1	1	FTP with LP .	1	1	2	2	1	9999	1	1	2	1	0	999	1	0		0	999	0	999	1	1	1	0		0	0		0		0	1	2	1	1	1	2	1	1	0	0
21630	0vember	2017	Baseline	22	28	1	1	1	FTP with LP	1	1	2	2	1	2	1	1	2	1	0	999	1	0		1	9999	1	9999	1	1	1	0		0	0		0		0	1	2	1	1	1	2	1	1	0	0
21631	0vember	2017	Baseline	22	22	1	1	1	FTP with LP	1	1	9999	9999	1	9999	1	1	9999	1	0	999	1	0		1	9999	1	1	1	1	1	0		0	0		0		1	1	2	1	1	1	2	1	1	0	0
21632	0vember	2017	Baseline	22	24	1	1	1	FTP with LP	1	1	2	2	1	2	1	1	9999	1	0	999	1	0		1	9999	1	9999	1	1	1	0		0	0		0		0	1	2	1	1	1	1	1	1	0	0
21633	0vember	2017	Baseline	22	22	1	1	1	FTP with LP	1	1	2	2	1	2	1	1	3	1	0	999	1	0		1	1	1	1	1	1	1	0		0	0		0		1	1	2	1	1	1	1	1	1	1	0
21784	0vember	2017	Baseline	22	26	1	1	1	FTP with LP	1	1	2	2	1	2	1	0	999	0	0	999	1	0		0	999	0	999	0	0	999	0		0	0		0		0	0	999	0	0	0	999	0	999	0	0
21785	0vember	2017	Baseline	22	24	1	1	1	FTP with LP	1	1	2	2	1	9999	1	0	999	0	0	999	1	0		1	9999	1	9999	1	1	1	0		0	0		0		0	1	2	1	1	1	2	1	1	0	0
21786	0vember	2017	Baseline	22	28	1	1	1	FTP with LP	1	1	2	2	1	2	1	1	2	1	0	999	0	0		0	999	0	999	1	1	1	0		0	0		0		0	1	2	1	1	1	2	1	1	1	0
21787	0vember	2017	Baseline	22	25	1	1	1	FTP with LP	1	1	9999	9999	1	9999	1	1	9999	1	0	999	1	0		1	9999	1	1	1	1	1	0		0	0		0		0	1	2	1	1	1	2	1	1	1	0
16746	September	2017	Baseline	31	28	1	1	1	F T P with L P	1	1	2	2	1	2	1	1	3	0	0	999	1	0		1	2	0	999	1	1	1	0		0	0		0		0	0	999	1	1	1	1	1	1	0	0
16509	September	2017	Baseline	21	24	1	1	1	Delivery	1	1	2	2	1	2	1	1	3	1	0	999	1	0		1	1	0	999	1	1	1	1	0rmal	1	0		0		0	1	2	1	0	0	999	0	999	0	0
16510	September	2017	Baseline	21	25	1	1	1	Delivery	1	1	2	2	1	2	1	1	2	1	0	999	1	0		1	2	1	1	1	1	1	1		1	1		0		0	1	2	1	1	1	1	1	1	0	1
16511	September	2017	Baseline	21	20	1	1	1	Delivery	1	1	2	2	1	2	1	1	2	0	0	999	1	0		1	1	1	1	0	1	1	0		0	0		0		1	1	2	1	1	1	2	1	1	0	1
16512	September	2017	Baseline	21	24	1	1	1	Delivery	1	1	2	2	1	2	1	1	3	1	0	999	1	0		1	2	0	999	1	1	1	1		1	1		0		1	1	2	1	1	1	1	1	1	1	1
16513	September	2017	Baseline	21	25	1	1	1	Delivery	1	1	2	2	1	2	1	1	3	1	0	999	1	0		1	2	0	999	1	0	999	0		0	0		0		0	0	999	1	1	1	1	0	999	0	0
16567	September	2017	Baseline	21	25	1	1	1	Delivery	1	1	9999	9999	1	2	1	0	3	0	0	999	1	0		1	3	1	9999	1	1	1	0		0	0		0		0	0	999	1	1	1	9999	1	9999	0	0
16568	September	2017	Baseline	21	24	1	1	1	Delivery	1	1	2	2	1	2	1	1	3	1	0	999	1	0		1	2	1	1	1	1	1	0		0	0		1		0	0	999	1	1	1	1	1	1	0	0
16569	September	2017	Baseline	21	20	1	1	1	9999	1	1	2	2	1	2	1	1	2	1	0	999	0	0		1	1	1	1	1	1	1	0		0	0		0		1	1	9999	1	1	1	1	1	1	0	0
16570	September	2017	Baseline	21	22	1	1	1	9999	1	1	2	2	1	2	1	1	3	1	0	999	1	0		1	2	1	9999	1	1	1	0		0	0		0		0	1	9999	1	1	1	1	1	1	1	0
16571	September	2017	Baseline	21	26	1	1	1	Delivery	1	1	2	2	1	2	1	1	2	1	0	999	1	0		1	2	1	9999	1	1	1	0		0	0		0		0	1	9999	1	1	1	1	1	9999	0	0
16598	September	2017	Baseline	21	22	1	1	1	Delivery	1	1	2	2	1	2	1	0	999	1	0	999	1	0		1	2	1	9999	1	1	1	0		0	0		0		0	0	999	1	1	1	9999	1	9999	0	0
16599	September	2017	Baseline	21	19	1	1	1	Delivery	1	1	2	2	1	2	1	1	9999	1	0	999	1	0		1	2	1	2	1	1	1	0		0	0		0		0	0	999	1	1	1	1	1	1	0	0
16601	September	2017	Baseline	21	26	1	1	1	Delivery	1	1	2	2	1	2	1	1	3	1	0	999	1	0		1	1	1	9999	1	1	1	0		0	0		0		0	0	999	1	1	1	2	1	9999	0	0
16697	September	2017	Baseline	21	25	1	1	1	Delivery	1	1	2	2	1	2	1	1	2	1	1	9999	1	1		1	2	1	2	1	1	1	0		0	0		0		0	0	999	1	1	1	2	1	9999	0	0
16698	September	2017	Baseline	21	25	1	1	1	Delivery	1	0	999	999	1	2	1	1	3	1	1	1	1	0		1	2	1	1	1	1	1	0		0	0		0		0	0	999	1	1	1	1	1	1	0	1
16699	September	2017	Baseline	21	23	1	1	1	Delivery	1	1	3	2	1	2	1	1	2	1	0	999	1	0		1	1	0	999	1	1	1	0		0	0		0		0	0	999	1	1	1	2	1	1	0	1
16700	September	2017	Baseline	21	22	1	1	1	Delivery	1	1	2	2	1	2	1	1	3	1	0	999	1	0		1	2	1	9999	1	1	1	0		0	0		0		1	0	999	1	1	1	2	1	1	0	0
16701	September	2017	Baseline	21	23	1	1	1	Delivery	1	1	2	2	1	2	1	1	9999	0	0	999	1	0		1	2	0	999	1	1	1	0		0	0		0		0	0	999	1	1	1	2	1	9999	0	1
16776	September	2017	Baseline	21	26	1	1	1	Delivery	1	1	2	2	1	2	1	1	2	1	0	999	1	0		1	2	1	9999	1	1	1	0		0	0		0		0	0	999	1	1	1	2	1	1	0	0
16777	September	2017	Baseline	21	20	1	1	1	Delivery	1	1	3	2	1	2	1	1	2	1	0	999	1	0		1	1	1	9999	1	1	1	0		0	0		0		1	0	999	1	1	1	1	1	1	0	0
16778	September	2017	Baseline	21	24	1	1	1	Delivery	1	1	2	2	1	2	1	1	3	1	0	999	1	0		1	2	1	9999	1	1	1	0		0	0		0		0	0	999	1	1	1	2	1	9999	0	0
16779	September	2017	Baseline	21	21	1	1	1	Delivery	1	1	2	2	1	2	1	1	2	1	0	999	1	0		1	1	1	1	1	1	1	0		0	0		0		0	0	999	1	1	1	1	1	1	0	1
16780	September	2017	Baseline	21	28	1	1	1	Delivery	1	1	2	2	1	2	1	1	3	1	0	999	1	0		1	1	1	1	1	1	1	0		0	0		0		0	0	999	1	1	1	2	1	1	0	1
16781	September	2017	Baseline	21	25	1	1	1	Delivery	1	1	2	2	1	2	1	1	2	1	0	999	1	0		1	1	1	2	1	1	1	0		0	0		0		1	0	999	1	1	1	2	1	1	0	1
16785	September	2017	Baseline	21	28	1	1	1	Delivery	1	1	2	2	1	2	1	1	2	1	0	999	1	0		1	3	1	2	1	1	1	0		0	0		0		0	0	999	1	1	1	2	1	1	0	1
16786	September	2017	Baseline	21	30	1	1	1	Delivery	1	1	2	2	1	2	1	1	2	1	0	999	1	0		1	2	1	1	1	1	1	0		0	0		0		0	0	999	1	1	1	1	1	1	0	1
16787	September	2017	Baseline	21	19	1	1	1	Delivery	1	1	2	2	1	2	1	1	9999	1	0	999	1	0		1	1	1	1	1	1	1	0		0	0		0		1	0	999	1	1	1	1	1	1	0	1
16788	September	2017	Baseline	21	25	1	1	1	Delivery	1	1	2	2	1	2	1	1	2	1	0	999	1	0		1	1	1	1	1	1	1	0		0	0		0		0	0	999	1	1	1	2	1	1	0	1
16793	September	2017	Baseline	21	25	1	1	1	fully dilation	1	1	2	2	1	2	1	1	2	1	0	999	1	0		1	1	1	1	1	1	1	0		0	0		0		1	1	9999	1	1	1	2	1	1	0	1
16794	September	2017	Baseline	21	22	1	1	1	3. 4 cm	1	1	2	2	1	2	1	0	999	0	0	999	1	0		1	2	0	999	1	1	1	0		0	0		0		1	1	9999	1	1	1	1	1	1	0	1
16795	September	2017	Baseline	21	28	1	1	0	999	1	1	2	2	1	2	1	1	3	1	0	999	1	0		1	1	1	9999	1	0	999	0		0	0		0		0	1	9999	1	1	1	2	1	1	0	1
16796	September	2017	Baseline	21	34	1	1	1	9999	1	1	2	2	1	2	1	1	9999	0	0	999	1	0		1	2	0	999	1	1	1	0		0	0		0		0	1	9999	1	1	1	1	1	1	0	1
16798	September	2017	Baseline	21	21	1	1	1	Delivery	1	1	2	2	1	2	1	1	3	1	0	999	1	0		1	2	1	2	1	1	1	0		0	0		0		0	0	999	1	1	1	1	1	1	0	0
16861	September	2017	Baseline	21	28	1	1	0	999	1	1	2	2	1	2	1	1	2	1	0	999	1	0		1	1	1	1	1	1	1	0		0	0		0		0	1	9999	1	1	1	2	0	999	0	1
16848	September	2017	Baseline	21	21	1	1	1	Delivery	1	1	2	2	1	2	1	1	2	1	0	999	1	0		1	2	1	1	1	1	1	0		0	0		0		1	0	999	1	1	1	1	1	1	1	1
16849	September	2017	Baseline	21	32	1	1	1	Delivery	1	1	2	2	1	2	1	1	1	1	0	999	1	0		1	2	1	1	1	1	1	0		0	0		0		0	0	999	1	1	1	1	1	1	0	1
16850	September	2017	Baseline	21	25	1	1	1	Delivery	1	1	2	2	1	2	1	1	3	1	0	999	1	0		1	1	1	9999	1	1	1	0		0	0		0		1	0	999	1	1	1	1	1	1	0	1
16851	September	2017	Baseline	21	20	1	1	1	Delivery	1	1	2	2	1	2	1	1	2	1	0	999	1	0		1	2	1	1	1	1	1	0		0	0		0		0	0	999	1	1	1	1	1	1	0	1
16852	September	2017	Baseline	21	24	1	1	1	Delivery	1	1	2	2	1	2	1	1	2	1	1	1	1	0		1	2	1	1	1	1	1	0		0	0		0		0	0	999	1	1	1	1	1	1	0	1
16853	September	2017	Baseline	21	19	1	1	1	Delivery	1	1	2	2	1	2	1	1	2	1	0	999	1	0		1	2	1	2	1	1	1	0		0	0		0		0	0	999	1	1	1	2	1	1	0	1
16862	September	2017	Baseline	21	21	1	1	1	delivery	1	1	1	1	1	2	0	0	999	0	0	999	0	0		0	999	0	999	0	1	9999	0		0	0		0		0	0	999	0	0	0	999	0	999	0	0
16863	September	2017	Baseline	21	20	1	1	1	delivery	1	1	3	3	1	2	1	1	9999	1	0	999	0	0		1	1	0	999	1	0	999	0		0	0		0		0	0	999	0	0	0	999	0	999	0	0
16864	September	2017	Baseline	21	35	1	1	1	delivery	1	1	2	2	1	2	1	1	2	1	0	999	1	0		1	9999	1	1	1	1	1	0		0	0		0		0	1	9999	1	1	1	1	1	2	0	0
16865	September	2017	Baseline	21	21	1	1	1	Delivery	1	1	2	2	1	2	0	1	3	1	0	999	1	0		1	1	0	999	1	0	999	0		0	0		0		0	0	999	0	0	0	999	0	999	0	0
16866	September	2017	Baseline	21	24	1	1	1	delivery	1	1	2	2	1	2	1	1	2	1	0	999	1	0		1	2	1	1	1	1	1	0		0	0		0		0	1	9999	1	1	1	1	1	1	0	1
16867	September	2017	Baseline	21	22	1	1	1	delivery	1	1	2	2	1	2	1	1	2	0	0	999	1	0		1	9999	1	1	1	1	1	0		0	0		0		0	1	9999	1	1	1	2	0	999	0	0
16895	September	2017	Baseline	21	19	1	1	1	Delivery	1	1	2	2	1	2	1	1	3	1	0	999	1	0		1	1	1	1	1	1	1	0		0	0		0		1	0	999	1	1	1	2	1	1	0	1
16897	September	2017	Baseline	21	28	1	1	1	9999	1	1	2	2	1	2	1	1	9999	1	0	999	1	0		1	9999	1	9999	1	1	1	0		0	0		0		0	1	9999	1	1	1	9999	1	9999	0	1
16966	September	2017	Baseline	21	25	1	1	1	Delivery	1	1	2	2	1	2	1	1	3	1	0	999	1	0		1	1	1	1	1	1	1	0		0	0		0		0	0	999	1	1	1	1	1	1	0	1
16967	September	2017	Baseline	21	21	1	1	1	Delivery	1	1	3	3	1	2	1	1	2	1	0	999	1	0		1	2	0	999	1	0	999	0		0	0		0		0	0	999	0	0	0	999	0	999	1	0
16968	September	2017	Baseline	21	25	1	1	1	Delivery	1	1	2	2	1	2	1	1	3	1	1	1	1	0		1	3	1	1	1	1	1	0		0	0		0		1	0	999	1	1	1	1	1	1	0	1
16969	September	2017	Baseline	21	24	1	1	1	Delivery	1	1	2	2	1	2	1	1	2	1	0	999	1	0		1	2	1	1	1	1	1	0		0	0		0		1	0	999	1	1	1	2	1	1	0	1
16970	September	2017	Baseline	21	23	1	1	1	Delivery	1	1	2	2	1	2	1	1	2	1	0	999	1	0		1	1	1	1	1	1	1	0		0	0		0		0	0	999	1	1	1	1	1	1	0	0
17012	September	2017	Baseline	21	24	1	1	1	Delivery	1	1	2	2	1	2	1	1	2	1	0	999	1	0		1	2	1	1	1	1	1	0		0	0		0		0	1	9999	1	1	1	1	1	1	0	0
17013	September	2017	Baseline	21	32	1	1	1	Delivery	1	1	2	2	1	2	1	1	3	1	0	999	1	0		1	2	1	1	1	1	1	0		0	0		0		0	1	9999	1	1	1	1	1	1	0	1
17014	September	2017	Baseline	21	24	1	1	1	Delivery	1	1	2	2	1	2	1	1	2	0	0	999	1	0		1	1	1	1	1	1	1	0		0	0		0		0	0	999	1	1	1	2	1	1	0	1
17015	September	2017	Baseline	21	22	1	1	1	Delivery	1	1	2	2	1	2	1	1	9999	0	0	999	1	0		1	9999	1	2	1	1	1	0		0	0		0		0	0	999	1	1	1	1	1	1	0	1
17016	September	2017	Baseline	21	21	1	1	1	Delivery	1	1	2	2	1	2	1	1	2	1	0	999	1	0		1	2	1	1	1	1	1	0		0	0		0		0	0	999	1	1	1	2	1	1	0	1
17017	September	2017	Baseline	21	20	1	1	1	Delivery	1	1	2	2	1	2	1	1	2	1	0	999	1	0		1	1	1	1	1	1	9999	0		0	0		0		1	0	999	1	1	1	2	1	1	0	1
17018	September	2017	Baseline	21	26	1	1	1	Delivery	1	1	2	2	1	2	1	1	3	1	0	999	1	0		1	1	1	1	1	1	1	0		0	0		0		0	0	999	1	1	1	1	1	1	0	1
17019	September	2017	Baseline	21	21	1	1	1	Delivery	1	1	2	2	1	2	1	1	3	1	0	999	1	0		1	2	1	2	1	1	1	0		0	0		0		1	0	999	1	1	1	1	1	1	0	1
17028	September	2017	Baseline	21	24	1	1	1	Delivery	1	1	2	2	1	2	1	1	9999	0	0	999	1	0		1	1	1	1	1	1	1	0		0	0		0		0	0	999	1	1	1	2	1	1	0	1
17030	September	2017	Baseline	21	29	1	1	1	Delivery	1	1	2	2	1	2	1	1	3	1	0	999	1	0		1	1	1	1	1	1	1	0		0	0		0		0	0	999	1	1	1	1	1	1	0	1
17031	September	2017	Baseline	21	30	1	1	1	Delivery	1	1	2	2	1	2	1	1	2	1	0	999	1	0		1	1	1	1	1	1	1	0		0	0		0		0	0	999	1	1	1	1	1	1	0	1
17032	September	2017	Baseline	21	27	1	1	1	Delivery	1	1	2	2	1	2	1	1	9999	0	0	999	1	0		1	2	1	1	1	1	1	0		0	0		0		0	0	999	1	1	1	1	1	1	0	1
17033	September	2017	Baseline	21	25	1	1	1	Delivery	1	1	2	2	1	2	1	1	2	1	0	999	1	0		1	2	1	1	1	1	1	0		0	0		0		0	0	999	1	1	1	2	1	1	0	1
17034	September	2017	Baseline	21	21	1	1	1	Delivery	1	1	2	2	1	2	1	1	3	1	0	999	1	0		1	2	1	1	1	1	1	0		0	0		0		1	0	999	1	1	1	2	1	1	0	1
17060	September	2017	Baseline	21	20	1	1	1	Delivery	1	1	2	2	1	2	1	1	3	1	0	999	1	0		1	1	1	1	1	1	1	0		0	0		0		0	0	999	1	1	1	2	1	1	0	1
17066	September	2017	Baseline	21	25	1	1	1	Delivery	1	1	2	2	1	2	1	1	2	1	0	999	1	0		1	1	1	9999	1	1	1	0		0	0		0		0	0	999	1	1	1	1	1	1	0	1
17067	September	2017	Baseline	21	26	1	1	1	Delivery	1	1	2	2	1	2	1	1	3	1	0	999	1	0		1	2	1	1	1	1	1	0		0	0		0		0	1	9999	1	1	1	2	1	1	0	1
17068	September	2017	Baseline	21	27	1	1	1	Delivery	1	1	2	2	1	2	1	1	2	1	0	999	1	0		1	9999	1	1	1	1	1	0		0	0		0		1	1	9999	1	1	1	1	1	1	0	1
17069	September	2017	Baseline	21	23	1	1	1	Delivery	1	1	2	2	1	2	1	1	3	1	0	999	1	0		1	2	1	1	1	1	1	0		0	0		0		0	1	9999	1	1	1	2	1	1	0	1
17079	September	2017	Baseline	21	20	1	1	1	delivery	1	1	2	2	1	2	1	1	2	1	0	999	1	0		1	2	1	1	1	1	1	0		0	0		0		1	1	9999	1	1	1	2	1	1	0	1
17080	September	2017	Baseline	21	25	1	1	1	delivery	0	0	999	999	0	999	0	0	999	0	0	999	0	0		0	999	0	999	0	0	999	0		0	0		0		0	0	999	0	0	0	999	0	999	0	0
17081	September	2017	Baseline	21	21	1	1	1	delivery	1	1	2	2	1	2	1	1	2	1	0	999	1	0		1	1	0	999	1	1	1	0		0	0		0		1	1	9999	1	1	1	2	1	1	0	1
17082	September	2017	Baseline	21	21	1	1	1	delivery	1	1	2	2	1	2	1	1	2	1	0	999	1	0		1	2	1	1	1	1	1	0		0	0		0		1	1	9999	1	1	1	1	1	1	0	1
17083	September	2017	Baseline	21	25	1	1	1	delivery	1	1	2	2	1	2	1	1	3	1	0	999	1	0		1	1	1	1	1	1	1	0		0	0		0		0	1	9999	1	1	1	1	1	1	0	1
17086	September	2017	Baseline	21	22	1	1	1	discharg	1	1	2	2	1	2	1	1	2	1	0	999	1	0		1	1	0	999	1	1	1	0		0	0		0		0	1	9999	1	1	1	1	1	1	0	1
17087	September	2017	Baseline	21	25	1	1	1	deliery	1	1	2	2	1	2	1	1	2	1	0	999	1	0		1	2	1	1	1	1	1	0		0	0		0		0	0	999	1	1	1	2	1	1	0	1
17179	October	2017	Baseline	21	24	1	1	1	Delivery	1	1	2	2	1	2	1	1	2	1	0	999	1	0		1	1	1	9999	1	1	1	0		0	0		0		0	1	9999	1	1	1	1	1	1	0	1
17180	October	2017	Baseline	21	20	1	1	1	Delivery	1	1	2	2	1	2	1	1	3	0	0	999	1	0		1	1	0	999	1	1	1	0		0	0		0		1	1	9999	1	1	1	1	1	1	0	1
17181	October	2017	Baseline	21	25	1	1	1	Delivery	1	1	2	2	1	2	1	1	3	1	0	999	1	0		1	9999	1	1	1	1	1	0		0	0		0		0	1	9999	1	1	1	2	1	1	0	1
17182	October	2017	Baseline	21	26	1	1	1	Delivery	1	1	9999	9999	1	2	1	1	3	1	0	999	1	0		1	3	1	1	1	1	1	0		0	0		0		1	1	9999	1	1	1	1	1	1	0	1
17183	October	2017	Baseline	21	28	1	1	1	Delivery	1	1	2	2	1	2	1	1	3	1	0	999	1	0		1	1	1	1	1	1	1	0		0	0		0		0	0	999	1	1	0	999	1	1	0	1
17184	October	2017	Baseline	21	25	1	1	1	Delivery	1	1	2	2	1	2	1	1	3	1	0	999	1	0		1	1	1	2	1	1	1	0		0	0		0		0	0	999	1	1	1	1	1	1	0	1
17185	October	2017	Baseline	21	23	1	1	1	Delivery	1	1	2	2	1	2	1	1	2	1	0	999	0	0		1	1	1	1	1	1	1	0		0	0		0		0	0	999	1	1	1	2	1	1	0	1
17436	October	2017	Baseline	21	24	1	1	0	999	1	1	2	2	1	2	1	1	2	1	0	999	0	0		1	3	1	1	1	1	1	0		0	0		0		0	1	9999	1	1	1	1	1	1	0	1
17437	October	2017	Baseline	21	22	1	1	1	Delivery	1	1	2	2	1	2	1	1	2	1	0	999	1	0		1	1	1	1	1	1	1	0		0	0		0		1	0	999	1	1	1	1	1	1	0	1
17438	October	2017	Baseline	21	19	1	1	1	P/v C P V ,P A _ 34_36	0	1	2	2	1	2	1	0	999	0	0	999	0	0		1	1	0	999	1	0	999	0		0	0		0		0	0	999	0	0	0	999	0	999	0	0
17439	October	2017	Baseline	21	20	1	1	1	primi with T P With L P	1	1	2	2	1	2	1	0	999	0	0	999	0	0		1	1	0	999	1	0	999	0		0	0		0		0	0	999	0	0	0	999	0	999	0	0
17440	October	2017	Baseline	21	22	1	1	1	primi with L p	1	1	2	2	1	2	1	1	2	1	0	999	0	0		1	2	1	1	1	1	1	0		0	0		0		1	0	999	1	1	1	1	1	1	0	1
17441	October	2017	Baseline	21	20	1	1	1	law lying placenta	1	0	999	999	0	999	0	0	999	0	0	999	1	0		1	2	0	999	1	0	999	0		0	0		0		0	0	999	0	0	0	999	0	999	0	0
17443	October	2017	Baseline	21	#NULL!	1	1	1	9999	0	1	2	2	1	2	1	1	3	1	0	999	0	0		0	999	0	999	1	1	1	0		0	0		0		0	0	999	0	0	1	2	0	999	0	0
17455	October	2017	Baseline	21	21	1	1	1	Delivery	1	1	2	2	1	2	1	1	2	1	0	999	1	0		0	999	1	1	1	1	1	0		0	0		0		0	0	999	1	1	1	1	1	1	0	0
17456	October	2017	Baseline	21	26	1	1	1	P/A soft relaxed , risk to life of foetus and wother	1	1	2	2	1	2	1	1	9999	0	0	999	1	0		0	999	0	999	1	0	999	0		0	0		0		0	0	999	0	0	0	999	0	999	0	0
17457	October	2017	Baseline	21	30	1	1	1	Delivery	0	1	1	2	1	2	1	1	2	1	0	999	1	0		1	1	0	999	1	0	999	0		0	0		0		0	0	999	0	0	0	999	0	999	0	0
17458	October	2017	Baseline	21	22	1	1	1	Delivery	1	1	2	2	1	2	1	1	2	1	0	999	1	0		1	1	1	1	1	1	1	0		0	0		0		0	0	999	1	1	1	2	1	1	0	0
17459	October	2017	Baseline	21	24	1	1	1	Delivery	1	1	2	2	1	2	1	1	9999	1	0	999	1	0		1	2	1	1	1	1	1	0		0	0		0		0	0	999	1	1	1	2	1	1	0	1
17460	October	2017	Baseline	21	24	1	1	1	Delivery	0	1	2	2	1	2	1	1	2	1	0	999	1	0		1	2	0	999	1	0	999	0		0	0		0		0	0	999	0	0	0	999	0	999	0	0
17461	October	2017	Baseline	21	25	1	1	1	Delivery	0	1	2	2	1	2	1	1	1	1	0	999	1	0		1	2	0	999	1	0	999	0		0	0		0		0	0	999	0	0	0	999	0	999	0	0
17462	October	2017	Baseline	21	26	1	1	1	Delivery	1	1	2	2	1	2	1	1	3	1	0	999	1	0		1	2	1	1	1	1	1	0		0	0		0		0	0	999	1	1	1	1	1	1	0	1
17463	October	2017	Baseline	21	23	1	1	1	Delivery	1	1	2	2	1	2	1	1	2	1	0	999	1	0		1	2	1	1	1	1	1	0		0	0		0		0	0	999	1	1	1	1	1	1	0	1
17464	October	2017	Baseline	21	28	1	1	1	Delivery	1	1	2	2	1	2	1	1	2	1	0	999	1	0		1	1	1	1	1	1	1	0		0	0		0		0	0	999	1	1	1	1	1	1	0	0
17486	October	2017	Baseline	21	20	1	1	1	Delivery	1	1	2	2	1	2	1	1	2	1	0	999	1	0		1	2	1	1	1	1	1	0		0	0		0		1	0	999	1	1	1	1	1	1	0	1
17473	October	2017	Baseline	21	28	1	1	1	Delivery	1	1	2	2	1	2	1	1	2	1	0	999	1	0		1	1	1	9999	1	1	1	0		0	0		0		0	0	999	1	1	1	2	1	1	0	1
17474	October	2017	Baseline	21	22	1	1	1	Delivery	0	1	2	2	0	999	0	0	999	0	0	999	1	0		0	999	0	999	1	0	999	0		0	0		0		0	0	999	0	0	0	999	0	999	0	0
17475	October	2017	Baseline	21	25	1	1	1	Delivery	0	1	2	2	1	2	1	1	2	1	0	999	1	0		1	2	0	999	0	0	999	0		0	0		0		0	0	999	0	0	0	999	0	999	0	0
17476	October	2017	Baseline	21	40	1	1	1	delivery	1	1	2	2	1	2	1	1	2	1	0	999	0	0		0	999	0	999	0	0	999	0		0	0		0		0	0	999	0	0	0	999	0	999	0	0
17477	October	2017	Baseline	21	20	1	1	1	delivery	0	1	2	2	1	2	1	0	999	0	0	999	0	0		1	2	0	999	1	0	999	0		0	0		0		0	0	999	0	0	0	999	0	999	0	0
17478	October	2017	Baseline	21	24	1	1	1	delivery	1	1	2	2	1	2	1	1	2	1	0	999	0	0		0	999	0	999	1	0	999	0		0	0		0		0	0	999	0	0	0	999	0	999	0	0
17479	October	2017	Baseline	21	32	1	1	1	delivery	1	1	2	2	1	2	1	1	2	1	0	999	0	0		0	999	0	999	1	0	999	0		0	0		0		0	0	999	0	0	0	999	0	999	0	0
17487	October	2017	Baseline	21	25	1	1	1	Delivery	1	1	2	2	1	2	1	0	999	0	0	999	0	0		1	9999	0	999	1	1	1	0		0	0		0		0	0	999	1	1	1	2	1	1	0	0
17488	October	2017	Baseline	21	23	1	1	1	Delivery	1	1	2	2	1	2	1	1	3	1	0	999	1	0		1	2	0	999	1	0	999	0		0	0		0		0	0	999	0	0	0	999	0	999	0	0
17489	October	2017	Baseline	21	27	1	1	1	Delivery	1	1	2	2	1	2	1	1	3	1	0	999	1	0		1	2	1	2	1	1	1	0		0	0		0		0	0	999	1	1	1	2	1	1	0	1
17490	October	2017	Baseline	21	24	1	1	1	Delivery	0	1	2	2	1	2	1	1	2	1	0	999	1	0		1	3	0	999	1	0	999	0		0	0		0		0	0	999	0	0	0	999	0	999	0	0
17491	October	2017	Baseline	21	24	1	1	1	Delivery	0	1	2	2	1	2	1	1	3	0	0	999	1	0		1	1	0	999	1	0	999	0		0	0		0		0	0	999	0	0	0	999	0	999	0	0
18044	October	2017	Baseline	21	23	1	1	1	Delivery	1	1	2	2	1	2	1	1	2	1	0	999	1	0		1	1	1	1	1	1	1	0		0	0		0		0	0	999	1	1	1	2	1	1	0	1
18045	October	2017	Baseline	21	22	1	1	1	Delivery	1	1	2	2	1	2	1	1	3	1	0	999	1	0		1	9999	0	999	1	0	999	0		0	0		0		0	0	999	0	0	0	999	0	999	0	0
18046	October	2017	Baseline	21	24	1	1	1	Delivery	0	1	2	2	1	2	1	1	3	0	0	999	1	0		1	2	1	1	1	1	1	0		0	0		0		0	1	9999	1	1	1	2	1	1	0	0
18047	October	2017	Baseline	21	23	1	1	1	Delivery	1	1	2	2	1	2	1	1	2	1	0	999	1	0		1	3	1	1	1	1	1	0		0	0		0		0	0	999	1	1	1	2	1	1	0	0
18093	October	2017	Baseline	21	24	1	1	1	delivery	1	1	2	2	1	2	0	1	3	1	0	999	1	0		0	999	0	999	1	1	1	0		0	0		0		0	0	999	0	0	0	999	0	999	0	0
18094	October	2017	Baseline	21	22	1	1	1	delivery	0	1	2	2	1	2	1	1	2	1	0	999	1	0		1	2	0	999	1	0	999	0		0	0		0		0	0	999	0	0	0	999	0	999	0	0
18095	October	2017	Baseline	21	18	1	1	1	delivery	1	1	2	2	1	2	1	1	2	1	0	999	1	0		1	2	0	999	1	0	999	0		0	0		0		0	0	999	0	0	0	999	0	999	0	0
18096	October	2017	Baseline	21	28	1	1	1	Delivery	1	1	2	2	1	2	1	1	2	1	0	999	1	0		1	2	1	2	1	1	1	0		0	0		0		0	0	999	1	1	1	1	1	1	0	0
18097	October	2017	Baseline	21	23	1	1	1	delivery	1	1	2	2	1	2	1	1	3	1	0	999	1	0		1	1	0	999	1	1	1	0		0	0		0		0	1	9999	1	1	1	2	1	1	0	0
18098	October	2017	Baseline	21	25	1	1	1	delivery	1	1	2	2	1	2	1	1	2	1	0	999	1	0		1	2	0	999	1	1	1	0		0	0		0		0	1	9999	1	1	1	2	1	1	0	0
18099	October	2017	Baseline	21	21	1	1	1	Delivery	1	1	2	2	0	999	0	1	2	1	0	999	1	0		1	9999	0	999	0	0	999	0		0	0		0		0	0	999	0	0	0	999	0	999	0	0
18100	October	2017	Baseline	21	24	1	1	1	delivery	1	1	2	2	1	2	1	1	2	1	0	999	1	0		1	3	0	999	1	1	1	0		0	0		0		0	1	9999	0	0	0	999	0	999	0	0
18101	October	2017	Baseline	21	24	1	1	1	delivery	1	1	2	2	1	2	1	1	2	1	0	999	1	0		1	2	0	999	1	0	999	0		0	0		0		0	0	999	0	0	0	999	0	999	0	0
18102	October	2017	Baseline	21	21	1	1	1	delivery	1	1	2	2	1	2	1	1	2	1	0	999	1	0		1	1	0	999	1	1	1	0		0	0		0		0	1	9999	1	1	1	2	1	1	0	0
18127	October	2017	Baseline	21	32	1	1	1	delivery	1	1	2	2	1	2	1	1	3	1	0	999	1	0		1	2	1	9999	1	1	1	0		0	0		0		0	0	999	1	1	1	2	1	1	0	0
18128	October	2017	Baseline	21	22	1	1	1	delivery	1	1	2	2	1	2	1	1	2	1	0	999	1	0		1	2	1	2	1	1	1	0		0	0		0		0	0	999	1	1	1	2	1	1	0	0
18129	October	2017	Baseline	21	22	1	1	1	delivery	1	1	2	2	1	2	1	1	2	1	0	999	1	0		1	2	1	1	1	1	1	0		0	0		0		1	0	999	1	1	1	1	1	1	0	0
18130	October	2017	Baseline	21	26	1	1	1	delivery	0	1	2	2	1	2	1	1	2	1	0	999	1	0		1	2	1	1	1	1	9999	0		0	0		0		0	0	999	1	1	1	1	1	1	0	0
18246	October	2017	Baseline	21	21	1	1	1	Delivery	1	1	2	2	1	2	1	1	2	1	0	999	1	0		1	2	0	999	1	1	1	0		0	0		0		1	0	999	1	1	1	2	1	1	0	0
18676	October	2017	Baseline	21	22	1	1	1	delivery	1	1	2	2	1	2	1	0	999	0	0	999	1	0		1	2	0	999	1	1	1	0		0	0		0		0	1	9999	0	0	0	999	0	999	0	0
18677	October	2017	Baseline	21	26	1	1	1	delivery	1	1	2	2	1	2	1	1	2	0	0	999	1	0		1	3	1	1	1	1	1	0		0	0		0		0	1	9999	1	1	1	2	1	1	0	0
18678	October	2017	Baseline	21	22	1	1	1	delivery	1	1	2	2	1	2	1	0	999	0	0	999	1	0		1	2	0	999	1	1	1	0		0	0		0		0	1	9999	0	0	0	999	0	999	0	0
18679	October	2017	Baseline	21	25	1	1	1	delivery	1	1	2	2	1	2	1	1	9999	1	0	999	1	0		1	2	1	9999	1	1	1	0		0	0		0		0	1	9999	1	1	1	1	1	1	0	0
18680	October	2017	Baseline	21	35	1	1	1	delivery	1	1	2	2	1	2	1	1	2	1	0	999	1	0		1	2	1	9999	1	1	1	0		0	0		0		0	1	9999	1	1	1	1	1	1	0	0
18681	October	2017	Baseline	21	23	1	1	1	delivery	1	1	2	2	1	2	1	1	2	1	0	999	1	0		1	2	0	999	1	0	999	0		0	0		0		0	0	999	0	0	0	999	0	999	0	0
18682	October	2017	Baseline	21	23	1	1	1	delivery	1	1	2	2	1	2	1	0	999	0	0	999	1	0		1	2	1	9999	1	1	1	0		0	0		0		0	1	9999	1	1	1	1	1	1	0	0
18683	October	2017	Baseline	21	24	1	1	1	delivery	1	1	2	2	1	2	1	1	2	1	0	999	1	0		1	2	1	9999	1	1	1	0		0	0		0		0	1	9999	1	1	1	1	1	1	0	0
18684	October	2017	Baseline	21	29	1	1	1	delivery	1	1	2	2	1	2	1	1	9999	1	0	999	1	0		1	2	1	9999	1	1	1	0		0	0		0		0	1	9999	1	1	1	1	1	1	0	0
18704	October	2017	Baseline	21	21	1	1	1	Delivery	1	1	2	2	1	2	1	1	3	1	0	999	1	0		1	1	1	1	1	1	1	0		0	0		0		1	1	9999	1	1	1	1	1	1	1	0
18705	October	2017	Baseline	21	24	1	1	1	Delivery	1	1	2	2	1	2	1	1	9999	1	0	999	1	0		1	2	1	1	1	1	1	0		0	0		0		0	1	9999	1	1	1	1	1	1	0	0
18706	October	2017	Baseline	21	22	1	1	1	Delivery	1	1	2	2	1	2	1	1	2	1	0	999	1	0		1	1	1	1	1	1	1	0		0	0		0		1	1	9999	1	1	1	1	1	1	0	0
18707	October	2017	Baseline	21	21	1	1	1	Delivery	1	1	2	2	1	2	1	1	2	1	0	999	0	0		1	2	1	9999	1	1	1	0		0	0		0		1	1	9999	1	1	1	1	1	9999	0	0
18708	October	2017	Baseline	21	22	1	1	1	Delivery	1	1	2	2	1	2	1	1	2	1	0	999	1	0		1	1	1	9999	1	1	1	0		0	0		0		0	1	9999	1	1	1	1	1	1	0	0
18709	October	2017	Baseline	21	22	1	1	1	Delivery	1	1	2	2	1	2	1	1	9999	1	0	999	1	0		1	2	0	999	1	1	9999	0		0	0		0		1	1	9999	1	1	1	2	1	1	0	0
18710	October	2017	Baseline	21	22	1	1	1	Delivery	1	1	2	2	1	2	1	1	1	1	0	999	1	0		1	2	0	999	0	1	1	0		0	0		0		0	1	9999	1	1	1	1	1	1	0	0
18711	October	2017	Baseline	21	24	1	1	1	Delivery	1	1	2	2	1	2	1	1	1	1	1	1	1	0		1	2	1	1	1	1	1	0		0	0		0		0	1	9999	1	1	1	1	1	1	0	0
18712	October	2017	Baseline	21	21	1	1	1	delivery	1	1	2	2	1	2	1	1	3	1	0	999	1	0		1	1	1	9999	1	1	1	0		0	0		0		0	0	999	1	1	1	1	1	1	0	0
18715	October	2017	Baseline	21	26	1	1	1	Delivery	1	1	2	2	1	2	1	1	9999	0	0	999	1	0		1	2	0	999	1	1	1	0		0	0		0		0	1	9999	0	0	0	999	0	999	0	0
18716	October	2017	Baseline	21	20	1	1	1	delivery	1	1	2	2	1	2	1	1	9999	1	0	999	1	0		1	1	0	999	1	1	1	0		0	0		0		0	1	9999	1	1	1	1	1	1	0	0
18737	October	2017	Baseline	21	20	1	1	1	Delivery	1	1	2	2	1	2	1	1	9999	0	0	999	1	0		1	1	1	1	1	1	1	0		0	0		0		1	1	9999	1	1	1	2	1	1	0	0
20976	0vember	2017	Baseline	21	24	1	1	1	Delivery	1	1	2	2	1	2	1	0	999	0	0	999	0	0		0	999	0	999	0	0	999	0		0	0		0		0	0	999	0	0	0	999	0	999	0	0
20977	0vember	2017	Baseline	21	24	1	1	1	Delivery	1	1	2	2	1	2	1	0	999	1	0	999	1	0		1	1	1	1	1	1	1	0		0	0		0		0	1	9999	1	1	1	2	1	1	0	0
20978	0vember	2017	Baseline	21	22	1	1	1	Delivery	0	0	999	999	0	999	0	0	999	0	0	999	1	0		1	9999	0	999	1	0	999	0		0	0		0		0	0	999	0	0	0	999	0	999	0	0
20980	0vember	2017	Baseline	21	21	1	1	1	Delivery	1	1	2	2	1	2	1	1	2	1	0	999	1	0		1	1	0	999	1	1	1	0		0	0		0		0	1	9999	1	1	1	1	1	1	0	0
20981	0vember	2017	Baseline	21	27	1	1	1	delivery	1	1	9999	9999	1	2	1	1	2	1	0	999	1	0		1	2	1	9999	1	1	1	0		0	0		0		0	0	999	1	1	1	1	1	1	0	0
20982	0vember	2017	Baseline	21	26	1	1	1	delivery	1	0	999	999	0	999	0	0	999	0	0	999	1	0		0	999	0	999	0	0	999	0		0	0		0		0	0	999	0	0	0	999	0	999	0	0
20983	0vember	2017	Baseline	21	24	1	1	1	delivery	1	1	2	2	1	2	1	1	2	1	0	999	1	0		1	1	1	1	1	1	1	0		0	0		0		0	1	9999	1	1	1	1	1	1	0	0
20991	0vember	2017	Baseline	21	23	1	1	1	Delivery	1	1	2	2	1	2	1	1	2	0	0	999	1	0		1	9999	0	999	1	0	999	0		0	0		0		0	0	999	0	0	0	999	0	999	0	0
20992	0vember	2017	Baseline	21	21	1	1	1	Delivery	1	1	2	2	1	2	1	1	3	1	0	999	1	0		1	2	1	1	1	1	1	0		0	0		0		0	0	999	1	1	1	2	1	1	0	0
20993	0vember	2017	Baseline	21	25	1	1	1	Delivery	1	1	2	2	1	2	1	1	2	1	0	999	1	0		1	1	1	9999	1	1	1	0		0	0		0		0	0	999	1	1	1	2	1	1	0	0
20994	0vember	2017	Baseline	21	20	1	1	1	Delivery	1	1	2	2	1	2	1	1	2	1	0	999	0	0		1	1	0	999	0	1	1	0		0	0		0		0	0	999	0	0	0	999	0	999	0	0
20995	0vember	2017	Baseline	21	21	1	1	1	Delivery	1	1	2	2	1	2	1	0	999	0	0	999	1	0		1	2	1	1	1	1	1	0		0	0		0		1	0	999	1	1	1	2	1	1	0	0
20996	0vember	2017	Baseline	21	23	1	1	1	Delivery	1	1	1	2	1	2	0	1	2	0	0	999	1	0		0	999	0	999	0	0	999	0		0	0		0		0	0	999	0	0	0	999	0	999	0	0
20997	0vember	2017	Baseline	21	25	1	1	1	Delivery	1	1	2	2	1	2	1	1	2	1	0	999	1	0		1	2	1	1	1	1	1	0		0	0		0		0	0	999	1	1	1	1	1	1	0	0
21352	0vember	2017	Baseline	21	21	1	1	1	DELIVERY	1	1	2	2	1	2	1	1	2	1	0	999	1	0		1	2	1	1	1	1	1	0		0	0		0		0	0	999	1	1	1	2	1	1	0	0
21353	0vember	2017	Baseline	21	26	1	1	1	Delivery	1	1	2	2	1	2	1	0	999	0	0	999	1	0		1	2	0	999	1	1	1	0		0	0		0		0	0	999	0	0	0	999	0	999	0	0
21354	0vember	2017	Baseline	21	20	1	1	1	Delivery	1	1	2	2	1	2	1	0	999	1	0	999	1	0		1	2	1	1	1	1	1	0		0	0		0		0	0	999	1	1	1	1	1	1	0	0
21355	0vember	2017	Baseline	21	22	1	1	1	Delivery	1	1	2	2	1	2	1	0	999	0	0	999	1	0		0	999	1	1	1	1	1	0		0	0		0		0	0	999	1	1	1	2	1	1	0	0
21356	0vember	2017	Baseline	21	25	1	1	1	Delivery	1	1	2	2	1	2	1	1	2	1	0	999	1	0		1	1	1	1	1	1	1	0		0	0		0		0	0	999	1	1	1	1	1	1	0	0
21357	0vember	2017	Baseline	21	23	1	1	1	Delivery	1	1	2	2	1	2	1	1	2	1	0	999	1	0		1	1	1	1	1	1	1	0		0	0		0		0	0	999	1	1	1	2	1	1	0	0
21595	0vember	2017	Baseline	21	27	1	1	1	Delivery	1	1	2	2	1	2	1	1	3	1	0	999	1	0		1	2	1	1	1	1	1	0		0	0		0		0	1	9999	1	1	1	2	1	1	0	0
21597	0vember	2017	Baseline	21	21	1	1	1	delivery	0	1	2	2	1	2	1	1	2	0	0	999	1	0		1	2	0	999	0	0	999	0		0	0		0		0	0	999	0	0	0	999	0	999	0	0
21825	0vember	2017	Baseline	21	22	1	1	1	Delivery	1	1	2	2	1	2	1	0	999	0	0	999	1	0		1	2	0	999	1	0	999	0		0	0		0		0	0	999	0	0	0	999	0	999	0	0
21826	0vember	2017	Baseline	21	27	1	1	1	delivery	1	1	9999	9999	0	999	0	0	999	0	0	999	1	0		1	2	0	999	1	1	1	0		0	0		0		0	0	999	0	0	0	999	0	999	0	0
21888	0vember	2017	Baseline	21	19	1	1	1	Delivery	1	1	2	2	1	2	1	1	2	1	0	999	1	0		1	9999	0	999	1	0	999	0		0	0		0		0	0	999	0	0	0	999	0	999	0	0
21889	0vember	2017	Baseline	21	20	1	1	1	PNC Ambulance delivery	1	1	2	2	1	2	1	0	999	0	0	999	0	0		0	999	1	1	0	1	1	0		0	0		0		0	0	999	1	1	1	2	1	1	0	0
21890	0vember	2017	Baseline	21	27	1	1	1	delivery	1	1	2	2	1	2	1	1	3	1	0	999	1	0		1	1	1	1	1	1	1	0		0	0		0		0	0	999	1	1	1	1	1	1	0	0
21891	0vember	2017	Baseline	21	20	1	1	1	delivery	1	1	2	2	1	2	1	1	2	1	0	999	1	0		1	2	1	9999	1	1	1	0		0	0		0		1	1	9999	1	1	1	2	1	1	0	0
21892	0vember	2017	Baseline	21	19	1	0	1	delivery	1	1	9999	9999	1	2	1	0	999	1	0	999	1	0		1	2	0	999	1	0	999	0		0	0		0		0	0	999	0	0	0	999	1	9999	0	0
21894	0vember	2017	Baseline	21	22	1	1	1	delivery	1	1	2	2	1	2	1	1	3	1	0	999	1	0		1	9999	1	9999	1	1	1	0		0	0		0		0	1	9999	1	1	1	9999	1	9999	0	0
21914	0vember	2017	Baseline	21	25	1	1	1	Delivery	1	1	2	2	1	2	1	1	2	1	0	999	1	0		1	1	1	1	1	1	1	0		0	0		0		1	0	999	1	1	1	2	1	1	0	0
21915	0vember	2017	Baseline	21	25	1	1	1	Delivery	1	1	2	2	1	2	1	1	2	1	0	999	1	0		1	2	1	1	1	1	1	0		0	0		0		1	0	999	1	1	1	1	1	1	0	0
21986	0vember	2017	Baseline	21	22	1	1	1	Delivery	1	1	2	2	1	2	1	1	3	1	0	999	1	0		1	2	1	1	1	1	1	0		0	0		0		1	0	999	1	1	1	1	1	1	0	0
21987	0vember	2017	Baseline	21	26	1	1	1	Delivery	1	1	2	2	1	2	1	1	2	1	0	999	1	0		0	999	0	999	0	1	1	0		0	0		0		0	0	999	1	1	1	1	1	1	0	0
21988	0vember	2017	Baseline	21	23	1	1	1	Delivery	0	1	2	2	1	2	1	1	3	1	0	999	1	0		1	1	1	1	1	1	1	0		0	0		0		0	0	999	1	1	1	2	1	1	0	0
21989	0vember	2017	Baseline	21	32	1	1	1	Delivery	0	1	2	2	1	2	1	1	2	1	0	999	1	0		0	999	1	1	1	1	1	0		0	0		0		0	0	999	1	1	1	2	1	1	0	0
21990	0vember	2017	Baseline	21	22	1	1	1	Delivery	1	1	2	2	1	2	1	1	2	1	0	999	1	0		1	1	1	1	1	1	1	0		0	0		0		0	0	999	1	1	1	2	1	1	0	0
21991	0vember	2017	Baseline	21	21	1	1	1	Delivery	1	1	2	2	1	2	1	1	2	1	0	999	1	0		1	2	1	1	1	1	1	0		0	0		0		0	0	999	1	1	1	1	1	1	0	0
21992	0vember	2017	Baseline	21	27	1	1	1	Delivery	1	1	2	2	1	2	1	1	2	1	0	999	1	0		1	2	1	1	1	1	1	0		0	0		0		0	0	999	1	1	1	1	1	1	0	0
21993	0vember	2017	Baseline	21	23	1	1	1	Delivery	1	1	2	2	1	2	1	1	2	1	0	999	1	0		1	2	1	1	1	1	1	0		0	0		0		0	0	999	1	1	1	1	1	1	0	0
22018	0vember	2017	Baseline	21	24	1	1	1	Delivery	1	1	2	2	1	2	1	1	3	1	0	999	1	0		1	2	1	1	1	1	1	0		0	0		0		0	0	999	1	1	1	1	1	1	0	0
22019	0vember	2017	Baseline	21	32	1	1	1	Delivery	1	1	2	2	1	2	1	1	3	1	0	999	1	0		1	1	1	1	1	1	1	0		0	0		0		0	0	999	1	1	1	1	1	1	0	0
22020	0vember	2017	Baseline	21	25	1	1	1	PNC	1	1	2	2	1	2	1	1	2	1	0	999	0	0		0	999	0	999	0	0	999	0		0	0		0		0	0	999	0	0	0	999	0	999	0	0
22021	0vember	2017	Baseline	21	20	1	1	1	Delivery	0	1	3	3	0	999	0	0	999	0	0	999	1	0		1	2	0	999	1	0	999	0		0	0		0		0	0	999	0	0	0	999	0	999	0	0
16029	September	2017	Baseline	23	20	1	1	1	9999	1	1	2	2	1	2	1	1	2	1	0	999	1	0		1	2	0	999	1	1	1	0		0	0		0		0	1	2	1	1	1	1	1	1	1	0
16030	September	2017	Baseline	23	23	1	1	1	9999	1	1	2	2	1	2	1	1	3	1	0	999	1	0		1	2	0	999	1	1	1	0		0	0		0		0	1	2	1	1	1	1	1	1	1	0
16031	September	2017	Baseline	23	25	1	1	1	9999	1	1	2	2	1	2	1	1	3	1	0	999	1	0		1	3	0	999	0	1	1	0		0	0		0		0	1	2	1	1	1	1	1	1	1	0
16740	September	2017	Baseline	23	27	1	1	1	F T P with L P	1	1	2	2	1	2	1	1	3	0	0	999	0	1	Enema ,oxytocin ,Amoxy	1	2	0	999	1	1	1	1		1	0		0		0	1	2	1	1	1	2	1	1	1	0
16744	September	2017	Baseline	23	25	1	1	1	F T P with L P	1	1	2	2	1	2	1	1	3	0	0	999	0	0		1	1	0	999	1	1	1	0		0	0		0		0	0	999	1	1	1	1	1	1	0	0
16741	September	2017	Baseline	23	30	1	1	1	F T P with LP	1	1	2	2	1	2	1	1	2	0	0	999	0	0		1	1	0	999	1	1	1	0		0	0		0		0	1	9999	1	1	1	2	1	1	0	1
16742	September	2017	Baseline	23	23	1	1	0	999	1	1	2	2	1	2	1	1	3	0	0	999	1	1	oxytocin tab . ibufer_10. , cap _ Amory _10	1	2	0	999	1	1	1	0		0	0	0	0		0	0	999	1	1	1	1	1	1	0	1
16743	September	2017	Baseline	23	22	1	1	1	F T P with Lp	1	1	2	2	1	2	1	1	2	0	0	999	0	0		1	1	0	999	1	1	1	0		0	0		0		0	0	999	1	1	1	2	1	1	0	0
16745	September	2017	Baseline	23	25	1	1	0	999	1	1	2	2	1	2	1	0	999	0	0	999	0	0		1	2	0	999	1	1	1	0		0	0		0		0	0	999	1	1	1	1	1	1	0	0
16754	September	2017	Baseline	23	25	1	1	0	999	1	1	2	2	1	2	1	0	999	0	0	999	0	0		1	2	0	999	1	1	1	0		0	0		0		0	0	999	1	1	1	1	1	1	0	0
16753	September	2017	Baseline	23	28	1	1	1	F T P with L P	1	1	2	2	1	2	1	1	3	0	0	999	1	0		1	2	0	999	1	1	1	0		0	0		0		0	0	999	1	1	1	1	1	1	0	0
16752	September	2017	Baseline	23	21	1	1	1	F T P with L P	1	1	2	2	1	2	1	1	4	0	0	999	0	0		1	1	0	999	1	1	1	0		0	0		0		0	0	999	1	1	1	1	1	1	0	0
16751	September	2017	Baseline	23	23	1	1	1	F T P With L P	1	1	2	2	1	2	1	1	3	0	0	999	1	0		1	2	0	999	1	1	1	0		0	0		0		0	0	999	1	1	1	1	1	1	0	0
16755	September	2017	Baseline	23	23	1	1	1	F T P with L P	1	1	2	2	1	2	1	1	3	0	0	999	1	0		1	2	0	999	1	1	1	0		0	0		0		0	0	999	1	1	1	1	1	1	0	0
16756	September	2017	Baseline	23	24	1	1	1	F T P With L P	1	1	2	2	1	2	1	1	3	0	0	999	1	0		1	2	0	999	1	1	1	1		0	0		0		0	0	999	1	1	1	2	1	1	0	0
16757	September	2017	Baseline	23	21	1	1	1	F T P with L P	1	1	2	2	1	2	1	1	3	0	0	999	1	0		1	1	0	999	1	1	1	0		0	0		0		0	1	9999	1	1	1	2	1	1	0	0
16758	September	2017	Baseline	23	25	1	1	1	F T P with L P	1	1	2	2	1	2	1	1	3	0	0	999	1	0		1	2	0	999	1	1	1	0		0	0		0		0	1	9999	1	1	1	2	1	1	0	0
16919	September	2017	Baseline	23	23	1	1	1	F T P With L P	1	1	2	2	1	2	1	1	3	1	0	999	1	0		1	2	0	999	1	1	1	0		0	0		0		0	1	9999	1	1	1	1	1	1	0	1
16920	September	2017	Baseline	23	21	1	1	1	F t p with L p	1	1	2	2	1	2	1	0	999	0	0	999	0	0		1	2	0	999	1	1	1	0		0	0		0		1	1	9999	1	1	1	2	1	1	0	1
16927	September	2017	Baseline	23	30	1	1	1	F T P with L P	1	1	2	2	1	2	1	1	3	0	0	999	1	0		1	2	0	999	1	1	1	0		0	0		0		0	1	9999	1	1	1	2	1	1	0	1
16921	September	2017	Baseline	23	23	1	1	1	Ftp with Lp	1	1	2	2	1	2	1	1	2	0	0	999	1	0		1	1	0	999	1	1	1	0		0	0		0		0	1	9999	1	1	1	1	1	1	0	1
16922	September	2017	Baseline	23	28	1	1	1	F T P L p	1	1	2	2	1	2	1	1	3	0	0	999	1	0		1	2	0	999	1	1	1	0		0	0		0		0	1	9999	1	1	1	2	1	1	0	1
16923	September	2017	Baseline	23	23	1	1	1	Ftp with Lp	1	1	2	2	1	2	1	0	999	0	0	999	0	0		1	1	0	999	1	1	1	0		0	0		0		0	1	9999	1	1	1	1	1	1	0	1
16924	September	2017	Baseline	23	22	1	1	1	true labourer pain	1	1	2	2	1	2	1	0	999	0	0	999	0	0		1	2	0	999	1	1	1	0		0	0		0		0	1	9999	1	1	1	2	1	1	0	1
16925	September	2017	Baseline	23	23	1	1	1	Ftp with L P	1	1	2	2	1	2	1	1	3	0	0	999	0	0		1	1	0	999	1	1	1	0		0	0		0		0	1	9999	1	1	1	1	1	1	0	1
16926	September	2017	Baseline	23	26	1	1	1	F T P with L P	1	1	2	2	1	2	1	0	999	0	0	999	0	0		1	1	0	999	1	1	1	0		0	0		0		0	1	9999	1	1	1	1	1	1	0	1
17523	October	2017	Baseline	23	27	1	1	1	presented with true Labour pain	1	1	2	2	1	2	1	1	2	0	0	999	1	0		1	2	0	999	1	1	1	0		0	0		0		0	0	999	1	1	1	2	1	1	0	1
17524	October	2017	Baseline	23	20	1	1	1	true Labour pain	1	1	2	2	1	2	1	0	999	0	0	999	0	0		1	2	0	999	1	1	1	0		0	0		0		1	1	9999	1	1	1	1	1	1	0	0
17525	October	2017	Baseline	23	25	1	1	1	F T P with L P	1	1	2	2	1	2	1	1	3	0	0	999	1	0		1	2	0	999	1	1	1	0		0	0		0		0	1	9999	1	1	1	1	1	1	0	1
17526	October	2017	Baseline	23	35	1	1	1	F T P With L P	1	1	2	2	1	2	1	1	2	0	0	999	1	0		1	2	0	999	1	1	1	0		0	0		0		0	0	999	1	1	1	2	1	1	0	1
17527	October	2017	Baseline	23	26	1	1	1	F T P with LP	1	1	2	2	1	2	1	1	2	0	0	999	1	0		1	2	0	999	1	1	1	0		0	0		0		0	0	999	1	1	1	1	1	1	0	1
17528	October	2017	Baseline	23	23	1	1	1	FTP with LP	1	1	2	2	1	2	1	1	2	0	0	999	1	0		1	2	0	999	1	1	1	0		0	0		0		0	0	999	1	1	1	2	1	1	0	1
17529	October	2017	Baseline	23	30	1	1	1	FTP with LP	0	1	2	2	1	2	1	1	2	0	0	999	0	0		1	1	0	999	1	1	1	0		0	0		0		0	0	999	1	1	1	2	1	1	0	1
17530	October	2017	Baseline	23	27	1	1	1	FTP with LP	1	1	2	2	1	2	1	1	3	0	0	999	1	0		1	2	0	999	1	1	1	0		0	0		0		0	0	999	1	1	1	2	1	1	0	1
17925	October	2017	Baseline	23	24	1	1	1	FT P With LP	1	1	3	2	1	2	1	1	2	1	0	999	1	0		0	999	0	999	1	1	1	0		0	0		0		1	1	9999	1	1	1	1	1	1	0	0
17926	October	2017	Baseline	23	28	1	1	1	FTP with LP	1	1	2	2	1	2	1	1	2	0	0	999	0	0		1	2	0	999	1	1	1	0		0	0		0		0	0	999	1	1	1	2	1	1	0	0
17927	October	2017	Baseline	23	23	1	1	1	FTP with LP	1	1	2	2	1	2	1	0	999	0	0	999	1	0		1	1	0	999	1	1	1	0		0	0		0		0	0	999	1	1	1	2	1	1	0	0
17928	October	2017	Baseline	23	21	1	1	1	FTP with LP	1	1	2	2	1	2	1	1	3	0	0	999	0	0		1	1	0	999	1	1	1	0		0	0		0		0	0	999	1	1	1	2	1	1	0	0
17929	October	2017	Baseline	23	26	1	1	1	FTP with LP	1	1	2	2	1	2	1	1	3	0	0	999	1	0		1	2	0	999	1	1	1	0		0	0		0		0	0	999	1	1	1	1	1	1	0	0
17930	October	2017	Baseline	23	26	1	0	1	FTP with LP	1	1	2	2	1	2	1	1	2	0	0	999	1	0		1	3	0	999	1	1	1	0		0	0		0		0	0	999	1	1	1	1	1	1	0	0
18291	October	2017	Baseline	23	27	1	1	1	FTP with LP	1	1	2	2	1	2	1	1	3	0	0	999	1	0		1	2	0	999	1	1	1	0		0	0		0		0	0	999	1	1	1	2	1	1	0	0
18292	October	2017	Baseline	23	26	1	1	1	FTP with LP	1	1	2	2	1	2	1	1	4	0	0	999	0	0		1	2	1	9999	1	1	1	0		0	0		0		0	0	999	1	1	1	1	1	1	0	0
18293	October	2017	Baseline	23	25	1	1	1	FTP with LP	1	1	2	2	1	2	1	1	2	0	0	999	1	0		1	3	0	999	1	1	1	0		0	0		0		0	0	999	1	1	1	1	1	1	0	0
19132	October	2017	Baseline	23	30	1	1	1	FTP with LP	1	1	2	2	1	2	1	1	2	0	0	999	0	0		1	1	0	999	1	1	1	0		0	0		0		0	1	9999	1	1	1	2	1	1	0	0
19744	0vember	2017	Baseline	23	22	1	1	1	F T P with LP	1	1	2	2	1	2	1	1	2	0	0	999	0	0		1	1	0	999	1	1	1	0		0	0		0		0	1	9999	1	1	1	2	1	1	0	0
19745	0vember	2017	Baseline	23	22	1	1	1	FT P with LP	1	1	2	2	1	2	1	1	2	0	0	999	0	0		1	2	0	999	1	1	1	0		0	0		0		0	1	9999	1	1	1	2	1	1	0	0
19746	0vember	2017	Baseline	23	27	1	1	1	F T P with LP	1	1	2	2	1	2	1	1	4	1	0	999	0	0		1	2	0	999	1	1	1	0		0	0		0		0	1	9999	1	1	1	2	1	1	0	0
19747	0vember	2017	Baseline	23	27	1	1	1	FTP with LP	1	1	2	2	1	2	1	1	2	0	0	999	0	0		1	1	0	999	1	1	1	0		0	0		0		0	1	9999	1	1	1	2	1	1	0	0
20438	0vember	2017	Baseline	23	26	1	1	1	FTPLP	1	1	2	2	1	2	1	1	2	0	0	999	1	0		1	2	0	999	1	1	1	0		0	0		0		0	1	9999	1	1	1	2	1	1	0	0
21183	0vember	2017	Baseline	23	24	1	1	1	F T P with LP	1	1	2	2	1	2	1	1	2	0	0	999	1	0		1	2	0	999	1	1	1	0		0	0		0		0	1	9999	1	1	1	1	1	1	0	0
17983	October	2017	Baseline	11	21	1	1	1	primi IUCR	1	1	2	2	1	2	1	1	3	1	1	1	1	0		1	2	0	999	1	1	3	0		0	1	41 wks,POG with absent liquor with LP with IUGR	1	SAB	0	1	1	1	0	1	1	1	1	1	0
17953	October	2017	Baseline	11	30	1	1	1	g1 p1s0 a0 l1	1	1	2	2	1	2	1	0	999	0	1	1	0	0		0	999	0	999	0	1	1	0		0	0		0		1	1	2	1	1	1	2	1	1	0	0
17954	October	2017	Baseline	11	18	1	1	1	g1 p0 a0 l0	1	1	2	2	1	2	1	1	9999	0	0	999	0	0		1	3	0	999	0	1	1	0		0	0		0		1	1	2	1	1	1	2	1	1	0	0
17955	October	2017	Baseline	11	27	1	1	0	999	1	0	999	999	0	999	0	1	2	0	0	999	0	0		0	999	0	999	0	0	999	0		0	0		0		0	1	2	1	1	1	1	1	1	0	0
17956	October	2017	Baseline	11	24	1	1	1	g2 p1 l1	1	1	2	2	1	2	1	1	2	1	0	999	0	0		0	999	0	999	0	1	1	0		0	0		0		1	1	2	1	1	1	2	1	1	0	0
17979	October	2017	Baseline	11	18	1	1	1	G1P1L1	1	1	2	2	1	2	1	1	3	1	1	1	1	0		1	2	0	999	1	1	3	0		0	1	fetal distress	1	SAB	0	1	1	1	1	1	2	1	1	1	0
17980	October	2017	Baseline	11	22	1	1	1	G1P0L0A0	1	1	2	2	1	2	1	1	2	0	0	999	1	0		1	2	0	999	1	1	1	1		0	0		0		1	1	2	1	1	1	1	0	999	0	0
17981	October	2017	Baseline	11	32	1	1	1	primi with LP	1	1	2	2	1	2	1	1	3	0	0	999	1	0		1	2	0	999	1	1	1	0		0	0		0		1	1	2	1	1	1	1	1	1	0	0
17982	October	2017	Baseline	11	19	1	0	1	G2P1L1 with Lscs	1	1	2	2	1	2	1	1	4	1	0	999	1	0		1	2	0	999	1	1	3	0		0	1	previous Lscs with thin scar with ST	1	SAB	0	1	1	1	1	1	2	1	1	1	0
18530	October	2017	Baseline	11	24	1	1	1	g2 c d	0	1	2	2	1	2	1	0	999	0	1	1	0	1		1	1	1	1	1	1	1	0		0	0		0		0	0	999	1	1	1	2	1	1	0	0
18532	October	2017	Baseline	11	25	1	1	1	g3p2 TMTS preg. anaemia	0	1	2	2	1	2	1	1	3	0	1	1	0	0		1	1	1	1	1	1	1	0		0	0		0		1	1	1	0	0	0	999	0	999	0	0
18534	October	2017	Baseline	11	33	1	1	1	FTP c anaemic	0	0	999	999	0	999	0	0	999	0	0	999	0	0		0	999	0	999	0	0	999	0		0	0		0		0	0	999	0	0	0	999	0	999	0	0
18536	October	2017	Baseline	11	29	1	1	1	G3, P2, at T/D	1	0	999	999	0	999	0	0	999	0	0	999	0	0		0	999	0	999	0	0	999	0		0	0		0		0	1	1	0	0	0	999	0	999	0	0
18538	October	2017	Baseline	11	32	1	1	1	g4 p3 l3 c FTP LPS	1	0	999	999	0	999	0	0	999	0	0	999	0	0		0	999	0	999	0	0	999	0		0	0		0		0	0	999	1	1	1	2	1	1	0	0
18540	October	2017	Baseline	11	30	1	1	0	999	1	0	999	999	0	999	0	0	999	0	0	999	0	0		0	999	0	999	0	1	1	0		0	0		0		0	1	1	1	1	1	1	1	1	0	0
18542	October	2017	Baseline	11	19	1	1	1	FTPG1	0	1	2	2	1	2	1	1	3	0	0	999	0	0		0	999	0	999	0	1	1	0		0	0		0		0	1	1	1	1	1	2	1	1	0	0
18544	October	2017	Baseline	11	25	1	1	1	G3, P2, FTP	1	1	2	2	1	2	0	0	999	0	0	999	0	0		0	999	0	999	0	1	1	0		0	0		0		0	1	1	1	1	1	1	1	1	0	0
18546	October	2017	Baseline	11	21	1	1	1	primi/ TP /LpIS	1	0	999	999	0	999	0	0	999	0	0	999	0	0		0	999	0	999	0	1	1	0		0	0		0		0	1	1	0	1	1	1	1	1	0	0
18548	October	2017	Baseline	11	19	1	1	1	G2, p1 l1	1	0	999	999	0	999	0	0	999	0	0	999	0	0		0	999	0	999	0	1	1	0		0	0		0		0	1	1	0	0	1	1	1	1	0	0
18579	October	2017	Baseline	11	35	1	1	1	G3P2L21a0	1	1	2	2	1	2	1	1	3	0	1	1	0	0		0	999	0	999	0	1	1	0		0	0		0		0	1	1	1	1	1	1	1	1	0	0
18607	October	2017	Baseline	11	21	1	1	1	G2, P1, L1 LLD	1	1	2	2	1	2	1	1	3	0	1	1	0	1	0 any	1	1	0	999	0	1	1	0		0	0		0		0	1	1	1	1	1	1	1	1	0	0
18608	October	2017	Baseline	11	23	1	1	1	G2P1L1 with LPS	0	0	999	999	1	2	1	0	999	0	0	999	0	0		1	2	0	999	1	0	999	0		0	0		0		0	0	999	1	1	1	1	1	1	0	0
18610	October	2017	Baseline	11	25	1	1	1	G3,P2,c footy presentation	1	1	2	2	1	2	1	1	3	0	1	2	0	0		0	999	0	999	0	1	1	0		0	0		0		0	1	1	1	1	1	2	1	1	0	0
18648	October	2017	Baseline	11	24	1	1	1	G2,P1,L1,PT	1	1	2	1	1	2	1	1	3	0	1	1	0	0		0	999	0	999	0	1	1	0		0	0		0		0	1	1	1	1	1	1	1	1	0	0
18651	October	2017	Baseline	11	32	1	1	1	G1p0d0 at T/P	1	1	2	2	1	2	0	1	3	0	1	2	0	0		0	999	0	999	0	1	1	0		0	0		0		0	1	1	1	1	1	1	1	1	0	0
18879	October	2017	Baseline	11	28	1	1	1	g3p2l2	1	1	2	2	1	2	1	1	3	0	1	1	0	1		0	999	0	999	0	1	1	0		0	0		0		0	1	1	1	1	1	1	1	1	0	0
18882	October	2017	Baseline	11	21	1	1	1	FTND	1	1	2	2	1	2	1	0	999	0	1	1	1	0		1	2	0	999	1	1	1	0		0	0		0		0	1	2	1	1	1	2	1	1	0	0
18883	October	2017	Baseline	11	27	1	1	1	g3p2l2	1	1	2	2	1	2	1	1	3	0	1	1	0	0		0	999	0	999	0	1	1	0		0	0		0		0	1	1	1	1	1	1	1	1	0	0
18897	October	2017	Baseline	11	22	1	1	1	GG2P1, T/P	1	1	2	2	1	2	1	1	3	0	1	1	0	0		0	999	0	999	0	1	1	0		0	0		0		0	1	1	1	1	1	1	1	1	0	0
18900	October	2017	Baseline	11	23	1	1	1	primi	1	1	2	2	1	2	0	1	9999	1	1	1	1	0		1	2	0	999	1	1	1	0		0	0		0		0	1	2	1	1	1	1	1	1	0	0
18903	October	2017	Baseline	11	#NULL!	1	1	1	g2p2l1	1	1	2	2	1	2	1	1	3	0	1	1	0	0		0	999	0	999	0	1	1	0		0	0		0		0	1	1	1	1	1	1	1	1	0	0
18948	October	2017	Baseline	11	37	1	1	1	g4p3/TP/LPS	1	1	2	2	0	999	1	1	3	0	1	1	0	0		0	999	0	999	0	1	1	0		0	0		0		0	1	1	1	1	1	1	1	1	0	0
18951	October	2017	Baseline	11	21	1	1	1	g4p3l3	1	1	2	2	0	999	1	1	3	0	1	1	0	0		0	999	0	999	0	1	1	0		0	0		0		0	1	1	0	0	0	999	0	999	0	0
18956	October	2017	Baseline	11	21	1	1	1	g1p1l1	1	1	2	2	1	2	1	1	3	0	1	1	0	0		0	999	0	999	0	1	1	0		0	0		0		0	1	1	1	1	1	1	1	1	0	0
18958	October	2017	Baseline	11	21	1	1	1	g1p0l0	1	1	2	2	1	2	1	1	3	0	1	1	0	0		0	999	0	999	0	1	1	0		0	0		0		0	1	1	1	1	1	2	1	1	0	0
18960	October	2017	Baseline	11	28	1	1	1	g3p2l2	1	1	2	2	1	2	1	1	3	0	1	1	0	0		0	999	0	999	0	1	3	0		0	0		0		0	1	1	1	1	1	2	1	1	0	0
18962	October	2017	Baseline	11	27	1	1	0	999	1	1	2	2	1	2	1	1	9999	1	0	999	1	0		1	2	0	999	1	1	1	0		0	0		0		0	1	2	1	1	1	1	1	1	0	0
18965	October	2017	Baseline	11	28	1	1	1	G2P1L1 with FTP	0	1	3	3	1	2	1	1	9999	1	1	1	1	0		1	2	0	999	1	1	1	0		0	0		0		0	1	2	1	1	0	999	1	1	0	0
18989	October	2017	Baseline	11	25	1	1	1	LPS	1	1	2	2	1	2	1	0	999	0	0	999	1	0		1	2	0	999	1	1	1	0		0	0		0		0	1	2	1	1	1	1	1	1	0	0
18992	October	2017	Baseline	11	26	1	1	1	G1P0L0 TP with LPS	1	1	2	2	1	2	1	0	999	1	1	1	1	0		1	2	0	999	1	1	3	0		0	1	S.oblique with fetal distress	1	SAB	0	1	1	1	1	1	2	1	1	1	0
18993	October	2017	Baseline	11	30	1	1	1	9999	1	0	999	999	0	999	0	1	2	0	0	999	0	0		1	2	0	999	1	1	3	0		0	0		1	reagional	0	1	1	1	1	1	2	1	1	0	0
19015	October	2017	Baseline	11	28	1	1	1	NVD	0	1	2	2	1	2	0	0	999	0	0	999	1	0		1	2	0	999	1	1	1	0		0	0		0		0	1	1	1	1	1	1	1	1	0	0
18996	October	2017	Baseline	11	21	1	1	0	999	1	1	2	2	1	2	1	1	3	0	1	1	0	0		1	9999	0	999	1	1	1	0		0	0		0		0	1	1	1	1	1	2	1	1	0	0
19020	October	2017	Baseline	11	22	1	1	1	G2P1L1 with Lp	1	1	2	2	1	2	1	0	999	0	0	999	1	0		1	2	0	999	1	1	1	0		0	0		0		0	1	2	1	1	1	2	1	1	0	0
19018	October	2017	Baseline	11	20	1	1	0	999	1	1	2	2	1	2	1	1	3	0	1	1	0	1	0 any	1	9999	0	999	1	1	1	0		0	0		0		0	1	1	1	1	1	1	1	1	0	0
19022	October	2017	Baseline	11	29	1	1	0	999	1	1	2	2	1	2	1	1	3	0	1	1	0	1	0 any	1	9999	0	999	1	1	1	0		0	0		0		0	1	1	1	1	1	2	1	1	0	0
19025	October	2017	Baseline	11	30	1	1	1	FTP G4 With LP with 2nd stage	0	1	1	2	1	2	1	1	9999	0	0	999	1	0		1	2	0	999	1	1	1	0		0	0		0		0	1	2	1	1	1	2	1	1	0	0
19027	October	2017	Baseline	11	19	1	1	1	g1p0l0a0	1	1	2	2	1	2	1	1	3	0	1	1	0	1	0 any	1	9999	0	999	1	1	1	0		0	0		0		0	1	1	1	1	1	1	1	1	0	0
19053	October	2017	Baseline	11	26	1	1	1	G3P2L0	1	1	2	2	1	2	1	1	9999	0	1	1	1	0		1	2	0	999	1	1	1	0		0	0		0		0	1	2	1	1	1	1	1	1	0	0
19055	October	2017	Baseline	11	21	1	1	1	Primi /FTP	1	0	999	999	0	999	0	0	999	0	0	999	0	0		0	999	0	999	0	1	1	0		0	0		0		0	1	2	1	1	1	1	1	1	0	0
19057	October	2017	Baseline	11	32	1	1	1	G5 with LPS	1	1	2	2	1	2	1	1	9999	0	0	999	1	0		1	2	0	999	1	1	1	0		0	0		0		0	1	2	1	1	1	1	1	1	0	0
19059	October	2017	Baseline	11	22	1	1	1	G1/TP/LP'S	1	0	999	999	0	999	0	0	999	0	0	999	1	0		1	2	0	999	1	1	1	0		0	0		0		1	1	2	1	1	1	1	1	1	0	0
19061	October	2017	Baseline	11	20	1	1	1	G2P1L1 with LP	1	0	999	999	1	2	0	0	999	0	0	999	0	0		1	2	0	999	1	1	1	0		0	0		0		0	1	2	1	1	1	2	1	1	0	0
19065	October	2017	Baseline	11	22	1	1	0	999	1	1	2	2	1	2	1	1	9999	1	0	999	1	0		1	2	0	999	1	1	1	0		0	0		0		0	1	2	1	1	1	1	1	1	0	0
19069	October	2017	Baseline	11	28	1	1	1	G3	1	1	2	2	1	2	1	0	999	0	0	999	1	0		1	2	0	999	1	1	1	0		0	0		0		0	1	2	1	1	1	2	1	1	0	0
19068	October	2017	Baseline	11	25	1	1	0	999	1	1	2	2	1	2	1	1	3	0	1	1	0	1	0 any	1	9999	0	999	0	1	1	0		0	0		0		0	1	1	1	1	1	1	1	1	0	0
19072	October	2017	Baseline	11	25	1	1	1	g3p2l2	1	1	2	2	1	2	1	1	3	0	1	1	0	1	0 any	1	9999	0	999	1	1	1	0		0	0		0		0	1	1	1	1	1	2	1	1	0	0
19076	October	2017	Baseline	11	29	1	1	1	G2P1L1/TP/LPS	1	1	2	2	1	2	1	1	9999	0	0	999	1	0		1	2	0	999	1	1	1	0		0	0		0		0	1	2	1	1	1	2	1	1	0	0
19092	October	2017	Baseline	11	22	1	1	0	999	1	1	2	2	1	2	1	1	3	0	1	1	0	0	0 any	1	9999	0	999	1	1	1	0		0	0		0		0	1	1	1	1	1	1	1	1	0	0
19108	October	2017	Baseline	11	31	1	1	1	G2 with FTP	1	1	2	2	1	2	1	1	9999	0	1	1	1	0		1	2	0	999	1	1	1	0		0	0		0		0	1	2	1	1	1	2	1	1	0	0
19106	October	2017	Baseline	11	24	1	1	0	999	1	1	2	2	1	2	1	1	3	0	1	1	0	1	0 any	1	9999	0	999	1	1	1	0		0	0		0		0	1	1	1	1	1	1	1	1	0	0
19111	October	2017	Baseline	11	30	1	1	1	g4p3l3	1	1	2	2	1	2	1	1	3	0	1	1	0	1	0 any	1	9999	0	999	1	1	1	0		0	0		0		0	1	1	1	1	1	1	1	1	0	0
19115	October	2017	Baseline	11	24	1	1	1	G2P1	1	1	2	2	1	2	0	0	999	1	0	999	0	0		1	2	0	999	1	1	1	0		0	0		0		0	1	2	1	1	1	2	1	1	0	0
19116	October	2017	Baseline	11	20	1	1	1	FTPG1	1	1	2	2	1	2	1	1	3	0	1	1	0	1	0 any	1	9999	0	999	1	1	1	0		0	0		0		0	1	1	1	1	1	1	1	1	0	0
19246	0vember	2017	Baseline	11	23	1	1	0	999	1	1	2	2	1	2	1	1	3	0	1	1	0	0		0	999	0	999	1	1	1	0		0	0		0		0	1	1	1	1	1	2	1	1	0	0
19248	September	2017	Baseline	11	24	1	1	1	FTP on primi	1	1	2	2	1	2	1	1	3	0	1	1	0	0		0	999	0	999	0	1	1	0		0	0		0		0	1	1	1	1	1	1	1	1	0	0
19252	September	2017	Baseline	11	28	1	1	1	FTP P G3P2	1	1	2	2	0	999	0	0	999	0	1	1	0	1	0 qny	1	9999	0	999	0	1	1	1		0	0		0		0	1	1	1	1	1	1	1	1	0	0
19255	September	2017	Baseline	11	23	1	1	1	FTP CP GIP0	1	1	2	2	1	2	1	1	3	1	1	1	0	0		0	999	0	999	0	1	1	0		0	0		0		0	1	1	1	1	1	2	1	1	0	0
19258	September	2017	Baseline	11	26	1	1	0	999	1	1	2	2	1	2	1	1	3	1	1	1	0	0		0	999	0	999	0	1	1	0		0	0		0		0	1	1	1	1	1	1	1	1	0	0
19261	September	2017	Baseline	11	26	1	1	1	FTP G3 L2	1	1	2	2	1	3	1	1	3	0	1	1	1	1	0 any	0	999	0	999	0	1	1	0		0	0		0		0	1	1	1	1	1	2	1	1	0	0
19265	September	2017	Baseline	11	24	1	1	1	FTP G2P1	1	1	2	2	1	2	1	1	3	1	1	1	0	0		0	999	0	999	1	1	1	0		0	0		0		0	1	1	1	1	1	1	1	1	0	0
19270	September	2017	Baseline	11	28	1	1	1	FTP G3P2	1	1	2	2	1	2	1	1	3	1	1	1	0	1	0 any	0	999	0	999	1	1	1	0		0	0		0		0	1	1	1	1	1	1	1	1	0	0
19275	September	2017	Baseline	11	25	1	1	0	999	1	1	2	2	1	2	1	1	3	1	1	1	0	1		0	999	1	2	1	1	1	0		1	0		0		0	1	1	1	1	1	1	1	1	0	0
19280	September	2017	Baseline	11	23	1	1	1	FTP G2P1	1	1	2	2	1	2	1	1	3	1	1	1	0	1	0 any	0	999	0	999	1	1	1	0		0	0		0		0	1	1	1	1	1	2	1	1	0	0
21189	0vember	2017	Baseline	11	23	1	1	1	lscs	1	1	2	2	1	2	0	1	4	0	0	999	0	0		1	2	0	999	0	1	3	0		0	0	spine	1	spine	0	1	1	1	1	1	1	1	1	0	0
21187	0vember	2017	Baseline	11	23	1	1	1	G1/Post term preg	1	0	999	999	1	2	0	1	3	0	0	999	1	0		1	2	0	999	1	1	1	0		0	0		0		0	1	2	1	1	1	2	1	1	0	0
21192	0vember	2017	Baseline	11	27	1	1	1	G3P2L2	1	1	2	2	1	2	1	1	2	0	0	999	1	0		1	2	0	999	1	1	1	0		0	0		0		0	1	2	1	1	1	2	1	1	0	0
21193	0vember	2017	Baseline	11	23	1	1	1	nvd	1	1	2	2	0	999	0	1	2	1	0	999	0	0		1	2	0	999	0	1	1	0		0	0		0		1	1	2	1	1	1	2	1	1	0	0
21197	0vember	2017	Baseline	11	27	1	1	1	G2P1L1	1	1	2	2	1	2	1	1	3	0	1	1	1	0		1	2	0	999	1	1	3	0		0	0		1	SAB	0	1	1	1	1	1	2	1	1	1	0
21196	0vember	2017	Baseline	11	23	1	1	1	second stage of labor	1	1	2	2	1	2	0	1	3	1	0	999	0	0		1	2	0	999	0	1	1	0		0	0		0		0	1	2	1	1	1	2	1	1	0	0
21200	0vember	2017	Baseline	11	28	1	1	0	999	1	1	2	2	1	2	0	1	3	1	0	999	0	0		1	2	0	999	0	1	3	0		0	0		1	spine	0	1	1	1	1	1	2	1	1	0	0
21201	0vember	2017	Baseline	11	24	1	1	1	G1P0L0	1	1	2	2	1	2	1	1	2	1	1	1	1	0		1	2	0	999	1	1	1	0		0	0		0		1	1	2	1	1	1	2	1	1	0	0
21213	0vember	2017	Baseline	11	23	1	1	1	G1P0A0,with 9 month preg with breech	1	0	999	999	0	999	0	1	4	1	1	1	1	0		1	2	0	999	1	1	3	0		0	1	breech presentation	1	Spine	0	1	1	1	1	1	2	1	1	1	0
21212	0vember	2017	Baseline	11	22	1	1	1	g2 p1 l1	1	1	2	2	1	2	0	1	2	1	0	999	0	0		1	2	0	999	1	1	3	0		0	1	os is 0t close	1	spine	0	1	1	1	1	1	1	1	1	0	0
21216	0vember	2017	Baseline	11	20	1	1	1	g2 p1 l0 a1	1	1	2	2	1	2	0	1	2	1	0	999	0	0		1	2	0	999	1	1	1	0		0	0		0		0	1	2	1	1	1	1	1	1	0	0
21217	0vember	2017	Baseline	11	25	1	1	0	999	1	1	2	2	1	2	1	1	2	0	0	999	1	0		1	2	0	999	1	1	1	0		0	0		0		0	1	2	1	1	1	2	1	1	0	0
21220	0vember	2017	Baseline	11	21	1	1	0	999	1	0	999	999	0	999	0	1	2	0	0	999	0	0		1	2	0	999	1	1	1	0		0	0		0		0	1	2	1	1	1	1	1	1	0	0
21221	0vember	2017	Baseline	11	22	1	1	1	G2P1L1A0	1	1	1	2	1	2	1	1	2	1	1	1	1	0		1	2	0	999	1	1	1	0		0	0		0		0	1	2	1	1	1	1	1	1	0	0
21225	0vember	2017	Baseline	11	24	1	1	1	g2 p0 a1	1	1	2	2	1	2	0	1	3	1	0	999	0	0		1	2	0	999	0	1	1	0		0	0		0		0	1	2	1	1	1	2	1	1	0	0
21224	0vember	2017	Baseline	11	21	1	1	0	999	1	1	2	2	1	2	1	0	999	0	0	999	1	0		1	2	0	999	1	1	1	0		0	0		0		0	1	2	1	1	1	1	1	1	0	0
21228	0vember	2017	Baseline	11	23	1	1	1	G2P1L1	1	1	2	2	1	2	1	0	999	0	0	999	0	0		1	2	0	999	1	1	1	0		0	0		0		0	1	2	1	1	1	1	1	1	0	0
21229	0vember	2017	Baseline	11	26	1	1	0	999	1	1	2	2	1	2	0	1	2	1	0	999	0	0		1	2	0	999	1	1	1	0		0	0		0		0	1	2	1	1	1	1	1	1	0	0
21232	0vember	2017	Baseline	11	21	1	1	1	G1P0A0	1	1	2	2	1	2	1	1	3	0	0	999	1	0		1	2	0	999	1	1	1	0		0	0		0		0	1	2	1	1	1	2	1	1	0	0
21233	0vember	2017	Baseline	11	27	1	1	0	999	1	1	1	2	1	2	0	1	4	1	0	999	0	0		1	2	0	999	1	1	1	0		0	0		0		0	1	2	1	1	1	2	1	1	0	0
21236	0vember	2017	Baseline	11	21	1	1	1	G1P0L0	1	1	2	2	1	2	1	0	999	0	0	999	1	0		1	2	0	999	1	1	1	0		0	0		0		0	1	2	1	1	1	2	1	1	0	0
21238	0vember	2017	Baseline	11	22	1	1	0	999	1	1	2	2	1	2	0	1	3	1	0	999	0	0		1	2	0	999	0	1	3	0		0	0		1	spine	0	1	1	1	1	1	1	1	1	0	0
21240	0vember	2017	Baseline	11	26	1	1	1	FTP G3	1	1	2	2	1	2	1	1	3	1	0	999	1	0		1	2	0	999	1	1	1	0		0	0		0		0	1	2	1	1	1	1	1	1	0	0
21241	0vember	2017	Baseline	11	24	1	1	1	lscs	1	1	2	2	1	2	0	1	2	1	0	999	0	0		0	999	0	999	0	0	999	0		0	0		0		0	0	999	0	0	0	999	0	999	0	0
21244	0vember	2017	Baseline	11	25	1	1	1	G4	1	0	999	999	1	2	0	1	2	1	0	999	1	0		1	2	0	999	1	1	1	0		0	0		0		0	1	2	1	1	1	1	1	1	0	0
21246	0vember	2017	Baseline	11	25	1	1	0	999	1	1	2	2	1	2	0	1	3	1	0	999	0	0		1	2	0	999	0	1	1	0		0	0		0		0	1	2	1	1	1	1	1	1	0	0
21248	0vember	2017	Baseline	11	27	1	1	1	G3P2L2	1	0	999	999	0	999	0	1	2	1	1	1	1	0		1	2	0	999	1	1	1	0		0	0		0		0	1	2	1	1	1	1	1	1	0	0
21250	0vember	2017	Baseline	11	21	1	1	0	999	1	1	2	2	1	2	0	1	3	1	0	999	0	0		1	2	0	999	0	1	1	0		0	0		0		0	1	2	1	1	1	2	1	1	0	0
21252	0vember	2017	Baseline	11	28	1	1	1	G2P1L1 with TP LPS	1	0	999	999	1	2	1	1	2	1	0	999	1	0		1	2	0	999	1	1	1	0		0	0		0		0	1	2	1	1	1	1	1	1	0	0
21254	0vember	2017	Baseline	11	26	1	1	0	999	1	1	2	2	1	2	0	0	999	0	0	999	0	0		1	2	0	999	0	1	1	0		0	0		0		0	1	2	1	1	1	2	1	1	0	0
21256	0vember	2017	Baseline	11	21	1	1	1	G2P1/TP/Lps	1	1	2	2	1	2	0	1	2	0	0	999	1	0		1	2	0	999	1	1	1	0		0	0		0		0	1	2	1	1	1	2	1	1	0	0
21258	0vember	2017	Baseline	11	20	1	1	0	999	1	1	1	2	1	2	0	1	2	1	0	999	0	0		1	2	0	999	1	1	1	0		0	0		0		0	1	2	1	1	1	1	1	1	0	0
21262	0vember	2017	Baseline	11	22	1	1	1	FTP G1	1	0	999	999	0	999	0	0	999	0	0	999	0	0		0	999	0	999	0	1	1	0		0	0		0		0	1	2	1	1	1	2	1	1	0	0
21260	0vember	2017	Baseline	11	26	1	1	0	999	1	1	2	2	1	2	0	1	4	1	0	999	0	0		1	2	0	999	1	1	1	0		0	0		0		0	1	2	1	1	1	1	1	1	0	0
21264	0vember	2017	Baseline	11	22	1	1	0	999	1	1	2	2	0	999	0	1	3	1	0	999	0	0		1	2	0	999	1	1	1	0		0	0		0		0	1	2	1	1	1	2	1	1	0	0
22506	September	2017	Baseline	11	28	1	1	1	G2P1L1 with LScS	1	0	999	999	1	2	1	1	9999	1	1	1	1	0		1	2	0	999	1	1	3	0		0	1	breech	1	Regional Anesthesia	0	1	1	1	1	1	2	1	1	0	0
22532	September	2017	Baseline	11	19	1	1	1	G2P1L1 with previous LSCS	1	1	2	2	1	2	1	1	9999	1	0	999	1	0		1	2	0	999	1	1	3	0		0	0		1	SAB	0	1	1	1	1	1	2	1	1	1	0
22534	September	2017	Baseline	11	20	1	1	1	G1P0L0 WITH LP	1	0	999	999	1	2	0	1	4	0	0	999	1	0		0	999	0	999	1	1	1	0		0	0		0		0	1	2	1	1	1	2	1	1	0	0
22536	September	2017	Baseline	11	20	1	1	0	999	1	1	2	2	1	2	1	0	999	1	1	1	1	0		1	2	0	999	1	1	1	0		0	0		0		0	1	2	1	1	1	2	1	1	0	0
22550	September	2017	Baseline	11	24	1	1	1	G2P1L1 with LP	1	1	2	2	1	2	0	1	2	0	0	999	1	0		1	2	0	999	1	1	1	0		0	0		0		0	1	2	1	1	1	2	0	999	0	0
22548	September	2017	Baseline	11	21	1	1	1	G1P0L0	1	1	2	2	1	2	1	1	9999	0	0	999	1	0		1	2	0	999	1	1	1	0		0	0		0		1	1	2	1	1	1	2	1	1	0	0
22552	September	2017	Baseline	11	25	1	1	1	FTP	1	1	2	2	1	2	1	0	999	1	0	999	1	0		0	999	0	999	0	1	3	0		0	0		1	SAB	0	1	1	1	1	1	1	1	1	0	0
22556	September	2017	Baseline	11	20	1	1	1	primary grvida	1	0	999	999	0	999	0	1	2	1	1	1	0	0		1	2	0	999	1	1	3	0		0	1	fetal destrec lscs	1	SAB	0	1	1	1	1	1	2	1	1	0	0
22554	September	2017	Baseline	11	25	1	1	1	G2P1L1 with FTP	1	1	2	2	1	2	1	1	9999	0	1	1	1	0		1	2	0	999	1	1	1	0		0	0		0		0	1	2	1	1	1	2	1	1	0	0
22558	September	2017	Baseline	11	21	1	1	1	G2 with TP with LPV	1	1	2	2	1	2	1	0	999	1	1	1	1	0		1	2	0	999	1	1	3	0		0	1	breech	1	SAB	0	1	1	1	0	1	1	1	1	0	0
22560	September	2017	Baseline	11	30	1	1	1	G3P2L2	1	1	2	2	1	2	1	1	3	1	0	999	1	0		1	2	0	999	1	1	1	0		0	0		0		0	1	2	1	1	1	2	1	1	0	0
22562	September	2017	Baseline	11	19	1	1	1	G2P1L1 T.P with L-P1	0	1	2	2	1	2	1	0	999	0	0	999	0	0		1	2	0	999	1	0	999	0		0	0		0		0	0	999	0	0	0	999	0	999	0	0
22567	September	2017	Baseline	11	24	1	1	1	primi	1	1	2	2	1	2	0	1	2	0	1	1	0	0		1	2	0	999	1	1	3	0		0	1	G1 short statured with FD	1	SA	0	1	1	1	1	1	1	1	1	0	0
22565	September	2017	Baseline	11	27	1	1	0	999	1	1	2	2	1	2	1	0	999	1	1	1	1	0		1	2	0	999	1	1	1	0		0	0		0		0	1	2	1	1	1	2	1	1	0	0
22568	September	2017	Baseline	11	26	1	1	1	Missed abortion	1	1	2	2	1	2	1	0	999	0	0	999	0	0		0	999	0	999	0	0	999	0		0	0		0		0	0	999	0	0	0	999	0	999	0	0
22572	September	2017	Baseline	11	19	1	1	1	primi	1	0	999	999	0	999	0	1	2	0	0	999	0	0		1	2	0	999	1	1	1	0		0	0		0		0	1	2	1	1	1	1	1	1	0	0
22571	September	2017	Baseline	11	22	1	1	1	G4P3L3	0	1	2	2	1	2	0	1	9999	1	0	999	1	0		1	2	0	999	1	1	1	0		0	0		0		0	1	2	1	1	1	2	0	999	0	0
22574	September	2017	Baseline	11	35	1	1	1	G6P5L4 at t|p with LP with prolong lpu	1	1	2	2	1	2	1	1	2	1	0	999	0	0		1	1	0	999	1	1	1	0		0	0		0		0	1	2	1	1	1	2	1	1	0	0
22576	September	2017	Baseline	11	22	1	1	1	Pr with fid	1	1	2	2	1	2	1	0	999	0	0	999	0	0		1	2	0	999	1	1	1	0		0	0		0		0	1	2	1	1	1	2	0	999	0	0
22594	September	2017	Baseline	11	19	1	1	1	G2P1L1With T.P with prev lscs with L.Ps	1	1	2	2	1	2	0	1	3	1	1	1	0	0		1	2	0	999	1	1	3	0		0	0		1	SAB	0	1	1	1	1	1	2	1	1	0	0
23378	September	2017	Baseline	11	24	1	1	1	G1/TP /LPS	1	0	999	999	0	999	0	0	999	1	0	999	1	0		0	999	0	999	1	1	1	0		0	0		0		0	1	1	1	1	1	1	1	1	0	0
22686	September	2017	Baseline	11	25	1	1	1	G1P1L1	1	1	2	2	1	2	1	1	9999	1	1	1	1	0		1	2	0	999	1	1	1	0		0	0		0		0	1	2	1	1	1	2	1	1	0	0
22696	September	2017	Baseline	11	25	1	1	1	G3 with LP	1	1	2	2	1	2	1	0	999	0	0	999	1	0		1	2	0	999	1	1	1	0		0	0		0		0	1	2	1	1	1	2	1	1	0	0
22698	September	2017	Baseline	11	24	1	1	1	primi with FTP	1	1	2	2	1	2	1	0	999	1	1	1	1	0		1	2	0	999	1	1	1	0		0	0		0		1	1	2	1	1	1	1	1	1	0	0
22710	September	2017	Baseline	11	24	1	1	1	G2P1L1	1	1	2	2	1	2	1	1	9999	1	0	999	1	0		1	2	0	999	1	1	1	0		0	0		0		1	1	2	1	1	1	2	1	1	0	0
22712	September	2017	Baseline	11	25	1	1	1	primi with FTP	1	1	2	2	1	2	1	0	999	1	1	1	1	0		1	2	0	999	1	1	1	0		0	0		0		1	1	2	1	1	1	2	1	1	0	0
22714	September	2017	Baseline	11	24	1	0	1	G2P1L1 with LP	1	0	999	999	0	999	0	0	999	1	0	999	1	0		1	2	0	999	1	1	1	0		0	0		0		0	1	2	1	1	1	2	0	999	0	0
22716	September	2017	Baseline	11	21	1	1	1	primi	1	1	2	2	1	2	1	0	999	1	1	1	1	0		1	2	0	999	1	1	1	0		0	0		0		0	1	2	1	1	1	1	1	1	0	0
22718	September	2017	Baseline	11	19	1	1	1	G1P0L0 with TP with LPS	1	1	2	2	1	2	1	0	999	0	0	999	1	0		1	2	0	999	1	1	1	0		0	0		0		0	1	2	1	1	1	1	1	1	0	0
22730	September	2017	Baseline	11	24	1	1	1	LSCS	1	1	1	2	1	2	1	1	9999	1	1	1	1	0		1	2	0	999	1	1	3	0		0	0		1	SA	0	1	1	1	1	1	1	1	1	1	0
22738	September	2017	Baseline	11	27	1	1	1	G2P1L1	1	0	999	999	1	2	1	0	999	1	0	999	1	0		1	2	0	999	1	1	1	0		0	0		0		1	1	2	1	1	1	1	1	1	0	0
22752	September	2017	Baseline	11	19	1	1	1	primi/TP/LPS	1	1	2	2	1	2	0	1	9999	1	1	1	1	0		1	2	0	999	1	1	1	0		0	0		0		0	1	2	1	1	1	1	0	999	0	0
22754	September	2017	Baseline	11	30	1	1	1	G3P2L2 30 -32 with preterm labour	1	1	2	2	1	2	1	1	9999	1	1	1	1	0		1	2	0	999	1	1	1	0		0	0		0		0	1	2	1	1	1	1	1	1	0	0
22790	September	2017	Baseline	11	25	1	1	1	primi with FTP	1	1	2	2	1	2	1	1	9999	0	0	999	1	0		1	2	0	999	1	1	1	0		0	0		0		0	1	2	1	1	1	1	1	1	0	0
22792	September	2017	Baseline	11	22	1	1	1	PNC 2 para	1	1	2	2	1	2	0	0	999	1	0	999	1	0		0	999	0	999	0	1	1	0		0	0		0		0	1	3	1	1	1	1	1	1	0	0
22794	September	2017	Baseline	11	21	1	1	1	G1P0L0 at T/P with LPV	1	1	2	2	1	2	1	1	9999	0	1	1	1	0		1	2	0	999	1	1	1	0		0	0		0		0	1	2	1	1	1	2	1	1	0	0
22796	September	2017	Baseline	11	27	1	1	1	primi/FTP	1	1	2	2	1	2	1	1	9999	1	1	1	1	0		1	2	0	999	1	1	1	0		0	0		0		1	1	2	1	1	1	1	1	1	0	0
22798	September	2017	Baseline	11	20	1	1	1	G1 with primi LP	0	1	2	2	1	2	1	1	9999	0	0	999	1	0		0	999	0	999	0	1	1	0		0	0		0		1	1	3	1	1	1	2	1	1	0	0
22800	September	2017	Baseline	11	20	1	1	1	G1P0L0 at T/P with LP	1	1	2	2	1	2	1	1	9999	1	0	999	1	0		1	2	0	999	1	1	1	0		0	0		0		0	1	2	1	1	1	2	0	999	0	0
22802	September	2017	Baseline	11	30	1	1	1	G1 with TP with Lp	1	1	2	2	1	2	1	1	9999	1	1	1	1	0		1	2	0	999	1	1	1	0		0	0		0		1	1	2	1	1	1	1	1	1	0	0
22804	September	2017	Baseline	11	25	1	1	1	G4P3 S Anemia	1	0	999	999	0	999	0	0	999	1	0	999	1	0		1	2	0	999	1	1	3	0		0	1	fetal distress	1	SA	0	1	1	1	1	1	2	1	1	1	0
22806	September	2017	Baseline	11	30	1	1	1	previous LSCS	1	1	2	2	1	2	1	1	9999	1	1	1	1	0		1	2	0	999	1	1	3	0		0	1	previous LSCS	1	SAB	0	1	1	1	1	1	1	1	1	1	0
22809	September	2017	Baseline	11	22	1	1	1	FTP	1	1	2	2	1	2	1	1	3	0	1	1	1	0		1	2	0	999	1	1	3	0		0	0		1	SAB	0	1	1	1	1	1	2	1	1	0	0
22811	September	2017	Baseline	11	31	1	1	1	G3P2L2 at T/P in active labour	1	1	2	2	1	2	1	1	9999	1	0	999	1	0		1	2	0	999	1	1	1	0		0	0		0		0	1	2	1	1	1	2	1	1	0	0
22813	September	2017	Baseline	11	24	1	1	1	G2P2L1	1	1	2	2	1	2	1	1	9999	0	0	999	1	0		1	2	0	999	1	1	3	0		0	1	cervical dystocis LScS	1	SAB	0	1	1	1	1	1	2	1	1	1	0
22815	September	2017	Baseline	11	25	1	1	1	G1P0L0 AT T/P	1	1	2	2	1	2	1	1	9999	1	0	999	1	0		1	2	0	999	1	1	3	0		0	1	Early labour	1	SAB	0	1	1	1	1	1	1	1	1	1	0
23379	September	2017	Baseline	11	33	1	1	1	G2P1L1 with TP with LPS	1	1	2	3	1	2	1	1	9999	0	1	1	1	0		1	2	0	999	1	1	1	0		0	0		0		0	0	999	1	1	1	1	1	1	0	0
24957	October	2018	Baseline	11	26	1	1	1	G2P1L1 at T/P with previousLSCS WITH LP	1	1	2	2	1	2	1	1	2	1	1	1	1	0		1	2	0	999	1	1	3	0		0	1	previous LSCS	1	Regional Anesthesia	0	1	1	1	1	1	1	1	1	0	0
24981	October	2018	Baseline	11	22	1	1	1	FTP with Labour pain	1	1	2	2	1	2	1	1	2	1	1	1	1	0		1	2	0	999	1	1	3	0		0	1	G1 with breech	1	Spinal Anaesthesia	0	1	1	1	1	1	1	1	1	1	0
24983	October	2018	Baseline	11	22	1	1	1	G2P1L1 at T/P with LP	1	1	2	2	1	2	1	0	999	0	0	999	1	0		1	2	0	999	1	1	1	0		0	0		0		1	1	2	1	1	1	1	0	999	0	0
24998	October	2018	Baseline	11	32	1	1	1	G3P2L2 at 40 wks for IOL	0	1	2	2	1	2	1	1	3	1	0	999	1	0		1	2	0	999	1	1	1	0		0	0		0		1	1	2	1	1	1	1	1	1	0	0
25010	October	2018	Baseline	11	25	1	1	1	G2 FTP	0	1	2	2	1	1	0	0	999	0	0	999	1	0		1	2	0	999	1	1	1	0		0	0		0		0	1	2	1	1	1	2	1	1	0	0
25017	October	2018	Baseline	11	27	1	1	1	G3P2L2/TP /LP'S	1	0	999	999	1	2	0	1	2	0	1	1	1	0		1	2	0	999	1	1	1	0		0	0		0		1	1	2	1	1	1	2	1	1	0	0
25019	October	2018	Baseline	11	32	1	1	1	G3P2L2 at T/P with polyhydramnios with privious LSCS with LP	1	1	2	2	1	2	1	1	2	1	0	999	1	0		1	2	0	999	1	1	3	0		0	1	previous lscs	1	SAB	0	1	1	1	1	1	1	1	1	1	0
25021	October	2018	Baseline	11	21	1	1	1	FTP G2	1	1	2	2	1	2	1	1	3	0	0	999	1	0		1	2	0	999	1	1	1	0		0	0		0		1	1	2	1	1	1	1	1	1	0	0
25053	October	2018	Baseline	11	20	1	1	1	G1P0	1	1	2	2	1	2	1	1	3	1	1	1	1	0		1	2	0	999	1	1	3	0		0	1	pre trm	1	SAB	0	1	1	1	1	1	1	1	1	1	0
25056	October	2018	Baseline	11	30	1	1	1	G2P1/TP /LP'S	1	1	2	2	1	2	0	1	3	1	0	999	1	0		1	2	0	999	1	1	1	0		0	0		0		0	1	2	1	1	1	1	1	1	0	0
25058	October	2018	Baseline	11	26	1	1	1	2 pre LSCS	1	1	2	2	1	2	1	1	2	1	0	999	1	0		1	2	0	999	0	1	3	0		0	1	previous 2 LScS	1	SAB	0	1	1	1	1	1	1	1	1	0	0
25060	October	2018	Baseline	11	22	1	1	1	G2P1L1A0 with TP /LPs	1	1	2	2	1	2	1	1	2	0	1	1	1	0		1	2	0	999	1	1	1	0		0	0		0		0	0	999	1	1	1	2	1	1	0	0
25062	October	2018	Baseline	11	26	1	1	1	G3P2L2 at T/P with LP	1	1	2	2	1	2	1	1	2	0	1	1	1	0		1	2	0	999	1	1	1	0		0	0		0		1	1	2	1	1	1	2	1	1	0	0
18688	October	2017	Baseline	13	23	1	1	1	previous with lps	1	1	2	2	0	999	0	1	2	1	1	1	1	0		1	1	1	1	0	1	3	0	0	0	1		1	in vertibra	0	1	1	1	1	1	2	1	1	0	0
18719	October	2017	Baseline	13	23	1	1	1	prom	1	1	2	2	0	999	0	1	2	1	1	1	0	0		1	2	1	1	0	1	3	0		0	1	fetus is miconium	1	in vertibra	0	1	1	1	1	1	2	1	1	0	0
18727	October	2017	Baseline	13	23	1	1	1	prev cs with sca	0	1	2	2	0	999	0	1	2	1	0	999	1	0		1	2	1	1	0	1	3	0		0	1		1	in vertibra	0	1	1	1	1	1	2	1	1	0	0
18740	October	2017	Baseline	13	26	1	1	1	anemia/prom	1	1	2	3	0	999	0	1	2	1	0	999	0	0		1	2	1	1	0	1	1	0		0	0		0		1	1	2	1	1	1	1	1	1	0	0
18747	October	2017	Baseline	13	20	1	1	1	preterm labor	0	1	2	2	0	999	0	1	2	1	0	999	0	0		1	2	0	999	0	0	999	0		0	0		0		0	0	999	0	0	0	999	0	999	0	0
18775	October	2017	Baseline	13	26	1	1	1	twin pregnancy	1	1	2	2	1	2	1	1	3	1	0	999	0	0		1	3	1	1	0	1	1	0		0	0		0		0	1	2	1	1	1	1	1	1	0	0
18777	October	2017	Baseline	13	26	1	1	0	999	1	0	999	999	0	999	0	1	4	1	0	999	0	0		0	999	1	1	0	1	1	0		0	0		0		1	1	2	1	1	1	2	1	1	0	0
18779	October	2017	Baseline	13	48	1	1	1	ear stich	1	1	2	2	1	2	0	1	3	0	0	999	0	0		0	999	0	999	0	0	999	0		0	0		0		0	0	999	0	0	0	999	0	999	0	0
18781	October	2017	Baseline	13	22	1	1	0	999	1	1	2	2	0	999	0	1	2	1	0	999	0	0		0	999	1	1	0	1	1	0		0	0		0		0	1	2	1	1	1	2	1	1	0	0
18783	October	2017	Baseline	13	22	1	1	0	999	1	1	2	2	0	999	0	1	3	1	0	999	0	0		1	2	0	999	0	0	999	0		0	0		0		0	0	999	0	0	0	999	0	999	0	0
18785	October	2017	Baseline	13	24	1	1	0	999	0	0	999	999	0	999	0	0	999	0	0	999	0	0		0	999	0	999	0	0	999	0		0	0		0		0	0	999	0	0	0	999	0	999	0	0
18787	October	2017	Baseline	13	25	1	1	0	999	1	0	999	999	0	999	0	0	999	0	0	999	0	0		0	999	0	999	0	0	999	0		0	0		0		0	0	999	0	0	0	999	0	999	0	0
18791	October	2017	Baseline	13	29	1	1	1	mtp	0	0	999	999	0	999	0	1	3	0	0	999	0	0		0	999	0	999	0	0	999	0		0	0		0		0	0	999	0	0	0	999	0	999	0	0
18793	October	2017	Baseline	13	25	1	1	1	anemia	0	1	1	2	1	2	1	1	3	1	0	999	0	0		1	2	0	999	0	0	999	0		0	0		0		0	0	999	0	0	0	999	0	999	0	0
18796	October	2017	Baseline	13	24	1	1	0	999	0	0	999	999	0	999	0	1	2	0	0	999	0	0		0	999	0	999	0	0	999	0		0	0		0		0	0	999	0	0	0	999	0	999	0	0
18849	October	2017	Baseline	13	23	1	1	0	999	0	1	2	2	0	999	0	1	2	1	0	999	0	0		1	2	0	999	0	1	1	0		0	0		0		0	1	2	1	1	1	1	1	1	0	0
18854	October	2017	Baseline	13	26	1	1	0	999	1	1	2	2	0	999	0	0	999	0	0	999	0	0		1	1	0	999	0	1	1	0		0	0		0		0	1	2	1	1	1	1	1	1	0	0
18857	October	2017	Baseline	13	36	1	1	0	999	1	0	999	999	0	999	0	0	999	0	0	999	0	0		0	999	0	999	0	0	999	0		0	0		0		0	0	999	0	0	0	999	0	999	0	0
18881	October	2017	Baseline	13	22	1	1	0	999	1	1	2	2	0	999	0	1	2	1	0	999	0	0		0	999	1	1	0	1	1	0		0	0		0		0	1	2	1	1	1	2	1	1	0	0
18904	October	2017	Baseline	13	20	1	1	0	999	1	1	2	2	0	999	1	1	2	1	0	999	0	0		1	3	1	1	0	1	1	0		0	0		0		0	1	2	1	1	1	2	1	1	0	0
19488	0vember	2017	Baseline	13	28	1	1	0	999	1	1	2	2	1	2	1	1	2	1	0	999	0	0		0	999	0	999	0	1	1	0		0	0		0		0	1	3	1	0	0	999	0	999	0	0
19490	0vember	2017	Baseline	13	19	1	1	0	999	1	1	2	2	1	2	1	1	3	1	0	999	0	0		0	999	1	1	0	1	1	0		0	0		0		0	1	2	1	1	1	1	1	1	0	0
19492	0vember	2017	Baseline	13	25	1	1	0	999	1	1	2	2	1	2	1	1	3	1	0	999	0	0		0	999	1	1	1	1	1	0		0	0		0		1	1	2	1	1	1	1	1	1	0	0
19497	0vember	2017	Baseline	13	29	1	1	1	consent for leaking	1	1	2	2	1	2	1	1	2	1	0	999	0	0		1	3	1	1	1	1	1	0		0	0		0		0	1	2	1	1	1	1	1	1	0	0
19502	0vember	2017	Baseline	13	27	1	1	0	999	0	1	2	2	1	2	1	1	2	1	0	999	0	0		1	2	0	999	1	0	999	0		0	0		0		0	0	999	0	0	0	999	0	999	0	0
19504	0vember	2017	Baseline	13	22	1	1	0	999	1	1	2	2	0	999	1	1	4	1	0	999	0	0		1	3	1	1	0	1	3	0		0	1	brech	1	spine anesthesia	0	1	1	1	1	1	2	1	1	0	0
19506	0vember	2017	Baseline	13	22	1	1	0	999	0	1	2	2	1	2	1	1	3	1	0	999	0	0		1	3	1	1	0	1	3	0		0	1		1	spine	0	1	1	1	1	1	1	1	1	0	0
19508	0vember	2017	Baseline	13	25	1	1	0	999	1	1	2	2	1	2	1	1	1	0	0	999	0	0		1	3	1	1	0	1	1	0		0	0		0		0	1	2	1	1	1	2	1	1	0	0
19510	0vember	2017	Baseline	13	#NULL!	1	1	0	999	1	0	999	999	0	999	0	0	999	0	0	999	0	0		0	999	0	999	0	0	999	0		0	0		0		0	0	999	0	0	0	999	0	999	0	0
19513	0vember	2017	Baseline	13	25	1	1	0	999	0	0	999	999	1	2	1	1	2	0	0	999	0	0		0	999	0	999	0	0	999	0		0	0		0		0	0	999	0	0	0	999	0	999	0	0
19515	0vember	2017	Baseline	13	26	1	1	0	999	0	1	1	2	1	2	1	1	3	0	0	999	0	0		1	2	1	2	0	1	1	0		0	0		0		0	0	999	0	0	0	999	0	999	0	0
19518	0vember	2017	Baseline	13	28	1	1	0	999	1	1	2	2	1	2	1	1	2	1	0	999	0	0		1	3	1	1	1	1	1	0		0	0		0		0	1	2	1	1	1	1	1	1	0	0
19520	0vember	2017	Baseline	13	25	1	1	1	anc urenary retention	1	1	2	2	1	2	0	1	2	1	0	999	0	0		0	999	0	999	0	0	999	0		0	0		0		0	0	999	0	0	0	999	0	999	0	0
19522	0vember	2017	Baseline	13	25	1	1	0	999	1	1	2	2	1	2	1	1	2	1	0	999	0	0		1	3	1	1	1	1	1	0		0	0		0		0	1	2	1	1	1	2	1	1	0	0
19524	September	2017	Baseline	13	23	1	1	0	999	1	1	2	2	1	2	1	1	2	1	0	999	0	0		1	3	1	1	1	1	1	0		0	0		0		1	1	2	1	1	1	1	1	1	0	0
19526	September	2017	Baseline	13	22	1	1	0	999	1	1	2	2	1	2	1	1	2	1	0	999	0	0		1	3	1	1	1	1	1	0		0	0		0		1	1	2	1	1	1	2	1	1	0	0
19545	September	2017	Baseline	13	22	1	1	0	999	1	1	2	2	0	999	0	1	3	1	0	999	0	0		0	999	1	1	0	1	3	0		0	0		1	spine	0	1	1	1	1	1	1	1	1	0	0
19547	September	2017	Baseline	13	26	1	1	0	999	1	1	2	2	1	2	1	1	2	1	0	999	0	0		0	999	1	1	1	1	1	0		0	0		0		0	1	2	1	1	1	1	1	1	0	0
19549	September	2017	Baseline	13	22	1	1	0	999	1	1	2	2	1	3	1	0	999	0	0	999	0	0		0	999	1	1	1	1	1	0		0	0		0		0	1	2	1	1	1	1	1	1	0	0
19552	September	2017	Baseline	13	25	1	1	0	999	1	1	2	2	1	2	1	1	4	1	0	999	0	0		0	999	1	1	0	1	3	0		0	0		0		0	1	1	1	1	1	2	1	1	0	0
20743	September	2017	Baseline	13	26	1	1	0	999	1	1	2	2	1	2	1	1	2	1	0	999	0	0		1	2	1	1	0	1	1	0		0	0		0		0	1	2	1	1	1	1	1	1	0	0
20746	September	2017	Baseline	13	24	1	1	1	ftp	1	1	2	2	1	2	1	1	2	1	0	999	0	0		1	2	0	999	0	1	3	0		0	1		1	spine	0	1	1	1	1	1	2	1	1	0	0
20750	September	2017	Baseline	13	27	1	1	0	999	1	1	2	2	1	2	1	1	2	1	0	999	0	0		1	3	1	1	1	1	1	0		0	0		0		0	1	2	1	1	1	2	1	1	0	0
24711	0vember	2017	Baseline	13	25	1	1	1	FTP with pain	1	1	2	2	1	2	1	0	999	0	0	999	0	0		1	1	0	999	1	1	1	0		0	0		0		0	1	2	1	1	1	2	1	1	0	0
24732	October	2017	Baseline	13	24	1	1	1	post dated with LPV G3	1	1	3	3	1	2	1	1	2	1	0	999	0	0		1	3	1	1	1	1	1	0		0	0		0		0	1	2	1	1	1	2	1	1	0	0
24734	October	2017	Baseline	13	21	1	1	1	FTP with LP	1	1	2	2	1	2	1	1	2	1	0	999	0	0		1	3	1	1	1	1	1	0		0	0		0		0	1	2	1	1	1	2	1	1	0	0
24736	October	2017	Baseline	13	35	1	1	1	FTP with L pain	1	1	2	2	1	2	1	1	1	1	0	999	0	0		1	2	1	2	1	1	1	0		0	0		0		0	1	2	1	1	1	2	1	1	0	0
24738	October	2017	Baseline	13	19	1	1	1	FTP with LP	1	1	1	2	1	2	1	1	2	0	0	999	0	0		1	1	1	2	1	1	1	0		0	0		0		0	1	2	1	1	1	2	1	1	0	0
24740	October	2017	Baseline	13	27	1	1	1	FTP with LP G2	1	1	2	2	1	2	1	1	2	0	0	999	0	0		1	3	1	1	1	1	1	0		0	0		0		0	1	2	1	1	1	2	1	1	0	0
24743	October	2017	Baseline	13	30	1	1	1	FTP with L pain G3	1	1	2	2	1	2	1	1	2	1	0	999	0	0		0	999	1	2	1	1	1	0		0	0		0		0	1	2	1	1	1	1	1	1	0	0
24745	October	2017	Baseline	13	20	1	1	1	FTP full dilation	1	1	2	2	1	2	1	1	2	1	0	999	0	0		1	3	1	1	1	1	1	0		0	0		0		0	1	2	1	1	1	2	1	1	0	0
24747	October	2017	Baseline	13	21	1	1	1	FTP with G2P1	1	1	2	2	1	2	1	1	2	0	0	999	0	0		1	3	1	1	1	1	1	0		0	0		0		0	1	2	1	1	1	2	1	1	0	0
24749	October	2017	Baseline	13	23	1	1	1	FTP preves in lebour G2 P1 L1	1	1	2	2	1	9999	1	1	2	1	0	999	0	0		0	999	1	2	1	1	3	0	previous lscs	0	1	previous lscs	0		0	1	1	1	1	1	1	1	1	0	0
24751	October	2017	Baseline	13	21	1	1	1	FTP with LPV	1	1	2	2	1	2	1	0	999	0	0	999	0	0		0	999	1	1	1	1	1	0		0	0		0		0	1	2	1	1	1	1	1	1	0	0
24753	October	2017	Baseline	13	20	1	1	1	FTP with LPs with LPV with IUGR G1P0	1	1	2	2	0	999	1	1	3	1	0	999	0	0		0	999	1	1	0	1	1	0		0	0		0		0	1	2	1	1	1	1	1	1	0	0
24755	October	2017	Baseline	13	25	1	1	1	FTP with LP/ cord around the neck/G3P2L2	1	1	2	2	1	2	1	1	2	1	0	999	0	0		1	2	1	1	1	1	1	0		0	0		0		0	1	2	1	1	1	1	1	1	0	0
24757	October	2017	Baseline	13	30	1	1	1	LTP with LP G4 P3L2 Animia	1	1	2	2	1	2	1	1	3	1	0	999	0	0		1	3	1	2	1	1	1	0		0	0		0		0	1	2	1	1	1	1	1	1	0	0
24759	October	2017	Baseline	13	20	1	1	1	FTP with LPs G1	1	1	2	2	1	2	1	1	2	1	0	999	0	0		1	3	1	2	1	1	1	0		0	0		0		0	1	2	1	1	1	2	1	1	0	0
24761	0vember	2017	Baseline	13	28	1	1	1	FTP with pain leeking P/V G3	1	1	2	2	1	2	1	1	4	1	1	1	0	0		1	2	1	1	1	1	1	0		0	0		0		0	1	2	1	1	1	2	1	1	0	0
24763	0vember	2017	Baseline	13	20	1	1	1	FIP with LP	1	1	1	2	1	2	1	1	2	1	1	1	0	0		0	999	0	999	0	1	1	0		0	0		0		0	1	2	1	1	1	2	1	1	0	0
24765	October	2017	Baseline	13	26	1	1	1	FRTP with L Pain G3	1	1	2	2	1	2	1	1	2	1	0	999	0	0		0	999	1	1	1	1	1	0		0	0		0		0	1	2	1	1	1	2	1	1	0	0
24767	October	2017	Baseline	13	25	1	1	1	FTP with LP	1	1	2	2	1	2	1	1	2	1	0	999	0	0		1	3	1	2	1	1	1	0		0	0		0		0	1	2	1	1	1	1	1	1	0	0
24777	October	2017	Baseline	13	25	1	1	1	FTP with LP	1	1	2	2	1	2	1	1	2	1	0	999	0	0		1	3	1	2	1	1	1	0		0	0		0		0	1	2	1	1	1	2	1	1	0	0
24832	October	2017	Baseline	13	20	1	1	1	FTP with L pain	1	1	2	2	1	2	1	1	2	0	0	999	0	0		1	2	1	1	1	1	1	0		0	0		0		0	1	2	1	1	1	2	1	1	0	0
24858	October	2017	Baseline	13	32	1	1	1	FTP with LPV G2P1	1	1	2	2	1	2	1	1	3	1	0	999	0	0		1	3	1	1	1	1	1	0		0	0		0		0	1	2	1	1	1	2	1	1	0	0
24860	October	2017	Baseline	13	22	1	1	1	FTP with pain 40 wks	1	1	2	2	1	2	1	1	3	1	0	999	0	0		0	999	0	999	0	1	1	0		0	0		0		0	1	2	1	1	1	1	1	1	0	0
24864	October	2017	Baseline	13	22	1	1	1	FTP with LP leeking P/V G2 P1	1	1	2	2	1	2	1	1	2	0	0	999	0	0		0	999	0	999	0	1	1	0		0	0		0		0	1	2	1	1	1	2	1	1	0	0
24870	October	2017	Baseline	13	22	1	1	1	FTP with LP With G1	1	1	2	2	1	2	1	1	2	1	0	999	0	0		1	3	1	1	1	1	1	0		0	0		0		0	1	2	1	1	1	2	1	1	0	0
24880	0vember	2017	Baseline	13	25	1	1	1	Pre turm pregnancy with LP with fever	0	1	2	2	1	2	1	1	2	1	0	999	0	0		0	999	0	999	0	1	1	0		0	0		0		0	0	999	1	1	1	2	0	999	0	0
24883	0vember	2017	Baseline	13	23	1	1	1	FTP with LP G1 P0	1	1	2	2	1	2	1	1	2	1	0	999	0	0		0	999	0	999	1	1	1	0		0	0		0		0	0	999	1	1	1	2	0	999	0	0
24885	0vember	2017	Baseline	13	30	1	1	1	FTP with LP G1P3	0	1	2	2	1	2	1	1	2	1	0	999	0	0		0	999	0	999	1	1	1	0		0	0		0		0	1	9999	1	1	1	1	0	999	0	0
24887	0vember	2017	Baseline	13	24	1	1	1	FTP	0	1	2	2	1	2	1	1	1	1	0	999	0	0		0	999	1	2	1	1	1	0		0	0		0		0	0	999	1	1	1	2	0	999	0	0
24923	0vember	2017	Baseline	13	22	1	1	1	FTP with LP G2 P1	1	1	2	2	1	2	1	1	4	1	0	999	0	0		1	3	1	1	1	1	1	0		0	0		0		0	1	2	1	1	1	1	1	1	0	0
24925	0vember	2017	Baseline	13	22	1	1	1	FT with leeking	1	1	2	2	1	2	1	1	3	0	0	999	0	0		1	2	0	999	0	1	1	0		0	0		0		0	1	2	1	1	1	2	1	1	0	0
24927	0vember	2017	Baseline	13	22	1	1	1	FTP with LPS G2P1	0	0	999	999	0	999	0	1	2	1	0	999	0	0		0	999	0	999	0	0	999	0		0	0		0		0	0	999	0	0	0	999	0	999	0	0
24929	0vember	2017	Baseline	13	23	1	1	1	FTP with LP	1	1	2	2	1	2	1	1	2	1	0	999	0	0		1	1	1	1	1	1	1	0		0	0		0		0	1	2	1	1	1	1	1	1	0	0
24931	0vember	2017	Baseline	13	22	1	1	1	FTP with LPS with PIH G1 P0	1	0	999	999	1	2	1	1	3	1	0	999	0	0		0	999	0	999	0	1	1	0		0	0		0		0	1	2	1	1	1	2	1	1	0	0
24933	0vember	2017	Baseline	13	30	1	1	1	FTP with LP animia G2 P1	1	0	999	999	0	999	0	1	3	1	0	999	0	0		0	999	0	999	0	1	1	0		0	0		0		0	0	999	1	1	1	1	1	1	0	0
24935	0vember	2017	Baseline	13	24	1	1	1	FTP with L pain	1	1	2	2	1	2	1	1	2	0	0	999	0	0		1	2	0	999	1	1	1	0		0	0		0		0	1	2	1	1	1	2	1	1	0	0
18415	September	2017	Baseline	12	24	1	1	1	FT c P she deliver male baby, at 1:40 pm	1	1	2	2	0	999	1	1	3	1	1	1	0	0		1	2	1	1	0	1	1	0		0	0		0		0	1	1	1	1	1	1	1	1	0	0
18420	September	2017	Baseline	12	23	1	1	0	999	1	1	2	2	0	999	1	1	3	1	1	1	0	0		1	2	1	1	0	1	1	0		0	0		0		0	1	1	1	1	1	1	1	1	0	0
19396	October	2017	Baseline	12	24	1	1	1	FTP G2P1L1	1	1	2	2	1	2	1	1	3	0	1	1	0	1	0 any	1	9999	0	999	1	1	1	0		0	0		0		0	1	1	1	1	1	1	1	1	0	0
19398	October	2017	Baseline	12	25	1	1	1	FTPCLP	1	1	2	2	1	2	1	1	3	0	1	1	0	1	0 any history	1	9999	0	999	1	1	1	0		0	0		0		0	1	1	1	1	1	1	1	1	0	0
19400	October	2017	Baseline	12	25	1	1	1	FTP LP	1	1	2	2	1	2	1	1	3	0	1	1	0	1		0	999	0	999	1	1	1	0		0	0		0		0	1	1	1	1	1	2	1	1	0	0
19402	October	2017	Baseline	12	25	1	1	1	Labor pqin, G2 P1 L1	1	1	2	2	1	2	1	1	3	0	1	1	0	0		0	999	0	999	1	1	1	0		0	0		0		0	1	1	1	1	1	2	1	1	0	0
19404	October	2017	Baseline	12	25	1	1	1	G3P2L1	1	1	2	2	1	2	1	1	3	0	1	1	0	0		0	999	1	2	1	1	1	1		0	0		0		0	1	1	1	1	1	1	1	1	0	0
19406	October	2017	Baseline	12	24	1	1	1	labor pain	1	1	2	2	1	2	1	1	3	0	1	1	0	0		0	999	0	999	1	1	1	0		0	0		0		0	1	1	1	1	1	2	1	1	0	0
19408	October	2017	Baseline	12	23	1	1	1	labor pain	1	1	2	2	1	3	1	1	3	0	1	1	0	0		0	999	0	999	1	1	1	0		0	0		0		0	1	1	1	1	1	1	1	1	0	0
19410	October	2017	Baseline	12	24	1	0	1	FTPLP cleaky	1	1	2	2	1	2	1	1	3	0	1	1	0	1	0	0	999	0	999	1	1	1	0		0	0		0		0	1	1	1	1	1	1	1	1	0	0
19412	October	2017	Baseline	12	23	1	1	1	g2p2l1	1	1	2	2	1	2	1	1	3	0	1	1	0	1		0	999	0	999	1	1	1	0		0	0		0		0	1	1	1	1	1	1	1	1	0	0
19414	October	2017	Baseline	12	24	1	0	1	FTP LP	1	1	2	2	1	2	1	1	3	0	1	1	0	1		1	9999	0	999	1	1	1	0		0	0		0		0	1	1	1	1	1	1	1	1	0	0
19416	October	2017	Baseline	12	24	1	0	1	FTPCLP G3 P2L1	1	1	2	2	1	2	1	0	999	0	1	1	0	0		0	999	0	999	1	1	1	0		0	0		0		0	1	1	1	1	1	2	1	1	0	0
19418	October	2017	Baseline	12	25	1	0	1	labor pqin	1	1	2	2	1	2	1	1	3	0	1	1	0	0		0	999	0	999	1	1	1	1		0	0		0		1	1	1	1	1	1	2	1	1	0	0
19420	October	2017	Baseline	12	25	1	1	1	labor pain	1	1	2	2	1	2	1	1	3	0	1	1	0	1		0	999	0	999	1	1	1	0		0	0		0		0	1	1	1	1	1	1	1	1	0	0
19422	October	2017	Baseline	12	22	1	1	1	FTP C LEAKING P/V	1	1	2	2	1	2	1	1	3	0	1	1	0	1		1	9999	0	999	1	1	1	0		0	0		0		1	1	1	1	1	1	2	1	1	0	0
19424	October	2017	Baseline	12	21	1	1	1	ftpcp	1	1	2	2	1	2	1	1	3	0	1	1	0	0		0	999	0	999	1	1	1	0		0	0		0		1	1	1	1	1	1	1	1	1	0	0
19426	October	2017	Baseline	12	26	1	0	1	ftp c LP	1	1	2	2	1	2	1	1	3	0	1	1	0	1	0 any	0	999	0	999	1	1	1	0		0	0		0		0	1	1	1	1	1	2	1	1	0	0
19428	October	2017	Baseline	12	26	1	1	1	labor pain	1	1	2	2	1	2	1	1	3	0	1	1	0	1		0	999	0	999	1	1	1	0		0	0		0		1	1	1	1	1	1	2	1	1	0	0
19881	0vember	2017	Baseline	12	25	1	1	1	ftpcp g1 p0	1	1	2	2	1	2	1	1	3	0	1	1	0	0		0	999	0	999	1	1	1	0		0	0		0		0	1	1	1	1	1	1	1	1	0	0
19890	0vember	2017	Baseline	12	27	1	1	1	ftcp g3 p2	1	1	2	2	1	2	1	1	3	0	1	1	0	0		0	999	0	999	1	1	1	0		0	0		0		0	1	1	1	1	1	1	1	1	0	0
19901	0vember	2017	Baseline	12	32	1	1	1	ftpcp rp	1	1	2	2	1	2	1	1	3	0	1	1	0	0		0	999	0	999	1	1	1	0		0	0		0		1	1	1	1	1	1	1	1	1	0	0
19909	0vember	2017	Baseline	12	25	1	1	0	999	1	1	2	2	1	2	1	1	3	0	1	1	0	0		0	999	0	999	1	1	1	0		0	0		0		1	1	1	1	1	1	1	1	1	0	0
19917	0vember	2017	Baseline	12	23	1	1	1	m9derate anaemia	1	1	2	2	1	2	1	1	3	0	1	1	0	0		0	999	0	999	1	1	1	0		0	0		0		1	1	1	0	0	0	999	0	999	0	0
19924	0vember	2017	Baseline	12	24	1	1	1	loose motion	1	1	2	2	1	2	1	1	3	0	1	1	0	0		0	999	0	999	1	1	1	0		0	0		0		1	1	1	0	0	0	999	0	999	0	0
19933	0vember	2017	Baseline	12	24	1	0	0	999	1	1	2	2	1	2	1	1	3	0	1	1	0	0		0	999	0	999	1	1	1	0		0	0		0		1	1	1	1	1	1	2	1	1	0	0
19942	0vember	2017	Baseline	12	24	1	0	1	ftpcp	1	1	2	2	1	2	1	1	3	0	1	1	1	0		0	999	0	999	1	1	1	0		0	0		0		1	1	1	1	1	1	2	1	1	0	0
19954	0vember	2017	Baseline	12	25	1	1	1	primi ftpc	1	1	2	2	1	2	1	1	3	1	1	1	0	1	0 any past medical history	0	999	0	999	1	1	1	0		0	0		0		1	1	1	1	1	1	2	1	1	0	0
19960	0vember	2017	Baseline	12	25	1	1	1	ftpcpg3p2	1	1	2	2	1	2	1	1	3	0	1	1	0	0		0	999	0	999	1	1	1	0		0	0		0		1	1	1	1	1	1	2	1	1	0	0
20000	0vember	2017	Baseline	12	28	1	1	1	g3 p2 l2	1	1	2	2	1	2	1	1	3	0	1	1	1	1	0 any past medical history	0	999	0	999	1	1	1	0		0	0		0		1	1	1	1	1	1	1	1	1	0	0
20007	0vember	2017	Baseline	12	43	1	1	1	g4, p2 , l2 ftpc lp	1	1	2	2	1	2	1	1	3	1	1	1	1	1	0 any	0	999	0	999	1	1	1	0		1	0		0		1	1	1	1	1	1	1	1	1	0	0
20011	0vember	2017	Baseline	12	24	1	1	1	g2	1	1	2	2	1	2	1	1	3	0	1	1	1	1	0 any	0	999	0	999	1	1	1	0		0	0		0		1	1	1	1	1	1	1	1	1	0	0
20015	0vember	2017	Baseline	12	24	1	1	1	g2p1	1	1	2	2	1	2	1	1	3	0	1	1	1	1	0 any	0	999	0	999	1	1	1	0		0	0		0		1	1	1	1	1	1	1	1	1	0	0
20020	0vember	2017	Baseline	12	30	1	1	1	ftp c lp g2p1	1	1	2	2	1	2	1	1	3	0	1	1	1	1	0 history	0	999	0	999	1	1	1	0		0	0		0		0	1	1	1	1	1	1	1	1	0	0
20025	0vember	2017	Baseline	12	29	1	1	1	ftp cp g4p3	1	1	2	2	1	2	1	1	3	0	1	1	1	1	0 any history	0	999	0	999	1	1	1	0		0	0		0		1	1	1	1	1	1	2	1	1	0	0
20029	0vember	2017	Baseline	12	28	1	1	1	g3p2	1	1	2	2	1	2	1	1	3	0	1	1	1	1	0 h8story	0	999	0	999	1	1	1	0		0	0		0		1	1	1	1	1	1	1	1	1	0	0
20033	0vember	2017	Baseline	12	23	1	1	1	ftp clp g1 p0	1	1	2	2	1	2	1	1	3	0	1	1	1	1	0 history	0	999	0	999	1	1	1	0		0	0		0		1	1	1	1	1	1	1	1	1	0	0
20037	0vember	2017	Baseline	12	24	1	1	1	preterm delivery. delivery in auto	1	1	2	2	1	2	1	1	3	0	1	1	1	1	0 history	0	999	0	999	1	1	1	0		0	0		0		1	1	1	1	1	1	2	1	1	0	0
20040	0vember	2017	Baseline	12	38	1	1	1	g2p1	1	1	2	2	1	2	1	1	3	0	1	1	0	1	0 h8story	0	999	0	999	1	1	1	0		0	0		0		1	1	1	1	1	1	1	1	1	0	0
20044	0vember	2017	Baseline	12	22	1	1	1	she deliverd a male baby at 2:25 am on 4/7/17	1	1	2	2	1	2	1	1	3	0	1	1	1	1	0 history	0	999	0	999	1	1	1	0		0	0		0		1	1	1	1	1	1	1	1	1	0	0
20049	0vember	2017	Baseline	12	26	1	1	1	ftp c cp g3p2	1	1	2	2	1	2	1	1	3	0	1	1	1	1	0 medical hoistory	0	999	0	999	1	1	1	0		0	0		0		1	1	1	1	1	1	2	1	1	0	0
20054	0vember	2017	Baseline	12	23	1	1	1	ftp c lp g2 p1	1	1	2	2	1	2	1	1	3	0	1	1	1	1	0 any history	0	999	0	999	1	1	1	0		0	0		0		1	1	1	1	1	1	1	1	1	0	0
24482	0vember	2017	Baseline	12	24	1	0	1	G2 FT with CP	0	1	2	2	1	2	1	1	3	1	0	999	0	0		1	1	1	1	1	1	1	0		0	0		0		0	1	2	1	1	1	2	1	1	0	0
24436	0vember	2017	Baseline	12	26	1	1	1	labour pain	1	1	1	2	1	2	1	1	3	1	0	999	0	0		1	2	1	1	1	1	1	0		0	0		0		0	1	2	1	1	1	1	1	1	0	0
24438	0vember	2017	Baseline	12	31	1	1	1	labour pain	1	1	2	2	1	2	1	1	2	1	0	999	0	0		1	2	1	1	0	1	1	0		0	0		0		0	1	2	1	1	1	1	1	1	0	0
24440	0vember	2017	Baseline	12	21	1	1	1	FTPC/LP	1	1	2	2	1	2	1	1	2	1	1	1	0	0		1	2	0	999	1	1	1	0		0	0		0		0	1	2	1	1	1	1	1	1	0	0
24442	0vember	2017	Baseline	12	25	1	1	1	G3 P2	1	1	2	2	1	2	1	1	2	1	1	1	0	0		1	3	1	1	1	1	1	0		0	0		0		0	1	2	1	1	1	1	1	1	0	0
24458	0vember	2017	Baseline	12	22	1	1	1	labour pain primi	1	1	2	2	1	2	1	1	3	1	1	1	0	0		1	2	1	2	1	1	1	0		0	0		0		0	1	2	1	1	1	2	1	1	0	0
24460	0vember	2017	Baseline	12	28	1	1	1	labour pain G3P2	1	1	2	2	1	2	1	1	2	1	1	1	0	0		1	1	1	2	1	1	1	0		0	0		0		0	1	2	1	1	1	1	1	1	0	0
24462	0vember	2017	Baseline	12	24	1	1	1	labour pain G2P1L1	1	1	2	2	1	2	1	1	3	1	1	1	0	0		1	2	1	2	1	1	1	0		0	0		0		0	1	2	1	1	1	1	1	1	0	0
24464	0vember	2017	Baseline	12	22	1	1	1	FTPL. LP G1P1	0	1	2	2	1	2	1	1	2	1	1	1	0	0		1	1	1	2	1	1	1	0		0	0		0		0	1	2	1	1	1	2	1	1	0	0
24466	0vember	2017	Baseline	12	21	1	1	1	FTPC/ LP	1	1	2	2	1	2	1	1	3	1	0	999	0	0		1	1	1	1	1	1	1	0		0	0		0		0	1	2	1	1	1	1	1	1	0	0
24468	0vember	2017	Baseline	12	23	1	1	1	labour pain ,G2P1L1	1	1	2	2	1	2	1	1	2	1	1	1	0	0		1	3	1	2	1	1	1	0		0	0		0		0	1	2	1	1	1	1	1	1	0	0
24470	0vember	2017	Baseline	12	24	1	1	1	G2P1L1	1	1	2	2	1	2	1	1	2	1	1	1	0	0		1	3	1	2	1	1	1	0		0	0		0		0	1	2	1	1	1	2	1	1	0	0
24472	0vember	2017	Baseline	12	22	1	1	1	FTPC/LPG1P1	1	1	2	2	1	2	1	1	2	1	1	1	0	0		1	1	1	2	1	1	1	0		0	0		0		0	1	2	1	1	1	2	1	1	0	0
24474	0vember	2017	Baseline	12	25	1	1	1	labour pain	1	1	2	2	1	2	1	1	3	1	1	1	0	0		1	2	1	1	1	1	1	0		0	0		0		0	1	2	1	1	1	2	1	1	0	0
24476	0vember	2017	Baseline	12	23	1	1	1	FTP with LP	1	1	2	2	1	2	1	1	3	1	1	1	0	0		1	3	1	1	1	1	1	0		0	0		0		0	1	2	1	1	1	2	1	1	0	0
24478	0vember	2017	Baseline	12	25	1	1	0	999	0	1	2	2	1	2	1	1	2	1	1	1	0	0		1	1	1	2	1	1	1	0		0	0		0		0	1	2	1	1	1	2	1	1	0	0
24480	October	2017	Baseline	12	35	1	0	0	999	1	1	2	2	1	2	1	0	999	0	0	999	0	0		0	999	0	999	1	1	1	0		0	0		0		0	1	2	1	1	1	1	1	1	0	0
24483	0vember	2017	Baseline	12	19	1	1	1	PTP with P	1	1	2	2	1	2	1	1	2	1	0	999	0	0		1	1	0	999	1	1	1	0		0	0		0		0	1	2	1	1	1	2	1	1	0	0
24494	0vember	2017	Baseline	12	24	1	1	1	FTPLP	1	1	2	2	1	2	1	1	2	1	0	999	0	0		1	2	1	1	1	1	1	0		0	0		0		0	1	2	1	1	1	2	1	1	0	0
24499	0vember	2017	Baseline	12	26	1	1	1	labour pain G3P2	1	1	2	2	1	2	1	1	2	1	0	999	0	0		1	2	1	2	1	1	1	0		0	0		0		0	1	2	1	1	1	1	1	1	0	0
24501	0vember	2017	Baseline	12	22	1	1	1	labour pain G1P0	1	1	2	2	1	2	1	1	3	1	0	999	0	0		1	2	1	1	1	1	1	0		0	0		0		0	1	2	1	1	1	1	1	1	0	0
24503	December	2017	Baseline	12	27	1	1	1	FTP with LP G2P1	1	1	2	2	1	2	1	1	3	1	0	999	0	0		1	3	1	2	0	1	1	0		0	0		0		0	1	2	1	1	1	1	1	1	0	0
24505	October	2017	Baseline	12	24	1	1	1	G2P1	1	1	2	2	1	2	1	1	2	0	0	999	0	0		1	3	1	2	0	1	1	0		0	0		0		0	1	2	1	1	1	2	1	1	0	0
24507	October	2017	Baseline	12	25	1	1	1	FTP with P	1	1	1	2	1	2	1	1	3	1	0	999	0	0		1	2	1	2	1	1	1	0		0	0		0		0	1	2	1	1	1	1	1	1	0	0
24577	October	2017	Baseline	12	24	1	1	1	Labour pain	0	1	2	2	1	2	1	1	3	1	1	1	0	0		1	2	1	1	1	1	1	0		0	0		0		0	1	2	1	1	1	2	1	1	0	0
24587	October	2017	Baseline	12	22	1	1	0	999	0	1	2	2	1	2	1	1	3	1	1	1	0	0		1	2	1	2	1	1	1	0		0	0		0		0	1	2	1	1	1	2	1	1	0	0
24589	October	2017	Baseline	12	25	1	1	1	FTPCLP	1	1	2	2	1	2	1	1	2	1	0	999	0	0		1	1	1	2	1	1	1	0		0	0		0		0	1	2	1	1	1	1	1	1	0	0
24591	October	2017	Baseline	12	29	1	0	1	F1P with P	1	1	1	2	1	2	1	1	2	1	0	999	0	0		0	999	1	1	0	1	1	0		0	0		0		0	0	999	1	1	1	1	1	1	1	0
24593	October	2017	Baseline	12	24	1	1	1	FTP with LP	1	1	2	2	1	2	1	1	2	0	0	999	0	0		1	3	1	2	0	1	1	0		0	0		0		0	1	2	1	1	1	1	1	1	0	0
24595	October	2017	Baseline	12	25	1	1	0	999	1	1	2	2	1	2	1	1	2	0	1	1	0	0		1	2	1	1	1	1	1	0		0	0		0		0	1	2	1	1	1	2	1	1	0	0
24597	October	2017	Baseline	12	24	1	1	1	primi	1	1	2	2	1	2	1	1	3	1	0	999	0	0		1	3	1	1	1	1	1	0		0	0		0		0	1	2	1	1	1	1	1	1	0	0
24599	October	2017	Baseline	12	21	1	1	1	labour pain	1	1	2	2	1	2	1	1	2	0	0	999	0	0		1	1	0	999	1	1	1	0		0	0		0		0	1	2	1	1	1	1	1	1	0	0
24601	October	2017	Baseline	12	30	1	1	1	labour pain	1	1	2	2	1	2	1	1	2	1	1	1	0	0		1	3	1	2	0	1	1	0		0	0		0		0	1	2	1	1	1	2	0	999	0	0
24603	October	2017	Baseline	12	21	1	1	0	999	1	1	2	2	1	2	1	1	3	1	1	1	0	0		1	1	1	1	1	1	1	0		0	0		0		0	1	2	1	1	1	2	1	1	0	0
24605	October	2017	Baseline	12	23	1	0	1	FTP with LP	0	1	2	2	1	2	1	1	3	1	0	999	0	0		1	1	1	1	1	1	1	0		0	0		0		0	1	2	1	1	1	1	1	1	0	0
24607	October	2017	Baseline	12	23	1	1	1	FTP with LP	1	1	2	2	1	2	1	1	3	1	0	999	0	0		1	3	1	2	0	1	1	0		0	0		0		0	1	2	1	1	1	2	1	1	0	0
24609	October	2017	Baseline	12	21	1	1	1	labour pain	1	1	2	2	1	2	1	1	2	1	1	1	0	0		1	2	1	1	1	1	1	0		0	0		0		0	1	2	1	1	1	1	1	1	0	0
54530	December	2018	Endline	31	24	1	1	1	G2P1L1 Full term pregnancy	1	1	9999	9999	1	2	1	1	9999	1	1	1	1	0		1	9999	1	9999	1	1	1	0		0	0		0		0	1	1	1	1	1	1	1	1	1	0
56013	January	2019	Endline	21	21	1	1	1	Delivery	1	1	2	2	1	2	1	1	2	1	1	1	1	0		1	1	1	1	1	0	999	0		0	0		0		1	1	2	1	1	1	1	1	1	0	0
57196	February	2019	Endline	31	24	1	1	1	G1	1	1	2	2	1	2	1	1	2	1	1	1	1	0		1	3	1	2	1	1	1	0		0	0		0		1	1	1	1	1	1	2	1	1	1	0
52842	December	2018	Endline	32	25	1	1	1	G2,P1,L1 with FTP	1	1	9999	9999	1	3	1	1	3	1	0	999	1	1		1	9999	1	1	1	1	1	0		0	0		0		1	1	2	1	1	1	2	1	1	1	0
52843	December	2018	Endline	32	23	1	1	1	G1 WITH 40 WEEKS	1	1	9999	9999	1	9999	1	1	3	1	0	999	1	1		0	999	1	1	0	1	3	0		0	0		1		0	1	1	1	1	1	1	1	1	1	0
52844	December	2018	Endline	32	28	1	1	1	G4,P3 ,L3	1	1	9999	9999	1	9999	1	1	9999	1	0	999	1	0		1	9999	1	1	1	1	1	0		0	0		0		0	1	2	1	1	1	2	1	1	1	0
52897	December	2018	Endline	32	24	1	1	1	G3,p2 l2	1	1	9999	9999	1	2	1	1	2	1	0	999	1	0		1	9999	1	1	1	1	1	0		0	0		0		0	1	2	1	1	1	2	1	1	1	0
52898	December	2018	Endline	32	25	1	1	1	Primi with 40+2 weeks	0	1	2	2	1	2	1	1	9999	1	0	999	1	0		1	9999	1	1	1	1	1	0		0	0		0		1	1	2	1	1	1	2	1	1	1	0
52899	December	2018	Endline	32	27	1	1	1	G4,P4,L3	1	1	9999	9999	1	9999	1	1	2	1	0	999	1	0		1	9999	1	1	1	1	1	0		0	0		0		0	1	2	1	1	1	1	1	1	1	0
52900	December	2018	Endline	32	25	1	1	1	G1	1	1	9999	9999	1	9999	1	1	9999	1	0	999	1	0		1	2	1	1	1	1	1	0		0	0		0		1	1	2	1	1	1	2	1	1	1	0
52901	December	2018	Endline	32	21	1	1	1	G2,P1	1	1	2	2	1	2	1	1	2	1	0	999	1	0		0	999	1	1	1	1	1	0		0	0		0		0	1	2	1	1	1	2	1	1	1	0
52902	December	2018	Endline	32	21	1	1	1	G2,P1,L1	1	1	2	2	1	2	1	1	9999	1	0	999	1	0		1	9999	1	1	1	1	1	0		0	0		0		0	1	2	1	1	1	2	1	1	1	0
52903	December	2018	Endline	32	23	1	1	1	G2,P1,L1	1	1	9999	9999	1	9999	1	1	2	1	0	999	1	0		1	9999	1	1	1	1	1	0		0	0		0		0	1	2	1	1	1	1	1	1	1	0
52904	December	2018	Endline	32	22	1	1	1	g3p2l2 with lp	1	1	2	2	1	2	1	1	9999	1	1	9999	1	1		0	999	0	999	1	1	1	1		1	0		0		1	1	2	1	1	1	2	0	999	0	0
52905	December	2018	Endline	32	26	1	1	1	G2.P1,L1,WITH 38+1 WEEKS	1	1	2	2	1	9999	1	1	2	1	0	999	1	0		1	9999	1	9999	1	1	1	0		0	0		0		0	1	2	1	1	1	1	1	1	1	0
52906	December	2018	Endline	32	23	1	1	1	G2,P1,L1	1	1	9999	9999	1	9999	1	1	2	1	0	999	1	0		1	9999	1	1	1	1	1	0		0	0		0		0	1	2	1	1	1	1	1	1	1	0
53052	December	2018	Endline	32	24	1	1	1	G2,P1,L1	1	1	2	2	1	2	1	1	2	1	0	999	1	0		1	9999	1	9999	1	1	1	0		0	0		0		0	1	2	1	1	1	2	1	9999	1	0
53053	December	2018	Endline	32	30	1	1	1	G6,p5,l5 Ao,with FTP	1	1	2	2	1	9999	1	1	3	1	0	999	1	0		1	9999	1	9999	1	1	1	0		0	0		0		0	1	2	1	1	1	1	1	1	1	0
53054	December	2018	Endline	32	25	1	1	1	G4,p3,l3	1	1	9999	9999	1	9999	1	1	2	1	0	999	1	0		1	9999	1	1	1	1	1	0		0	0		0		0	1	2	1	1	1	1	1	1	1	0
53817	December	2018	Endline	32	22	1	1	1	G2,p1,l1	1	1	9999	9999	1	2	1	1	3	1	0	999	1	0		1	9999	1	1	1	1	1	0		0	0		0		0	1	2	1	1	1	1	1	1	1	0
53818	December	2018	Endline	32	21	1	1	1	G1	1	1	2	2	1	2	1	1	9999	1	0	999	1	0		1	9999	1	1	1	1	1	0		0	0		0		1	1	1	1	1	1	1	1	1	1	0
53819	December	2018	Endline	32	28	1	1	1	G3 p1 l1	1	1	9999	9999	1	9999	1	1	2	1	0	999	1	0		1	9999	0	999	1	0	999	0		0	0		0		0	0	999	0	0	0	999	0	999	0	0
53820	December	2018	Endline	32	21	1	1	1	g2	1	1	2	2	1	2	1	1	2	1	0	999	1	0		1	9999	1	1	1	0	999	0		0	0		0		0	0	999	0	0	0	999	0	999	0	0
53913	December	2018	Endline	32	28	1	1	1	G3,P2,L2 WITH 41 weeks	1	1	2	2	1	2	1	1	9999	1	0	999	1	0		1	9999	1	1	1	1	1	0		0	0		0		0	1	2	1	1	1	1	1	1	1	0
53916	December	2018	Endline	32	24	1	1	1	G4,p2,l2,A1	1	1	2	2	1	2	1	1	3	1	0	999	1	0		1	9999	1	9999	1	1	1	0		0	0		0		0	1	2	1	1	1	9999	1	9999	1	0
53917	December	2018	Endline	32	18	1	1	1	G1,with 40+ve	1	1	2	2	1	2	1	1	9999	1	0	999	1	0		1	9999	1	1	1	1	1	0		0	0		0		0	1	2	1	1	1	2	1	1	1	0
53918	December	2018	Endline	32	22	0	1	1	G2,p1,l1	1	1	9999	9999	1	9999	1	1	3	1	0	999	1	0		1	9999	1	1	1	1	1	0		0	0		0		0	1	2	1	1	1	2	1	1	1	0
53919	December	2018	Endline	32	23	1	1	1	G2,p1,l1	1	1	2	2	1	2	1	1	9999	1	0	999	1	0		1	9999	1	9999	1	1	1	0		0	0		0		1	1	2	1	1	1	1	1	9999	1	0
53920	December	2018	Endline	32	24	0	1	1	G1p1,A0	1	1	2	2	1	9999	1	1	3	1	0	999	1	0		1	9999	1	9999	1	1	1	0		0	0		0		0	1	2	1	1	1	1	1	1	1	0
53921	December	2018	Endline	32	22	0	1	1	G2,p1,l1,Ao	1	1	9999	9999	1	9999	1	1	2	1	0	999	1	0		1	9999	1	1	1	1	1	0		0	0		0		0	1	2	1	1	1	2	1	1	1	0
53993	December	2018	Endline	32	30	0	1	1	G4,L3,L3	1	1	9999	9999	1	2	1	1	2	1	0	999	1	0		1	9999	1	1	1	1	1	0		0	0		0		0	1	2	1	1	1	1	1	1	1	0
54212	December	2018	Endline	32	34	0	0	1	G3,P2,L2	1	1	2	2	1	2	1	1	9999	1	0	999	1	0		1	9999	1	1	1	1	3	0		0	0		0		0	1	2	1	1	1	1	1	1	1	0
54213	December	2018	Endline	32	29	0	0	1	G2,P1	1	1	9999	9999	1	9999	1	1	2	1	0	999	1	0		1	9999	1	9999	0	1	3	0		0	0		0		0	1	1	1	1	1	9999	1	9999	1	0
54214	December	2018	Endline	32	30	0	0	1	G3,P2,L2	1	1	2	2	1	2	1	1	3	1	0	999	1	0		1	9999	1	9999	1	1	1	0		0	0		0		0	1	2	1	1	1	9999	1	9999	1	0
54218	December	2018	Endline	32	27	1	1	1	G1,p1	1	1	2	2	1	9999	1	1	3	1	0	999	1	1		1	9999	1	9999	0	1	3	0		0	0		0		0	1	1	1	1	1	1	1	1	1	0
54555	December	2018	Endline	32	22	1	1	1	G2,P1,L1	1	1	9999	9999	1	2	1	1	3	1	0	999	1	0		1	9999	1	9999	1	1	1	0		0	0		0		0	1	2	1	1	1	9999	1	9999	1	0
54556	December	2018	Endline	32	28	1	1	1	G5,p4,L2,A2	1	1	2	2	1	2	1	1	9999	1	0	999	1	0		1	9999	1	1	1	1	1	0		0	0		0		0	1	2	1	1	1	1	1	1	1	0
54557	December	2018	Endline	32	22	1	1	1	G2,l1	1	1	9999	9999	1	9999	1	1	3	1	0	999	1	0		1	9999	1	1	1	1	1	0		0	0		0		0	1	2	1	1	1	1	1	1	1	0
54558	December	2018	Endline	32	25	1	1	1	G3,p2,L2,Ao	1	1	2	2	1	2	1	1	9999	1	0	999	1	0		1	2	1	9999	1	1	1	0		0	0		0		0	1	2	1	1	1	1	1	9999	1	0
54559	December	2018	Endline	32	19	1	1	1	G1,	1	1	2	2	1	9999	1	1	3	1	0	999	1	0		1	9999	1	9999	1	1	1	0		0	0		0		0	1	2	1	1	1	2	1	1	1	0
54829	December	2018	Endline	32	20	1	1	1	G1,with 34 weeks	1	1	2	2	1	2	1	1	9999	1	0	999	1	0		1	9999	1	1	1	1	1	0		0	0		0		1	1	2	1	1	1	1	1	1	1	0
54830	December	2018	Endline	32	30	1	1	1	G3,p2	1	1	9999	9999	1	9999	1	1	3	0	0	999	1	0		1	9999	1	9999	1	1	1	0		0	0		0		0	1	2	1	1	1	9999	1	9999	1	0
54831	December	2018	Endline	32	27	0	0	1	G2,P1	1	1	9999	9999	1	9999	1	1	9999	1	0	999	1	0		0	999	1	1	1	1	1	0		0	0		0		0	1	2	0	0	1	1	1	1	1	0
54928	January	2019	Endline	32	28	1	1	1	G3,p2,l1	1	1	9999	9999	1	9999	1	1	9999	1	0	999	1	0		1	9999	1	1	1	1	1	0		0	0		0		0	1	2	1	1	1	1	1	1	1	0
54929	January	2019	Endline	32	27	1	1	1	G3,P2,L2,Ao	1	1	2	2	1	2	1	1	3	1	0	999	1	0		1	9999	1	9999	1	1	1	0		0	0		0		0	1	2	1	1	1	9999	1	9999	1	0
54934	January	2019	Endline	32	30	1	1	1	G2,P1,L1	1	1	9999	9999	1	9999	1	1	3	1	0	999	1	0		1	9999	1	1	1	1	1	0		0	0		0		0	1	2	1	1	1	2	1	1	1	0
55520	January	2019	Endline	32	20	1	1	1	9999	1	1	2	2	1	9999	1	1	3	1	0	999	1	0		1	9999	1	9999	1	1	1	0		0	0		0		1	1	2	0	1	1	1	1	1	1	0
55521	January	2019	Endline	32		1	1	1	G1	1	1	9999	9999	1	9999	1	1	3	1	0	999	1	0		1	9999	1	1	1	1	1	0		0	0		0		1	1	2	1	1	1	1	1	1	1	0
55666	January	2019	Endline	32	20	1	1	0	999	1	1	2	2	1	2	1	1	3	1	0	999	1	0		1	2	1	1	0	1	1	0		0	0		0		1	1	2	1	1	1	2	1	1	1	0
55667	January	2019	Endline	32	20	1	1	1	G1	1	1	2	2	1	2	1	1	3	1	0	999	0	0		1	2	1	1	1	1	1	0		0	0		0		1	1	2	1	1	1	1	1	1	1	0
55668	January	2019	Endline	32	23	1	1	1	G2,P1,L1	0	1	2	2	1	2	1	1	3	1	0	999	0	0		1	2	1	1	1	1	1	0		0	0		0		0	1	2	1	1	1	1	1	1	1	0
55669	January	2019	Endline	32	30	1	1	1	G2,P1,l1	1	1	2	2	1	2	1	0	999	1	0	999	0	0		1	2	1	1	0	1	1	0		0	0		0		0	1	2	1	1	1	2	1	1	1	0
56251	January	2019	Endline	32	24	1	1	1	G1,po	1	1	2	2	1	2	1	1	3	1	0	999	0	0		1	2	1	1	1	1	1	0		0	0		0		1	1	2	1	1	1	1	1	1	1	0
56252	January	2019	Endline	32	25	1	1	1	G1,Po	1	1	2	2	1	2	1	1	3	1	0	999	0	0		1	2	1	1	1	1	1	0		0	0		0		1	1	2	1	1	1	1	1	1	1	0
56253	January	2019	Endline	32	23	1	1	1	G2,P1,l1	1	1	2	2	1	2	1	1	3	1	0	999	0	0		1	2	1	1	1	1	1	0		0	0		0		0	1	2	1	1	1	2	1	1	1	0
56443	January	2019	Endline	32	25	1	1	1	G2	1	1	2	2	1	2	1	1	3	1	0	999	0	0		1	2	1	1	0	1	1	0		0	0		0		0	1	2	1	1	1	2	1	1	0	0
57714	February	2019	Endline	32	26	1	1	1	G2,P1,L1	1	1	2	2	1	2	1	1	3	1	0	999	1	0		1	2	1	1	1	1	1	0		0	0		0		1	1	2	1	1	1	2	1	1	1	0
57868	February	2019	Endline	32	26	1	1	1	G3,P1,A1	1	1	2	2	1	2	1	1	3	1	0	999	1	0		1	2	1	1	1	1	1	0		0	0		0		0	1	1	1	1	1	1	1	1	1	0
58266	February	2019	Endline	32	22	1	1	1	G2,P1,L1	1	1	2	2	1	2	1	1	3	1	0	999	1	0		1	2	1	1	1	1	1	0		0	0		0		0	1	2	1	1	1	1	1	1	1	0
58269	February	2019	Endline	32	30	1	1	1	G3,P2,L2	1	1	2	2	1	2	1	1	9999	1	0	999	0	0		1	2	1	1	0	1	3	0		0	0		0		0	1	1	1	1	1	2	1	1	1	0
58270	February	2019	Endline	32	24	1	1	1	G2,P1,	1	1	2	2	1	2	1	1	3	1	0	999	0	0		1	2	1	1	0	1	1	0		0	0		0		0	1	1	1	1	1	2	1	1	1	0
58271	February	2019	Endline	32	23	1	1	1	G2,P1,L1 Ao	1	1	2	2	1	2	1	1	3	1	0	999	1	0		1	2	1	1	0	1	3	0		0	0		0		0	1	2	1	1	1	1	1	1	1	0
58336	February	2019	Endline	32	21	1	1	1	G1	1	1	2	2	1	2	1	1	2	1	0	999	1	0		1	2	1	1	1	1	1	0		0	0		0		1	1	2	1	1	1	2	1	1	0	0
58337	February	2019	Endline	32	20	1	1	1	G1	1	1	2	2	1	2	1	1	2	1	0	999	1	0		1	2	1	1	1	1	1	0		0	0		0		1	1	2	1	1	1	1	1	1	0	0
58338	February	2019	Endline	32	24	1	1	1	G2,p1	1	1	2	2	1	2	1	1	3	1	0	999	1	0		1	2	1	1	0	1	3	0		0	0		0		0	1	1	1	1	1	1	1	1	0	0
58339	February	2019	Endline	32	24	1	1	1	g1	1	1	2	2	1	2	1	1	2	1	0	999	1	0		1	2	1	1	1	1	1	0		0	0		0		1	1	2	1	1	1	1	1	1	1	0
58340	February	2019	Endline	32	25	1	1	1	G2,p1,l1 Ao	1	1	2	2	1	2	1	1	2	1	0	999	0	0		1	2	1	1	0	1	3	0		0	0		0		0	1	1	1	1	1	1	1	1	0	0
58469	February	2019	Endline	32	30	1	1	1	G1	1	1	2	2	1	2	1	1	3	1	0	999	1	0		1	2	1	1	1	1	1	0		0	0		0		1	1	2	1	1	1	1	1	1	1	0
58470	February	2019	Endline	32	22	1	1	1	G1	1	1	2	2	1	2	1	1	3	1	0	999	1	0		1	2	1	1	0	1	1	0		0	0		0		1	1	2	1	1	1	1	1	1	1	0
58510	February	2019	Endline	32	22	1	1	1	G1,P1.L1	1	1	2	2	1	2	1	1	2	1	0	999	1	0		1	2	1	1	1	1	1	0		0	0		0		0	1	2	1	1	1	2	1	1	1	0
58511	February	2019	Endline	32	28	1	1	1	G2,P1,L1	1	1	2	2	1	2	1	1	2	1	0	999	1	0		1	2	1	1	1	1	1	0		0	0		0		0	1	2	1	1	1	1	1	1	1	0
58512	February	2019	Endline	32	25	1	1	1	G3	1	1	2	2	1	2	1	1	3	1	0	999	1	0		1	2	1	1	1	1	1	0		0	0		0		0	1	2	1	1	1	1	1	1	1	0
53206	December	2018	Endline	22	23	1	1	1	FTP WITH LP	1	1	2	2	1	2	1	1	2	1	1	1	1	0		1	2	1	1	1	1	1	0		0	0		0		0	1	2	1	1	1	1	1	1	1	0
53207	December	2018	Endline	22	26	1	1	1	FTP WITH LP	1	1	2	2	1	2	1	1	3	1	0	999	1	0		1	2	1	1	1	1	1	0		0	0		0		0	1	2	1	1	1	1	1	1	1	0
53210	December	2018	Endline	22	22	1	1	1	FTP WITH LP	1	1	2	2	1	2	1	0	999	0	0	999	1	0		1	2	1	1	1	1	1	0		0	0		0		1	1	2	1	1	1	2	1	1	1	0
53349	December	2018	Endline	22	26	1	1	1	FTP WITH LP	1	1	1	2	1	2	1	1	2	0	0	999	1	0		1	2	1	1	1	1	1	0		0	0		0		0	1	2	1	1	1	1	1	1	1	0
53350	December	2018	Endline	22	19	1	1	1	FTP WITH LP	1	1	2	2	1	2	1	1	2	0	0	999	1	0		1	2	1	1	1	1	1	0		0	0		0		1	1	2	1	1	1	2	1	1	1	0
53357	December	2018	Endline	22	24	1	1	1	FTP WITH LP	1	1	2	2	1	2	1	0	999	0	0	999	1	0		1	2	1	1	1	1	1	0		0	0		0		0	1	2	1	1	1	1	1	1	1	0
53358	December	2018	Endline	22	25	1	1	1	FTP WITH LP	1	1	2	2	1	2	1	1	2	1	1	1	1	0		1	3	1	1	1	1	1	0		0	0		0		0	1	2	1	1	1	2	1	1	1	0
53359	December	2018	Endline	22	24	1	1	1	FTP WITH LP	1	1	2	2	1	2	1	1	2	1	0	999	1	0		1	1	1	1	1	1	1	0		0	0		0		0	1	2	1	1	1	1	1	1	1	0
53404	December	2018	Endline	22	22	1	1	1	FTP WITH LP	1	1	2	2	1	2	1	1	2	1	1	1	1	0		1	2	1	1	1	1	1	0		0	0		0		1	1	2	1	1	1	1	1	1	1	0
53469	December	2018	Endline	22	24	1	1	1	FTP WITH LP	1	1	2	2	1	2	1	1	2	1	1	1	1	0		1	1	1	1	1	1	1	0		0	0		0		0	1	2	1	1	1	1	1	1	1	0
53769	December	2018	Endline	22	25	1	1	1	FTP WITH LP	1	1	2	2	1	2	1	1	2	1	0	999	1	0		1	2	1	1	1	1	1	0		0	0		0		0	1	2	1	1	1	2	1	1	1	0
53786	December	2018	Endline	22	21	1	1	1	FTP WITH LP	1	1	2	2	1	2	1	1	2	1	1	1	1	0		1	2	1	1	1	1	1	0		0	0		0		1	1	2	1	1	1	1	1	1	1	0
53787	December	2018	Endline	22	24	1	1	1	FTP WITH LP	1	1	2	2	1	2	1	1	2	1	0	999	1	0		1	2	0	999	1	1	1	0		0	0		0		1	1	2	1	1	1	2	1	1	1	0
54118	December	2018	Endline	22	26	1	1	1	FTP WITH LP	1	1	2	2	1	2	1	1	2	1	0	999	1	0		1	2	1	1	1	1	1	0		0	0		0		0	1	2	1	1	1	1	1	1	1	0
54119	December	2018	Endline	22	21	1	1	1	FTP WITH LP	1	1	2	2	1	2	1	1	2	1	1	1	1	0		1	2	1	1	1	1	1	0		0	0		0		0	1	2	1	1	1	1	1	1	1	0
54123	December	2018	Endline	22	21	1	1	1	FTP WITH LP	1	1	2	2	1	2	1	1	3	1	1	1	1	0		1	2	1	1	1	1	1	0		0	0		0		1	1	2	1	1	1	1	1	1	1	0
54124	December	2018	Endline	22	27	1	1	1	FTP WITH LP	1	1	2	2	1	2	1	1	3	0	0	999	1	0		1	2	1	1	1	1	1	0		0	0		0		0	1	2	1	1	1	2	1	1	1	0
54159	December	2018	Endline	22	23	1	1	1	FTP WITH LP	1	1	2	2	1	2	1	1	2	1	1	1	1	0		1	2	1	1	1	1	1	0		0	0		0		1	1	2	1	1	1	1	1	1	1	0
54160	December	2018	Endline	22	22	1	1	1	FTP WITH LP	1	1	2	2	1	2	1	1	2	1	1	1	1	0		1	2	1	1	1	1	1	0		0	0		0		0	1	2	1	1	1	2	1	1	1	0
54161	December	2018	Endline	22	20	1	1	1	FTP WITH LP	1	1	2	2	1	2	1	1	2	1	1	1	1	0		1	1	1	1	1	1	1	0		0	0		0		1	1	2	1	1	1	2	1	1	1	0
54221	December	2018	Endline	22	22	1	1	1	FTP WITH LP	1	1	2	2	1	2	1	0	999	0	0	999	1	0		1	2	1	1	1	1	1	0		0	0		0		0	1	2	1	1	1	1	1	1	1	0
54267	December	2018	Endline	22	22	1	1	1	FTP WITH LP	1	1	2	2	1	2	1	0	999	0	0	999	1	0		1	2	1	1	1	1	1	0		0	0		0		1	1	2	1	1	1	1	1	1	1	0
54268	December	2018	Endline	22	28	1	1	1	FTP WITH LP	1	1	2	2	1	2	1	1	2	1	0	999	1	0		1	1	0	999	1	1	1	0		0	0		0		0	1	2	1	1	1	1	1	1	1	0
54323	December	2018	Endline	22	20	1	1	1	FTP WITH LP	1	1	2	2	1	2	1	1	3	1	0	999	1	0		1	2	1	1	1	1	1	0		0	0		0		1	1	2	1	1	1	1	1	1	1	0
54452	December	2018	Endline	22	20	1	1	1	FTP WITH LP	1	1	2	2	1	2	1	1	2	1	0	999	1	0		1	2	1	1	1	1	1	0		0	0		0		1	1	2	1	1	1	1	1	1	1	0
54453	December	2018	Endline	22	26	1	1	1	FTP WITH LP	1	1	2	2	1	2	1	1	3	0	1	1	1	0		1	1	1	1	1	1	1	0		0	0		0		0	1	2	1	1	1	1	1	1	1	0
54456	December	2018	Endline	22	24	1	1	1	FTP WITH LP	1	1	2	2	1	2	1	1	3	0	0	999	1	0		1	1	1	1	1	1	1	0		0	0		0		1	1	2	1	1	1	1	1	1	1	0
54457	December	2018	Endline	22	35	1	1	1	FTP WITH LP	1	1	2	2	1	2	1	1	3	1	1	1	1	0		1	1	1	1	1	1	1	0		0	0		0		0	1	2	1	1	1	1	1	1	1	0
54565	December	2018	Endline	22	22	1	1	1	FTP WITH LP	1	1	2	2	1	2	1	1	3	1	1	1	1	0		1	2	1	1	1	1	1	0		0	0		0		1	1	2	1	1	1	1	1	1	1	0
54566	December	2018	Endline	22	26	1	1	1	FTP WITH LP	1	1	2	2	1	2	1	1	2	1	0	999	1	0		1	2	1	1	1	1	1	0		0	0		0		0	1	2	1	1	1	1	1	1	1	0
54643	December	2018	Endline	22	26	1	1	1	FTP WITH LP	1	1	2	2	1	2	1	1	2	1	0	999	1	0		1	2	1	1	1	1	1	0		0	0		0		0	1	2	1	1	1	2	1	1	1	0
54644	December	2018	Endline	22	24	1	1	1	FTP WITH LP	1	1	2	2	1	2	1	0	999	0	0	999	1	0		1	2	1	1	1	1	1	0		0	0		0		0	1	2	1	1	1	2	1	1	1	0
54735	December	2018	Endline	22	36	1	1	1	FTP WITH LP	1	1	2	2	1	2	1	1	2	0	1	1	1	0		1	2	1	1	1	1	1	0		0	0		0		0	1	2	1	1	1	2	1	1	1	0
54803	December	2018	Endline	22	20	1	1	1	FTP WITH LP	1	1	2	2	1	2	1	1	2	1	0	999	1	0		1	2	1	1	1	1	1	0		0	0		0		0	1	2	1	1	1	1	1	1	1	0
55622	January	2019	Endline	22	21	1	1	1	FTP WITH LP	1	1	2	2	1	2	1	1	3	1	0	999	1	0		1	2	1	1	1	1	1	0		0	0		0		1	1	2	1	1	1	1	1	1	1	0
55623	January	2019	Endline	22	23	1	1	1	FTP WITH LP	1	1	2	2	1	2	1	1	3	0	0	999	1	0		1	2	1	2	1	1	1	0		0	0		0		1	1	2	1	1	1	1	1	1	1	0
55696	January	2019	Endline	22	23	1	1	1	FTP WITH LP	1	1	2	2	1	2	1	1	2	1	1	1	1	0		1	2	1	1	1	1	1	0		0	0		0		0	1	2	1	1	1	1	1	1	1	0
55697	January	2019	Endline	22	24	1	1	1	FTP WITH LP	1	1	2	2	1	2	1	0	999	0	0	999	1	0		1	2	0	999	0	1	1	0		0	0		0		0	1	2	1	1	1	2	1	1	0	0
55698	January	2019	Endline	22	26	1	1	1	FTP WITH LP	1	1	2	2	1	2	1	1	3	1	0	999	1	0		1	2	1	1	1	1	1	0		0	0		0		0	1	2	1	1	1	2	1	1	1	0
55905	January	2019	Endline	22	27	1	1	1	FTP WITH LP	1	1	1	2	1	2	1	1	2	1	0	999	1	0		1	1	1	1	1	1	1	0		0	0		0		1	1	2	1	1	1	2	1	1	1	0
55906	January	2019	Endline	22	23	1	1	1	FTP WITH LP	1	1	2	2	1	2	1	0	999	0	0	999	1	0		1	2	1	1	1	1	1	0		0	0		0		1	1	2	1	1	1	2	1	1	1	0
55909	January	2019	Endline	22	23	1	1	1	FTP WITH LP	1	1	2	2	1	2	1	1	2	1	1	1	1	0		1	3	1	1	1	1	1	0		0	0		0		0	1	2	1	1	1	1	1	1	1	0
55910	January	2019	Endline	22	23	1	1	1	FTP WITH LP	1	1	2	2	1	2	1	1	2	1	0	999	1	0		1	2	1	1	1	1	1	0		0	0		0		0	1	2	1	1	1	1	1	1	1	0
55960	January	2019	Endline	22	20	1	1	1	FTP WITH LP	1	1	2	2	1	2	1	1	3	1	1	1	1	0		1	2	1	1	1	1	1	0		0	0		0		1	1	2	1	1	1	1	1	1	1	0
55961	January	2019	Endline	22	20	1	1	1	FTP WITH LP	1	1	2	2	1	2	1	1	2	1	0	999	1	0		1	2	1	1	1	1	1	0		0	0		0		0	1	2	1	1	1	2	1	1	1	0
56043	January	2019	Endline	22	25	1	1	1	FTP WITH LP	1	1	2	2	1	2	1	1	2	1	1	1	1	0		1	2	0	999	1	1	1	0		0	0		0		0	1	2	1	1	1	2	1	1	1	0
56125	January	2019	Endline	22	24	1	1	1	FTP WITH LP	1	1	2	2	1	2	1	1	2	0	1	1	1	0		1	1	1	1	1	1	1	0		0	0		0		0	1	2	1	1	1	1	1	1	1	0
56127	January	2019	Endline	22	21	1	1	1	FTP WITH LP	1	1	2	3	1	2	1	1	3	1	0	999	1	0		1	2	1	1	1	1	1	0		0	0		0		0	1	2	1	1	1	2	1	1	1	0
56128	January	2019	Endline	22	27	1	1	1	FTP WITH LP	1	1	1	2	1	2	1	1	2	1	1	1	1	0		1	2	1	1	1	1	1	0		0	0		0		0	1	2	1	1	1	2	1	1	1	0
56215	January	2019	Endline	22	24	1	1	1	FTP WITH LP	1	1	2	2	1	2	1	1	2	1	0	999	1	0		1	2	1	1	1	1	1	0		0	0		0		0	1	2	1	1	1	2	1	1	1	0
56216	January	2019	Endline	22	25	1	1	1	FTP WITH LP	1	1	2	2	1	2	1	1	2	1	0	999	1	0		1	2	1	1	1	1	1	0		0	0		0		0	1	2	1	1	1	1	1	1	1	0
56324	January	2019	Endline	22	23	1	1	1	FTP WITH LP	1	1	2	2	1	2	1	1	3	0	0	999	1	0		1	1	1	1	1	1	1	0		0	0		0		0	1	2	1	1	1	1	1	1	1	0
56325	January	2019	Endline	22	26	1	1	1	FTP WITH LP	1	1	2	2	1	2	1	1	3	1	0	999	1	0		1	2	1	1	1	1	1	0		0	0		0		0	1	2	1	1	1	1	1	1	1	0
56410	January	2019	Endline	22	20	1	1	1	FTP WITH LP	1	1	2	2	1	2	1	1	3	1	0	999	1	0		1	2	1	1	1	1	1	0		0	0		0		1	1	2	1	1	1	1	1	1	1	0
56411	January	2019	Endline	22	26	1	1	1	FTP WITH LP	1	1	2	2	1	2	1	1	3	1	0	999	1	0		1	3	1	1	1	1	1	0		0	0		0		0	1	2	1	1	1	2	1	1	1	0
56537	January	2019	Endline	22	22	1	1	1	FTP WITH LP	1	1	2	2	1	2	1	1	2	0	0	999	1	0		1	1	1	1	1	1	1	0		0	0		0		1	1	2	1	1	1	2	1	1	1	0
56538	January	2019	Endline	22	21	1	1	1	FTP WITH LP	1	1	2	2	1	2	1	1	2	1	1	1	1	0		1	3	1	1	1	1	1	0		0	0		0		0	1	2	1	1	1	1	1	1	1	0
56539	January	2019	Endline	22	25	1	1	1	FTP WITH LP	1	1	2	2	1	2	1	1	2	1	1	1	1	0		1	2	1	1	1	1	1	0		0	0		0		0	1	2	1	1	1	2	1	1	1	0
56711	January	2019	Endline	22	28	1	1	1	FTP WITH LP	1	1	2	2	1	2	1	1	2	1	0	999	1	0		1	2	1	1	1	1	1	0		0	0		0		0	1	2	1	1	1	1	1	1	1	0
56712	January	2019	Endline	22	21	1	1	1	FTP WITH LP	1	1	2	2	1	2	1	1	2	1	0	999	1	0		1	1	1	1	1	1	1	0		0	0		0		1	1	2	1	1	1	1	1	1	1	0
56789	January	2019	Endline	22	19	1	1	1	FTP WITH LP	1	1	2	3	1	2	1	1	2	1	0	999	1	0		1	2	1	1	1	1	1	0		0	0		0		1	1	2	1	1	1	2	1	1	1	0
56792	January	2019	Endline	22	25	1	1	1	FTP WITH LP	1	1	3	3	1	2	1	0	999	0	0	999	1	0		1	2	1	1	1	1	1	0		0	0		0		0	1	2	1	1	1	1	1	1	1	0
57205	February	2019	Endline	22	24	1	1	1	FTP WITH LP	1	1	2	3	1	2	1	1	2	1	1	1	1	0		1	2	1	1	1	1	1	0		0	0		0		0	1	2	1	1	1	2	1	1	1	0
57206	February	2019	Endline	22	22	1	1	1	FTP WITH LP	1	1	2	3	1	2	1	1	3	1	1	1	1	0		1	2	1	1	1	1	1	0		0	0		0		0	1	2	1	1	1	1	1	1	1	0
57478	February	2019	Endline	22	24	1	1	1	FTP WITH LP	1	1	2	2	1	2	1	1	2	0	1	1	1	0		1	2	1	1	1	1	1	0		0	0		0		0	1	2	1	1	1	1	1	1	1	0
57480	February	2019	Endline	22	25	1	1	1	FTP WITH LP	1	1	2	2	1	2	1	1	2	1	1	1	1	0		1	2	1	1	1	1	1	0		0	0		0		1	1	2	1	1	1	1	1	1	1	0
57512	February	2019	Endline	22	22	1	1	1	FTP WITH LP	1	1	2	2	1	2	1	1	3	1	0	999	1	0		1	2	1	1	1	1	1	0		0	0		0		1	1	2	1	1	1	2	1	1	1	0
57513	February	2019	Endline	22	23	1	1	1	FTP WITH LP	1	1	2	2	1	2	1	1	2	1	0	999	1	0		1	3	1	1	1	1	1	0		0	0		0		0	1	2	1	1	1	2	1	1	1	0
57562	February	2019	Endline	22	25	1	1	1	FTP WITH LP	1	1	2	2	1	2	1	1	3	1	0	999	1	0		1	2	1	1	1	1	1	0		0	0		0		1	1	2	1	1	1	2	1	1	1	0
57563	February	2019	Endline	22	30	1	1	1	FTP WITH LP	1	1	2	2	1	2	1	1	3	1	1	1	1	0		1	3	1	1	1	1	1	0		0	0		0		0	1	2	1	1	1	1	1	1	1	0
57577	February	2019	Endline	22	24	1	1	1	FTP WITH LP	1	1	2	2	1	2	1	1	3	1	0	999	1	0		1	2	1	1	1	1	1	0		0	0		0		1	1	2	1	1	1	2	1	1	1	0
57579	February	2019	Endline	22	22	1	1	1	FTP WITH LP	1	1	2	2	1	2	1	1	2	1	1	1	1	0		1	1	0	999	1	1	1	0		0	0		0		1	1	2	1	1	1	1	1	1	1	0
57679	February	2019	Endline	22	22	1	1	1	FTP WITH LP	1	1	2	2	1	2	1	1	2	1	1	1	1	0		1	2	1	1	1	1	1	0		0	0		0		1	1	2	1	1	1	2	1	1	1	0
57793	February	2019	Endline	22	20	1	1	1	FTP WITH LP	1	1	2	2	1	2	1	1	4	1	1	1	1	0		1	2	1	1	1	1	1	0		0	0		0		1	1	2	1	1	1	1	1	1	1	0
57794	February	2019	Endline	22	24	1	1	1	FTP WITH LP	1	1	2	2	1	2	1	1	2	1	1	1	1	0		1	2	1	1	1	1	1	0		0	0		0		0	1	2	1	1	1	1	1	1	1	0
57999	February	2019	Endline	22	22	1	1	1	FTP WITH LP	1	1	3	3	1	2	1	1	3	1	1	1	1	0		1	2	1	1	1	1	1	0		0	0		0		1	1	2	1	1	1	2	1	1	1	0
58000	February	2019	Endline	22	22	1	1	1	FTP WITH LP	1	1	2	2	1	2	1	1	2	1	1	1	1	0		1	2	1	1	1	1	1	0		0	0		0		1	1	2	1	1	1	1	1	1	1	0
58065	February	2019	Endline	22	20	1	1	1	FTP WITH LP	1	1	2	2	1	2	1	1	3	1	1	1	1	0		1	2	1	1	1	1	1	0		0	0		0		1	1	2	1	1	1	1	1	1	1	0
58066	February	2019	Endline	22	28	1	1	1	FTP WITH LP	1	1	2	2	1	2	1	1	3	1	0	999	1	0		1	1	1	1	1	1	1	0		0	0		0		0	1	2	1	1	1	1	1	1	1	0
58115	February	2019	Endline	22	26	1	1	1	FTP WITH LP	1	1	2	2	1	2	1	1	2	1	0	999	1	0		1	1	1	1	1	1	1	0		0	0		0		0	1	2	1	1	1	2	1	1	1	0
58117	February	2019	Endline	22	22	1	1	1	FTP WITH LP	1	1	2	2	1	2	1	1	3	0	0	999	1	0		1	2	1	1	1	1	1	0		0	0		0		1	1	2	1	1	1	1	1	1	1	0
58300	February	2019	Endline	22	26	1	1	1	FTP WITH LP	1	1	2	2	1	2	1	1	2	1	0	999	1	0		1	2	1	1	1	1	1	0		0	0		0		0	1	2	1	1	1	1	1	1	1	0
58301	February	2019	Endline	22	28	1	1	1	FTP WITH LP	1	1	2	2	1	2	1	1	2	1	0	999	1	0		1	2	1	1	1	1	1	0		0	0		0		0	1	2	1	1	1	1	1	1	1	0
58451	February	2019	Endline	22	26	1	1	1	FTP WITH LP	1	1	2	2	1	2	1	1	2	1	0	999	1	0		1	2	1	1	1	1	1	0		0	0		0		0	1	2	1	1	1	1	1	1	1	0
58452	February	2019	Endline	22	27	1	1	1	FTP WITH LP	1	1	2	2	1	2	1	1	3	0	0	999	1	0		1	2	1	1	1	1	1	0		0	0		0		0	1	2	1	1	1	2	1	1	1	0
58453	February	2019	Endline	22	22	1	1	1	FTP WITH LP	1	1	2	2	1	2	1	1	3	1	1	1	1	0		1	2	1	1	1	1	1	0		0	0		0		1	1	2	1	1	1	2	1	1	1	0
58493	February	2019	Endline	22	23	1	1	1	FTP WITH LP	1	1	2	2	1	2	1	1	3	1	0	999	1	0		1	2	1	1	1	1	1	0		0	0		0		1	1	2	1	1	1	2	1	1	1	0
54422	December	2018	Endline	11	24	1	1	1	primi	1	1	2	2	1	2	1	1	9999	1	1	1	1	1	nil	1	2	1	9999	1	1	3	0		0	1		1		0	1	1	1	1	1	2	1	1	1	1
54424	December	2018	Endline	11	21	1	1	1	G2P1L1 wth prev lscs	1	1	2	2	1	2	1	1	9999	1	1	1	1	1	0	1	2	0	999	1	1	3	0		0	1		1		0	1	1	1	1	1	2	1	1	1	1
54425	December	2018	Endline	11	24	1	1	1	postdated	1	1	2	2	1	2	1	1	9999	1	1	9999	1	0		1	2	1	9999	1	1	3	0		0	1		1		0	1	1	1	1	1	2	1	1	1	1
54628	December	2018	Endline	11	29	1	1	1	prev lscs	1	1	2	2	1	2	1	1	9999	1	1	1	1	1	0	1	2	0	999	1	1	3	0		0	1		1		0	1	1	1	1	1	1	1	1	1	1
54630	December	2018	Endline	11	18	1	1	1	primi wth msl	1	1	2	2	1	2	1	1	9999	1	1	1	1	1	0	1	2	1	9999	1	1	3	1		1	1		1		0	1	1	1	1	1	1	1	1	1	1
54632	December	2018	Endline	11	22	1	1	1	G4P3L3 wth TP ,LPS	1	1	2	2	1	2	1	1	9999	1	1	1	1	1	nil	1	2	1	9999	1	1	1	1		1	0		0		1	1	2	1	1	1	2	1	1	1	1
54633	December	2018	Endline	11	33	1	1	1	G2P1L1 wth post dated	1	1	2	2	1	2	1	1	9999	1	1	1	1	1	nil	1	2	1	9999	1	1	1	0		0	0		1		0	1	2	1	1	1	2	1	1	1	1
54634	December	2018	Endline	11	22	1	1	1	G2P1L1	1	1	2	2	1	2	1	1	9999	1	1	1	1	1	0	1	2	1	9999	1	1	1	0		0	0		0		0	1	2	1	1	1	1	1	1	1	1
54635	December	2018	Endline	11	23	1	1	1	G3P2L2	1	1	2	2	1	2	1	1	9999	1	1	1	1	1	0	1	2	1	9999	1	1	1	1		1	0		0		0	1	2	1	1	1	2	1	1	1	1
54681	December	2018	Endline	11	22	1	1	1	G2P1L1	1	1	2	2	1	2	1	1	3	1	1	1	1	1	NAD	1	3	1	1	1	1	1	0		0	0		0		0	1	2	1	1	1	1	1	1	1	1
54682	December	2018	Endline	11	24	1	1	1	Primi	1	1	2	2	1	2	1	1	4	1	1	1	1	1	NAD	1	3	1	1	1	1	1	0		0	0		0		0	1	2	1	1	1	1	1	1	1	1
54665	December	2018	Endline	11	24	1	1	1	G2P1L1	1	1	2	2	1	2	1	1	3	1	1	1	1	1	NAD	1	3	0	999	1	1	3	0		0	1	MSL	1	SAB	0	1	1	1	1	1	1	1	1	1	1
54666	December	2018	Endline	11	25	1	1	1	G2P1L1	1	1	2	2	1	2	1	1	2	1	1	1	1	1	NAD	1	3	0	999	1	1	1	0		0	0		0		0	1	2	1	1	1	2	1	1	1	1
54667	December	2018	Endline	11	26	1	1	1	Primi	1	1	2	2	1	2	1	1	2	1	1	1	1	1	NAD	1	3	0	999	1	1	1	0		0	0		0		1	1	2	1	1	1	2	1	1	1	1
54668	December	2018	Endline	11	24	1	1	1	Primi	1	1	2	2	1	2	1	1	3	1	1	1	1	1	NAD	1	3	0	999	1	1	1	0		0	0		0		1	1	2	1	1	1	1	1	1	1	1
54669	December	2018	Endline	11	25	1	1	1	Primi	1	1	2	2	1	2	1	1	3	1	1	1	1	1	NAD	1	3	0	999	1	1	1	0		0	0		0		1	1	2	1	1	1	2	1	1	1	1
54670	December	2018	Endline	11	25	1	1	1	G2	1	1	2	2	1	2	1	1	2	1	1	1	1	1	NAD	1	3	0	999	1	1	1	0		0	0		0		0	1	2	1	1	1	2	1	1	1	1
54797	December	2018	Endline	11	21	1	1	1	G2P1L1 prev LSCS	1	1	2	2	1	2	1	1	9999	1	1	1	1	1	nil	1	2	1	9999	1	1	3	0		0	1		1		0	1	1	1	1	1	2	1	1	1	1
54798	December	2018	Endline	11	28	1	1	1	FTP ,prev lscs	1	1	2	2	1	2	1	1	9999	1	1	1	1	1	1	1	2	1	9999	1	1	3	0		0	1		1		0	1	1	1	1	1	1	1	1	1	1
54799	December	2018	Endline	11	24	1	1	1	primi Lscs	1	1	2	2	1	2	1	1	9999	1	1	9999	1	1		1	2	1	9999	1	1	3	0		0	1		1		0	1	1	1	1	1	2	1	1	1	1
54869	January	2019	Endline	11	22	1	1	1	G2P1L1	1	1	2	2	1	2	1	1	9999	1	1	1	1	1	0	1	2	1	9999	1	1	1	0		0	0		0		1	1	2	1	1	1	1	1	1	1	1
54870	January	2019	Endline	11	21	1	1	1	G4P3L3	1	1	2	2	1	2	1	1	1	1	1	1	1	1	nil	1	2	0	999	1	1	1	0		0	0		0		0	1	2	1	1	1	2	1	1	1	1
55163	January	2019	Endline	11	26	1	1	1	G3P2L2	1	1	2	2	1	2	1	1	2	1	1	1	1	1	NAD	1	3	0	999	1	1	1	0		0	0		0		0	1	2	1	1	1	2	1	1	1	1
55164	January	2019	Endline	11	24	1	1	1	Primi	1	1	2	2	1	2	1	1	9999	1	1	1	1	1	NAD	1	3	0	999	1	1	1	0		0	0		0		1	1	2	1	1	1	1	1	1	1	1
55167	January	2019	Endline	11	28	1	1	1	G2	1	1	2	2	1	2	1	1	9999	1	1	1	1	1	NAD	1	3	0	999	1	1	1	0		0	0		0		0	1	2	1	1	1	2	1	1	1	1
55172	January	2019	Endline	11	23	1	1	1	Primi	1	1	2	2	1	2	1	1	3	1	1	1	1	1	NAD	1	3	0	999	1	1	1	0		0	0		0		1	1	2	1	1	1	2	1	1	1	1
55176	January	2019	Endline	11	24	1	1	1	G3P2L2	1	1	2	2	1	2	1	1	3	1	1	1	1	1	NAD	1	3	0	999	1	1	1	0		0	0		0		0	1	2	1	1	1	2	1	1	1	1
55179	January	2019	Endline	11	22	1	1	1	Primi	1	1	2	2	1	2	1	1	3	1	1	1	1	1	NAD	1	3	0	999	1	1	1	0		0	0		0		1	1	2	1	1	1	1	1	1	1	1
55180	January	2019	Endline	11	27	1	1	1	G3P2L2	1	1	2	2	1	2	1	1	2	1	1	1	1	1	.NAD	1	3	0	999	1	1	1	0		0	0		0		0	1	2	1	1	1	1	1	1	1	1
55181	January	2019	Endline	11	26	1	1	1	G5P3L3	1	1	3	2	1	2	1	1	2	1	1	1	1	1	NAD	1	3	0	999	1	1	1	0		0	0		0		0	1	2	1	0	1	2	1	1	1	1
56981	February	2019	Endline	11	29	1	1	1	G3P2L2	1	1	2	2	1	2	1	1	3	1	1	1	1	1	NAD	1	3	0	999	1	1	3	0		0	1	prev. 2 LSCS	1	SAB	0	1	1	1	1	1	1	1	1	1	1
56982	February	2019	Endline	11	21	1	1	1	G2P1	1	1	2	2	1	2	1	1	3	1	1	1	1	1	0	1	2	0	999	1	0	999	0		0	0		0		0	0	999	0	0	0	999	0	999	0	0
56983	February	2019	Endline	11	29	1	1	1	G3P2L2	1	1	2	2	1	2	1	1	2	1	1	1	1	1	NAD	1	3	0	999	1	1	3	0		0	1	Prev. 2 LSCS	1	SAB	0	1	1	1	1	1	1	1	1	1	1
56984	February	2019	Endline	11	30	1	1	1	G2P1L1	1	1	2	2	1	2	1	1	2	1	1	1	1	1	0	1	3	0	999	1	1	3	0		0	1	Prev. LSCS	1	SAB	0	1	1	1	1	1	1	1	1	1	1
56985	February	2019	Endline	11	21	1	1	1	G2P1	1	1	2	2	1	2	1	1	2	1	1	1	1	1	NAD	1	3	0	999	1	1	3	0		0	1	Prev. LSCS	1	SAB	0	1	1	1	1	1	1	1	1	1	1
56989	February	2019	Endline	11	25	1	1	1	Primi	1	1	2	2	1	2	1	1	3	1	1	1	1	1	NAD	1	3	0	999	1	1	3	0		0	1	Breech with LP	1	SAB	0	1	1	1	1	1	1	1	1	1	1
56990	February	2019	Endline	11	24	1	1	1	G4P3	1	1	2	2	1	2	1	1	3	1	1	1	1	1	NAD	1	3	0	999	1	1	1	0		0	0		0		0	1	2	1	1	1	1	1	1	1	1
56991	February	2019	Endline	11	24	1	1	1	G2P1	1	1	2	2	1	2	1	1	3	1	1	1	1	1	NAD	1	3	0	999	1	1	3	0		0	1	Breech	1	SAB	0	1	2	1	1	1	1	1	1	1	1
56992	February	2019	Endline	11	28	1	1	1	Baba Nagar Sec-19 fbd	1	1	2	2	1	2	1	1	4	1	1	1	1	1	NAD	1	3	0	999	1	1	1	0		0	0		0		0	1	2	1	1	1	2	1	1	1	1
56993	February	2019	Endline	11	22	1	1	1	Primi	1	1	2	2	1	2	1	1	2	1	1	1	1	1	NAD	1	3	0	999	1	1	1	0		0	0		0		1	1	2	1	1	1	1	1	1	1	1
56994	February	2019	Endline	11	30	1	1	1	G2P1	1	1	2	2	1	2	1	1	2	1	1	1	1	1	NAD	1	3	0	999	1	1	1	0		0	0		0		0	1	2	1	1	1	1	1	1	1	1
56995	February	2019	Endline	11	35	1	1	1	G3P2	1	1	3	3	1	2	1	1	3	1	1	1	1	1	NAD	1	3	0	999	1	1	1	0		0	0		0		0	1	2	1	1	1	1	1	1	1	1
56996	February	2019	Endline	11	28	1	1	1	Primi	0	1	2	2	1	2	1	1	9999	1	1	1	1	1	NAD	1	2	0	999	1	1	1	0		0	0		0		0	1	2	1	1	1	1	1	1	1	1
57592	February	2019	Endline	11	21	1	1	1	Primi	1	1	2	2	1	2	1	1	3	1	1	1	1	1	NAD	1	3	0	999	1	1	1	0		0	0		0		1	1	2	1	1	1	1	1	1	1	1
57593	February	2019	Endline	11	23	1	1	1	G2P1L1	1	1	2	2	1	2	1	1	3	1	1	1	1	1	NAD	1	3	0	999	1	1	1	0		0	0		0		0	1	2	1	1	1	1	1	1	1	1
57594	February	2019	Endline	11	20	1	1	1	Primi	1	1	2	2	1	2	1	1	3	1	1	1	1	1	NAD	1	3	0	999	1	1	1	0		0	0		0		1	1	2	1	1	1	2	1	1	1	1
57595	February	2019	Endline	11	21	1	1	1	G2P1L1	1	1	9999	9999	1	2	1	1	1	1	0	1	1	1	NAD	1	3	0	999	1	1	1	0		0	0		0		0	1	2	1	1	1	2	1	1	1	1
57596	February	2019	Endline	11	25	1	1	1	Primi	1	1	9999	9999	1	2	1	1	2	1	1	1	1	1	NAD	1	3	0	999	1	1	1	0		0	0		0		1	1	2	1	1	1	1	1	1	1	1
57597	February	2019	Endline	11	26	1	1	1	G2P1L1	1	1	2	2	1	2	1	1	3	1	1	1	1	1	NAD	1	3	0	999	1	1	1	0		0	0		0		0	1	2	1	1	1	1	1	1	1	1
57598	February	2019	Endline	11	31	1	1	1	G2P1	1	1	2	2	1	2	1	1	3	1	1	1	1	1	NAD	1	3	0	999	1	1	1	0		0	0		0		0	1	2	1	1	1	1	1	1	1	1
57599	February	2019	Endline	11	22	1	1	1	G2P1L1	1	1	2	2	1	2	1	1	3	1	1	1	1	1	NAD	1	3	0	999	1	1	1	0		0	0		0		0	1	2	1	1	1	2	1	1	1	1
57702	February	2019	Endline	11	27	1	1	1	G2P1	1	1	2	2	1	2	1	1	2	1	1	1	1	1	NAD	1	3	0	999	1	1	1	0		0	0		0		0	1	2	1	1	1	2	1	1	1	1
57812	February	2019	Endline	11	29	1	1	1	G2 with LP	1	1	2	2	1	2	1	1	3	1	1	1	1	1	NAD	1	3	0	999	1	1	3	0		0	1	NPOL	1	SAB	0	1	1	1	1	1	1	1	1	1	1
57813	February	2019	Endline	11	22	1	1	1	Primi with PT	1	1	2	2	1	2	1	1	3	1	1	1	1	1	NAD	1	3	0	999	1	1	1	0		0	0		0		1	1	2	1	1	1	2	1	1	1	1
57814	February	2019	Endline	11	26	1	1	1	G2 with Post- dated	1	1	2	2	1	2	1	1	1	1	1	1	1	1	NAD	1	3	0	999	1	1	1	0		0	0		0		0	1	2	1	1	1	2	1	1	1	1
57815	February	2019	Endline	11	28	1	1	1	G2 with TP	1	1	1	2	1	2	1	1	2	1	1	9999	1	1	NAD	1	3	0	999	1	1	1	0		0	0		0		0	1	2	1	1	1	1	1	1	1	1
57840	February	2019	Endline	11	24	1	1	1	G2P1L1	1	1	2	2	1	2	1	1	2	1	1	1	1	1	NAD	1	3	0	999	1	1	1	0		0	0		0		0	1	2	1	1	1	2	1	1	1	1
57853	February	2019	Endline	11	25	1	1	1	G2P1	1	1	2	2	1	2	1	1	2	1	1	1	1	1	0	1	3	0	999	1	1	1	0		0	0		0		0	1	2	1	1	1	2	1	1	1	1
58377	February	2019	Endline	11	20	1	1	1	Primi	1	1	2	2	1	2	1	1	3	1	1	1	1	1	NAD	1	3	0	999	1	1	1	0		0	0		0		1	1	2	1	1	1	1	1	1	1	1
58378	February	2019	Endline	11	22	1	1	1	Primi	1	1	2	2	1	2	1	1	3	1	1	1	1	1	NAD	1	3	0	999	1	1	1	0		0	0		0		1	1	2	1	1	1	1	1	1	1	1
58379	February	2019	Endline	11	23	1	1	1	G3P2L2	1	1	2	2	1	2	1	1	2	1	1	9999	1	1	NAD	1	3	0	999	1	1	1	0		0	0		0		0	1	2	1	1	1	2	1	1	1	1
58380	February	2019	Endline	11	28	1	1	1	G4P3L3	1	1	2	2	1	2	1	1	2	1	1	9999	1	1	NAD	1	3	0	999	1	1	1	0		0	0		0		0	1	2	1	1	1	1	1	1	1	1
58381	February	2019	Endline	11	20	1	1	1	Primi	1	1	9999	9999	1	9999	1	1	3	1	1	1	1	1	0	1	3	0	999	1	1	3	0		0	1	Placenta Previa	1		0	1	1	1	1	1	2	1	1	1	1
52954	December	2018	Endline	31	26	1	1	1	primi with post dilated pregnancy	1	1	9999	9999	1	2	1	1	9999	1	1	1	1	0		1	9999	1	9999	1	1	1	0		0	0		0		0	1	1	1	1	1	2	1	1	1	0
52955	December	2018	Endline	31	32	1	1	1	G3P2L2 with term pregnancy	1	1	9999	9999	1	9999	1	1	9999	1	1	1	1	0		1	9999	1	9999	1	1	1	0		0	0		0		0	1	1	1	1	1	2	1	1	1	0
52956	December	2018	Endline	31	27	1	1	1	G2P0L0A1 With term pregnancy	1	1	2	2	1	2	1	1	9999	1	1	1	1	0		1	2	1	2	1	1	1	0		0	0		0		0	1	1	1	1	1	1	1	1	1	0
52957	December	2018	Endline	31	30	1	1	1	G3P2L0 with term pregnancy	1	1	2	2	1	2	1	1	9999	1	1	1	1	0		1	2	1	9999	1	1	1	0		0	0		0		0	1	1	1	1	1	1	1	1	1	0
52958	December	2018	Endline	31	26	1	1	1	G2P1L1	1	1	9999	9999	1	9999	1	1	9999	1	1	1	1	0		1	1	1	9999	1	1	1	0		0	0		0		0	1	1	1	1	1	1	1	1	1	0
52959	December	2018	Endline	31	#NULL!	1	1	1	primi with term pregnancy	1	1	9999	9999	1	9999	1	1	9999	1	1	1	1	0		1	1	1	9999	1	1	1	0		0	0		0		1	1	1	1	1	1	1	1	1	1	0
52960	December	2018	Endline	31	30	1	1	1	G2P1L1 with term pregnancy	1	1	2	2	1	2	1	1	3	1	1	1	1	0		1	3	1	9999	1	1	1	0		0	0		0		0	1	1	1	1	1	1	1	1	1	0
53090	December	2018	Endline	31	21	1	1	1	primi	1	1	9999	9999	1	9999	1	1	9999	1	1	1	1	0		1	9999	1	9999	1	1	1	0		0	0		0		1	1	1	1	1	1	1	1	1	1	0
53091	December	2018	Endline	31	22	1	1	1	G2P1L1	1	1	2	2	1	2	1	1	9999	0	1	1	1	0		1	1	1	2	1	1	1	0		0	0		0		0	1	1	1	1	1	1	1	1	1	0
53092	December	2018	Endline	31	22	1	1	1	primi	1	1	2	2	1	2	1	1	9999	1	1	1	1	0		1	2	1	9999	1	1	1	0		0	0		0		1	1	1	1	1	1	1	1	1	1	0
53093	December	2018	Endline	31	23	1	1	1	G1P0L0	1	1	9999	9999	1	9999	1	1	9999	1	1	1	1	0		1	1	1	9999	1	1	1	0		0	0		0		1	1	1	1	1	1	2	1	1	1	0
53094	December	2018	Endline	31		1	1	1	G2P1L1 with term pregnancy	1	1	9999	9999	1	9999	1	1	9999	0	1	1	1	0		1	1	1	9999	1	1	1	0		0	0		0		0	1	1	1	1	1	2	1	1	1	0
53095	December	2018	Endline	31	21	1	1	1	primi	1	1	2	2	1	2	1	1	2	1	1	1	1	0		1	2	1	9999	1	1	1	0		0	0		0		0	1	1	1	1	1	2	1	1	1	0
53096	December	2018	Endline	31	24	1	1	1	G1	1	1	9999	9999	1	9999	1	1	2	1	1	1	1	0		1	2	1	2	1	1	1	0		0	0		0		1	1	1	1	1	1	2	1	1	1	0
53283	December	2018	Endline	31	23	1	1	1	G1	1	1	9999	9999	1	9999	1	1	9999	1	1	1	1	0		1	1	1	9999	1	1	1	0		0	0		0		0	1	1	1	1	1	1	1	1	1	0
53284	December	2018	Endline	31		1	1	1	G2P1L1 with term pregnancy	1	1	9999	9999	1	9999	1	1	9999	1	1	1	1	0		1	3	1	9999	1	1	1	0		0	0		0		0	1	1	1	1	1	2	1	1	1	0
53285	December	2018	Endline	31	30	1	1	1	G3P2L2 with term pregnancy	1	1	2	2	1	2	1	1	2	1	1	1	1	0		1	1	1	9999	1	1	1	0		0	0		0		0	1	1	1	1	1	2	1	1	1	0
53286	December	2018	Endline	31	23	1	1	1	G2P1L1	1	1	9999	9999	1	2	1	1	2	1	1	1	1	0		1	2	1	2	1	1	1	0		0	0		0		0	1	1	1	1	1	2	1	1	1	0
53287	December	2018	Endline	31	19	1	1	1	G2P1L1 with term pregnancy	1	1	2	2	1	2	1	1	9999	1	1	1	1	0		1	1	1	9999	1	1	1	0		0	0		0		0	1	1	1	1	1	2	1	1	1	0
53288	December	2018	Endline	31	25	1	1	1	G2P1L1 with term pregnancy	1	1	9999	9999	1	9999	1	1	9999	1	1	1	1	1		1	2	1	2	1	1	1	0		0	0		0		0	1	1	1	1	1	1	1	1	1	0
53428	December	2018	Endline	31	26	1	1	1	G3P1L1A1	1	1	9999	9999	1	2	1	1	9999	1	1	1	1	0		1	9999	1	9999	1	1	1	0		0	0		0		0	1	1	1	1	1	2	1	1	1	0
53429	December	2018	Endline	31	20	1	1	1	primi with term pregnancy	1	1	9999	9999	1	9999	1	1	9999	1	1	1	1	0		1	9999	1	9999	1	1	1	0		0	0		0		1	1	1	1	1	1	2	1	1	1	0
53431	December	2018	Endline	31	27	1	1	1	G2P1L1 with term pregnancy	1	1	2	2	1	2	1	1	9999	1	1	1	1	0		1	2	1	9999	1	1	1	0		0	0		0		0	1	1	1	1	1	2	1	1	1	0
53433	December	2018	Endline	31		1	1	1	G4P3L3	1	1	9999	9999	1	9999	1	1	9999	1	1	1	1	0		1	1	1	9999	1	1	1	0		0	0		0		0	1	1	1	1	1	1	1	1	1	0
53434	December	2018	Endline	31	21	1	1	1	primi with term pregnancy	1	1	2	2	1	2	1	1	3	1	1	1	1	0		1	2	1	9999	1	1	1	0		0	0		0		1	1	1	1	1	1	2	1	1	1	0
53435	December	2018	Endline	31	31	1	1	1	G2P1L1 with term pregnancy	1	1	9999	9999	1	2	1	1	2	1	1	1	1	0		1	1	1	2	1	1	1	0		0	0		0		0	1	1	1	1	1	1	1	1	1	0
53436	December	2018	Endline	31	26	1	1	1	G3P2L1 with term pregnancy	1	1	2	2	1	2	1	1	9999	1	1	1	1	0		1	2	1	9999	1	1	1	0		0	0		0		0	1	1	1	1	1	2	1	1	1	0
53437	December	2018	Endline	31	25	1	1	1	G2P1L1 with term pregnancy	1	1	9999	9999	1	9999	1	1	9999	1	1	1	1	0		1	3	1	2	1	1	1	0		0	0		0		0	1	1	1	1	1	1	1	1	1	0
53595	December	2018	Endline	31	26	1	1	1	3gravida 2para 2live with labor pain	1	1	2	2	1	2	1	1	1	1	1	1	1	1	0	1	2	1	2	1	1	1	0		0	0		0		0	1	1	1	1	1	1	1	1	1	1
53596	December	2018	Endline	31	20	1	1	1	primi with labor pain	1	1	2	2	1	2	1	1	9999	1	1	1	1	1	0	1	2	1	2	1	1	1	0		0	0		0		1	1	1	1	1	1	1	1	1	1	1
53597	December	2018	Endline	31	19	1	1	1	3gravida 2para 2live with labor pain	1	1	2	2	1	2	1	1	2	1	1	1	1	1	0	1	2	1	2	1	1	1	0		0	0		0		0	1	1	1	1	1	2	1	1	1	1
53598	December	2018	Endline	31	22	1	1	1	2gravida 1para with labor pain	1	1	2	2	1	2	1	1	2	1	1	1	1	1	0	1	3	1	2	1	1	1	0		0	0		0		0	1	1	1	1	1	2	1	1	1	1
53599	December	2018	Endline	31	30	1	1	1	2gravida 1para 1live with labor pain	1	1	2	2	1	2	1	1	9999	1	1	1	1	1	0	1	2	1	2	1	1	1	0		0	0		0		0	1	1	1	1	1	2	1	1	1	1
53600	December	2018	Endline	31	32	1	1	1	primi with labor pain	1	1	2	2	1	2	1	1	2	1	1	1	1	1	0	1	2	1	2	1	1	1	0		0	0		0		1	1	1	1	1	1	1	1	1	1	1
53601	December	2018	Endline	31	24	1	1	1	2gravida with labor pain	1	1	2	2	1	2	1	1	2	1	1	1	1	1	0	1	2	1	2	1	1	1	0		0	0		0		0	1	1	1	1	1	2	1	1	1	1
53602	December	2018	Endline	31	26	1	1	1	6gravida 5para 4live 1 abortion with labor pain	1	1	9999	9999	1	3	1	1	2	1	1	1	1	1	0	1	2	1	2	1	1	1	0		0	0		0		0	1	1	1	1	1	2	1	1	1	1
53603	December	2018	Endline	31	22	1	1	1	3gravida 1para 1 abortion with 39 wks of pregnancy	1	1	2	2	1	3	1	1	2	1	1	1	1	1	0	1	2	1	2	1	1	1	0		0	0		0		0	1	1	1	1	1	1	1	1	1	1
53604	December	2018	Endline	31	30	1	1	1	4gravida 3para 3live with labor pain	1	1	2	2	1	2	1	1	2	1	1	1	1	1	0	1	2	1	2	1	1	1	0		0	0		0		0	1	1	1	1	1	2	1	1	1	1
53605	December	2018	Endline	31	22	1	1	1	2gravida with labor pain	1	1	2	2	1	2	1	1	2	1	1	1	1	1	0	1	2	1	2	1	1	1	0		0	0		0		0	1	1	1	1	1	1	1	1	1	1
53606	December	2018	Endline	31	19	1	1	1	primi with labor pain	1	1	2	2	1	2	1	1	2	1	1	1	1	1	0	1	3	1	2	1	1	1	0		0	0		0		0	1	1	1	1	1	1	1	1	1	1
53607	December	2018	Endline	31	25	1	1	1	2gravida 1para 1live with cephalic presentation with labor pain	1	1	2	2	1	2	1	1	2	1	1	1	1	1	0	1	1	1	2	1	1	1	0		0	0		0		0	1	1	1	1	1	1	1	1	1	1
53617	December	2018	Endline	31	23	1	1	1	primi with labor pain	1	1	2	2	1	2	1	1	3	1	1	1	1	1	0	1	1	1	2	1	1	1	0		0	0		0		1	1	1	1	1	1	1	1	1	1	1
53618	December	2018	Endline	31	23	1	1	1	primi with 38 wks pregnancy	1	1	2	2	1	3	1	1	2	1	1	1	1	1	0	1	2	1	2	1	1	1	0		0	0		0		1	1	1	1	1	1	1	1	1	1	1
53619	December	2018	Endline	31	29	1	1	1	2gravida 1para with labor pain	1	1	2	2	1	2	1	1	2	1	1	1	1	1	0	1	1	1	2	1	1	1	0		0	0		0		0	1	1	1	1	1	2	1	1	1	1
53620	December	2018	Endline	31	21	1	1	1	2gravida 1para with labor pain	1	1	2	2	1	2	1	1	2	1	1	1	1	1	0	1	1	1	2	1	1	1	0		0	0		0		0	1	1	1	1	1	2	1	1	1	1
53622	December	2018	Endline	31	22	1	1	1	primi with labor pain	1	1	2	2	1	2	1	1	3	1	1	1	1	1	0	1	2	1	2	1	1	1	0		0	0		0		1	1	1	1	1	1	1	1	1	1	1
53623	December	2018	Endline	31	27	1	1	1	2gravid a 1 abortion with labor pain	1	1	2	2	1	2	1	1	9999	1	1	1	1	1	0	1	2	1	2	1	1	1	0		0	0		0		1	1	1	1	1	1	1	1	1	1	1
53630	December	2018	Endline	31	21	1	1	1	primi with labor pain	1	1	2	2	1	2	1	1	3	1	1	1	1	1	0	1	2	1	2	1	1	1	0		0	0		0		1	1	1	1	1	1	2	1	1	1	1
53631	December	2018	Endline	31	20	1	1	1	2gravida 1para 1live with labor pain	1	1	2	2	1	2	1	1	9999	1	1	1	1	1	0	1	1	1	2	1	1	1	0		0	0		0		0	1	1	1	1	1	2	1	1	1	1
53632	December	2018	Endline	31	22	1	1	1	2gravida 1 abortion with labor pain	1	1	2	2	1	2	1	1	2	1	1	1	1	1	0	1	2	1	2	1	1	1	0		0	0		0		0	1	1	1	1	1	1	1	1	1	1
53633	December	2018	Endline	31	30	1	1	1	2gravida 1para 1live with labor pain	1	1	2	2	1	2	1	1	2	1	1	1	1	1	0	1	2	1	2	1	1	1	0		0	0		0		0	1	1	1	1	1	1	1	1	1	1
53634	December	2018	Endline	31	23	1	1	1	primi with labor pain	1	1	2	2	1	2	1	1	2	1	1	1	1	1	0	1	1	1	2	1	1	1	0		0	0		0		1	1	1	1	1	1	1	1	1	1	1
53635	December	2018	Endline	31	18	1	1	1	primi with labor pain	1	1	2	2	1	2	1	1	3	1	1	1	1	1	0	1	2	1	2	1	1	1	0		0	0		0		0	1	1	1	1	1	1	1	1	1	1
53636	December	2018	Endline	31	30	1	1	1	3gravida 2para 1 abortion with labor pain	1	1	2	2	1	2	1	1	2	1	1	1	1	1	0	1	3	1	2	1	1	1	0		0	0		0		0	1	1	1	1	1	2	1	1	1	1
53642	December	2018	Endline	31	21	1	1	1	2gravida 1para with labor pain	1	1	2	2	1	2	1	1	3	1	1	1	1	1	0	1	2	1	2	1	1	1	0		0	0		0		0	1	1	1	1	1	2	1	1	1	1
53643	December	2018	Endline	31	21	1	1	1	2gravida 1para 1live with labor pain	1	1	9999	9999	1	9999	1	1	2	1	1	1	1	1	0	1	2	1	2	1	1	1	0		0	0		0		0	1	1	1	1	1	2	1	1	1	1
53644	December	2018	Endline	31	24	1	1	1	3gravida 2abortion with labor pain	1	1	2	2	1	2	1	1	2	1	1	1	1	1	0	1	2	1	2	1	1	1	0		0	0		0		0	1	1	1	1	1	2	1	1	1	1
53645	December	2018	Endline	31	25	1	1	1	2gravida 1para 1live with labor pain	1	1	2	2	1	2	1	1	3	1	1	1	1	1	0	1	2	1	2	1	1	1	0		0	0		0		0	1	1	1	1	1	2	1	1	1	1
53646	December	2018	Endline	31	22	1	1	1	primi with 38 wks of pregnancy	1	1	2	2	1	2	1	1	2	1	1	1	1	1	0	1	1	1	2	1	1	1	0		0	0		0		1	1	1	1	1	1	2	1	1	1	1
53648	December	2018	Endline	31	20	1	1	1	primi with labor pain	1	1	2	2	1	2	1	1	2	1	1	1	1	1	0	1	2	1	2	1	1	1	0		0	0		0		1	1	1	1	1	1	1	1	1	1	1
53649	December	2018	Endline	31	22	1	1	1	3gravida 1para 1 abortion with labor pain	1	1	2	2	1	2	1	1	2	1	1	1	1	1	0	1	1	1	2	1	1	1	0		0	0		0		1	1	1	1	1	1	2	1	1	1	1
53650	December	2018	Endline	31	24	1	1	1	primi with labor pain	1	1	2	2	1	2	1	1	3	1	1	1	1	1	0	1	2	1	2	1	1	1	0		0	0		0		0	1	1	1	1	1	2	1	1	1	1
53651	December	2018	Endline	33	23	1	1	1	2gravida 1para with labor pain	1	1	2	2	1	2	1	1	3	1	1	1	1	1	0	1	2	1	2	1	1	1	0		0	0		0		0	1	2	1	1	1	1	1	1	1	1
53652	December	2018	Endline	33	25	1	1	1	5gravida 3para 3live 1 abortion with labor pain	1	1	2	2	1	2	1	1	2	1	1	1	1	1	0	1	2	1	2	1	1	1	0		0	0		0		0	1	2	1	1	1	2	1	1	1	1
53653	December	2018	Endline	33	24	1	1	1	3gravida 2para with labor pain	1	1	2	2	1	2	1	1	3	1	1	1	1	1	0	1	2	1	2	1	1	1	0		0	0		0		0	1	2	1	1	1	1	1	1	1	1
53654	December	2018	Endline	33	22	1	1	1	primi	1	1	2	2	1	2	1	1	2	1	1	1	1	1	0	1	2	1	2	1	1	1	0		0	0		0		1	1	2	1	1	1	1	1	1	1	1
53669	December	2018	Endline	31	20	1	1	1	primi with labor pain	1	1	2	2	1	2	1	1	2	1	1	1	1	1	0	1	1	1	2	1	1	1	0		0	0		0		0	1	1	1	1	1	2	1	1	1	1
53670	December	2018	Endline	31	22	1	1	1	primi with labor pain	1	1	2	2	1	2	1	1	2	1	1	1	1	1	0	1	2	1	2	1	1	1	0		0	0		0		0	1	1	1	1	1	2	1	1	1	1
53672	December	2018	Endline	31	19	1	1	1	primi with post dated pregnancy	1	1	2	2	1	2	1	1	9999	1	1	1	1	1	0	1	1	1	2	1	1	1	0		0	0		0		1	1	1	1	1	1	1	1	1	1	1
53673	December	2018	Endline	31	24	1	1	1	2gravida 1para with labor pain	1	1	2	2	1	3	1	1	2	1	1	1	1	1	0	1	2	1	2	1	1	1	0		0	0		0		0	1	1	1	1	1	1	1	1	1	1
53674	December	2018	Endline	31	27	1	1	1	2gravida 1para with labor pain	1	1	2	2	1	2	1	1	2	1	1	1	1	1	0	1	2	1	9999	1	1	1	0		0	0		0		0	1	1	1	1	1	9999	1	1	1	1
53675	December	2018	Endline	31	19	1	1	1	primi with preterm of labor pain	1	1	2	2	1	2	1	1	2	1	1	1	1	1	0	1	2	1	2	1	1	1	0		0	0		0		1	1	1	1	1	1	2	1	1	1	1
53676	December	2018	Endline	31	24	1	1	1	2gravida 1para with 9 month pregnancy	1	1	2	2	1	2	1	1	2	1	1	1	1	1	0	1	2	1	2	1	1	1	0		0	0		0		0	1	1	1	1	1	2	1	1	1	1
53677	December	2018	Endline	31	24	1	1	1	2gravida 1para with labor pain	1	1	2	2	1	2	1	1	2	1	1	1	1	1	0	1	1	1	2	1	1	1	0		0	0		0		0	1	1	1	1	1	1	1	1	1	1
53678	December	2018	Endline	31	20	1	1	1	primi with post dated pregnancy	1	1	2	2	1	2	1	1	3	1	1	1	1	1	0	1	3	1	2	1	1	1	0		0	0		0		1	1	1	1	1	1	1	1	1	1	1
53679	December	2018	Endline	31	26	1	1	1	primi with labor pain	1	1	2	2	1	2	1	1	2	1	1	1	1	1	0	1	3	1	2	1	1	1	0		0	0		0		1	1	1	1	1	1	2	1	1	1	1
53680	December	2018	Endline	31	22	1	1	1	primi with labor pain	1	1	2	2	1	2	1	1	2	1	1	1	1	1	0	1	2	1	2	1	1	1	0		0	0		0		1	1	1	1	1	1	2	1	1	1	1
53681	December	2018	Endline	31	24	1	1	1	3gravida 2para 2live with labor pain	1	1	2	2	1	2	1	1	2	1	1	1	1	1	0	1	3	1	2	1	1	1	0		0	0		0		0	1	1	1	1	1	1	1	1	1	1
53682	December	2018	Endline	31	29	1	1	1	2gravida 1para with labor pain	1	1	2	2	1	2	1	1	9999	1	1	1	1	1	0	1	1	1	2	1	1	1	0		0	0		0		0	1	1	1	1	1	1	1	1	1	1
53799	December	2018	Endline	31	28	1	1	1	3gravida 2para 2 live with l pain with severe anemic	1	1	2	2	1	2	1	1	1	1	1	1	1	1	0	1	1	1	2	1	1	1	0		0	0		0		0	1	1	1	1	1	1	1	1	1	1
53801	December	2018	Endline	31	22	1	1	1	primi with labor pain	1	1	3	3	1	2	1	1	3	1	1	1	1	1	0	1	2	1	2	1	1	1	0		0	0		0		1	1	1	1	1	1	1	1	1	1	1
53802	December	2018	Endline	31	24	1	1	1	3gravida 1para 1live abortion with labor pain	1	1	2	2	1	2	1	1	2	1	1	1	1	1	0	1	2	1	2	1	1	1	0		0	0		0		0	1	1	1	1	1	2	1	1	1	1
54011	December	2018	Endline	31	25	1	1	1	5gravida 2para 2live 2 abortion with 39 wks pregnancy with labor pain	1	1	2	2	1	2	1	1	3	1	1	1	1	1	0	1	1	1	2	1	1	1	0		0	0		0		0	1	1	1	1	1	1	1	1	1	1
54012	December	2018	Endline	31	26	1	1	1	2gravida 1para with labor pain	1	1	9999	9999	1	9999	1	1	9999	1	1	1	1	1	0	1	2	1	2	1	1	1	0		0	0		0		0	1	1	1	1	1	2	1	1	1	1
54013	December	2018	Endline	31	20	1	1	1	2gravida 1para with labor pain	1	1	2	2	1	2	1	1	2	1	1	1	1	1	0	1	1	1	2	1	1	1	0		0	0		0		0	1	1	1	1	1	1	1	1	1	1
54014	December	2018	Endline	31	28	1	1	1	primi with labor pain	1	1	2	2	1	2	1	1	2	1	1	1	1	1	0	1	2	1	2	1	1	1	0		0	0		0		1	1	1	1	1	1	2	1	1	1	1
54016	December	2018	Endline	31	23	1	1	1	primi with term pregnancy	1	1	9999	9999	1	9999	1	1	9999	1	1	1	1	0		1	9999	1	9999	1	1	1	0		0	0		0		1	1	1	1	1	1	2	1	1	1	0
54017	December	2018	Endline	31	24	1	1	1	primi with term pregnancy	1	1	9999	9999	1	9999	1	1	9999	1	1	1	1	0		1	3	1	9999	1	1	1	0		0	0		0		0	1	1	1	1	1	2	1	1	1	0
54018	December	2018	Endline	31		1	1	1	G4P1L1A2	1	1	9999	9999	1	9999	1	1	9999	1	1	1	1	0		1	2	1	9999	1	1	1	0		0	0		0		0	1	1	1	1	1	1	1	1	1	0
54082	December	2018	Endline	31	19	1	1	1	2gravida 1para 1 death with labor pain	1	1	2	2	1	2	1	1	2	1	1	1	1	1	0	1	2	1	2	1	1	1	0		0	0		0		0	1	1	1	1	1	1	1	1	1	1
54083	December	2018	Endline	31	21	1	1	1	2gravida 1para with labor pain	1	1	2	2	1	2	1	1	9999	1	1	1	1	1	0	1	2	1	2	1	1	1	0		0	0		0		0	1	1	1	1	1	1	1	1	1	1
54084	December	2018	Endline	31	30	1	1	1	2gravida 1para with labor pain	1	1	2	2	1	2	1	1	9999	1	1	1	1	1	0	1	3	1	1	1	1	1	0		0	0		0		0	1	1	1	1	1	2	1	1	1	1
54110	December	2018	Endline	31	21	1	1	1	G1 with term pregnancy	1	1	9999	9999	1	2	1	1	9999	1	1	1	1	0		1	9999	1	9999	1	1	1	0		0	0		0		1	1	1	1	1	1	1	1	1	1	0
54521	December	2018	Endline	31	22	1	1	1	Primi with term pregnancy	1	1	9999	9999	1	9999	1	1	9999	1	1	1	1	0		1	9999	1	9999	1	1	1	0		0	0		0		1	1	1	1	1	1	2	1	1	1	0
54522	December	2018	Endline	31	21	1	1	1	primi with term pregnancy	1	1	2	2	1	2	1	1	9999	1	1	1	1	0		1	1	1	2	1	1	1	0		0	0		0		1	1	1	1	1	1	2	1	1	1	0
54523	December	2018	Endline	31	30	1	1	1	G3P2L2	1	1	2	2	1	3	1	1	9999	1	1	1	1	0		1	3	1	9999	1	1	1	0		0	0		0		0	1	1	1	1	1	1	1	1	1	0
54525	December	2018	Endline	31		1	1	1	G2P1L1 with term pregnancy	1	1	9999	9999	1	9999	1	1	9999	1	1	1	1	0		1	1	1	9999	1	1	1	0		0	0		0		0	1	1	1	1	1	2	1	1	1	0
54526	December	2018	Endline	31	40	1	1	1	G4P3L1D2	1	1	2	2	1	2	1	1	2	1	1	1	1	0		1	2	1	9999	1	1	1	0		0	0		0		0	1	1	1	1	1	2	1	1	1	0
54527	December	2018	Endline	31	22	1	1	1	G2P1L1with term pregnancy	1	1	9999	9999	1	2	1	1	2	1	1	1	1	0		1	3	1	2	1	1	1	0		0	0		0		0	1	1	1	1	1	2	1	1	1	0
54528	December	2018	Endline	31	24	1	1	1	G2P1L1A0	1	1	2	2	1	2	1	1	9999	1	1	1	1	0		1	3	1	9999	1	1	1	0		0	0		0		0	1	1	1	1	1	2	1	1	1	0
54529	December	2018	Endline	31	23	1	1	1	G3P1L1A1	1	1	9999	9999	1	9999	1	1	9999	1	1	1	1	0		1	3	1	2	1	1	1	0		0	0		0		0	1	1	1	1	1	2	1	1	1	0
54198	December	2018	Endline	31	24	1	1	1	3gravida 2para 2live with labor pain	1	1	2	2	1	2	1	1	9999	1	1	1	1	1	0	1	3	1	2	1	1	1	0		0	0		0		0	1	1	1	1	1	2	1	1	1	1
54199	December	2018	Endline	31	29	1	1	1	2gravida 1para with labor pain	1	1	1	2	1	2	1	1	2	1	1	1	1	1	0	1	2	1	2	1	1	1	0		0	0		0		0	1	1	1	1	1	2	1	1	1	1
54200	December	2018	Endline	31	25	1	1	1	primi with labor pain	1	1	2	2	1	2	1	1	2	1	1	1	1	1	0	1	2	1	2	1	1	1	0		0	0		0		1	1	1	1	1	1	2	1	1	1	1
54531	December	2018	Endline	31	20	1	1	1	primi	1	1	9999	9999	1	9999	1	1	9999	1	1	1	1	0		1	9999	1	9999	1	1	1	0		0	0		0		0	1	1	1	1	1	1	1	1	1	0
54532	December	2018	Endline	31	28	1	1	1	G3P1L1A1 with term pregnancy	1	1	2	2	1	2	1	1	9999	1	1	1	1	0		1	2	1	2	1	1	1	0		0	0		0		0	1	1	1	1	1	2	1	1	1	0
54533	December	2018	Endline	31	26	1	1	1	primi	1	1	2	2	1	2	1	1	9999	1	1	1	1	0		1	2	1	9999	1	1	1	0		0	0		0		0	1	1	1	1	1	1	1	1	1	0
54534	December	2018	Endline	31	20	1	1	1	primi with term pregnancy	1	1	9999	9999	1	9999	1	1	9999	1	1	1	1	0		1	1	1	9999	1	1	1	0		0	0		0		0	1	1	1	1	1	2	1	1	1	0
54535	December	2018	Endline	31		1	1	1	G3P2L2 with full term pregnancy	1	1	9999	9999	1	9999	1	1	9999	1	1	1	1	0		1	3	1	9999	1	1	1	0		0	0		0		0	1	1	1	1	1	2	1	1	1	0
54536	December	2018	Endline	31	23	1	1	1	primi with post dilated pregnancy	1	1	2	2	1	2	1	1	3	1	1	1	1	0		1	3	1	9999	1	1	1	0		0	0		0		0	1	1	1	1	1	1	1	1	1	0
54537	December	2018	Endline	31	28	1	1	1	G4P2L2A1 with term pregnancy	1	1	9999	9999	1	2	1	1	3	1	1	1	1	0		1	2	1	2	1	1	1	0		0	0		0		0	1	1	1	1	1	1	1	1	1	0
54539	December	2018	Endline	31	25	1	1	1	G5P4L4A0	1	1	9999	9999	1	9999	1	1	9999	1	1	1	1	0		1	3	1	2	1	1	1	0		0	0		0		0	1	1	1	1	1	1	1	1	1	0
54904	January	2019	Endline	31	22	1	1	1	G2P1L0D1	1	1	9999	9999	1	2	1	1	9999	1	1	1	1	0		1	9999	1	9999	1	1	1	0		0	0		0		1	1	1	1	1	1	1	1	1	1	0
54905	January	2019	Endline	31	30	1	1	1	GTP1L1A3	1	1	9999	9999	1	9999	1	1	9999	1	1	1	1	0		1	9999	1	9999	1	1	1	0		0	0		0		0	1	1	1	1	1	2	1	1	1	0
54906	January	2019	Endline	31	32	1	1	1	G4P3L3 with term pregnancy	1	1	2	2	1	2	1	1	9999	1	1	1	1	0		1	2	1	2	1	1	1	0		0	0		0		0	1	1	1	1	1	1	1	1	1	0
54907	January	2019	Endline	31	23	1	1	1	G2P1L1 with term pregnancy	1	1	2	2	1	2	1	1	9999	1	1	1	1	0		1	1	1	9999	1	1	1	0		0	0		0		0	1	1	1	1	1	1	1	1	1	0
54908	January	2019	Endline	31	24	1	1	1	G4P3L2	1	1	9999	9999	1	9999	1	1	9999	1	1	1	1	0		1	2	1	9999	1	1	1	0		0	0		0		0	1	1	1	1	1	2	1	1	1	0
54909	January	2019	Endline	31		1	1	1	G1P0L0A0 with term pregnancy	1	1	9999	9999	1	9999	1	1	9999	1	1	1	1	0		1	2	1	9999	1	1	1	0		0	0		0		1	1	1	1	1	1	2	1	1	1	0
54910	January	2019	Endline	31	27	1	1	1	G3P2L2A0 with term pregnancy	1	1	1	2	1	2	1	1	3	1	1	1	1	0		1	2	1	9999	1	1	1	0		0	0		0		0	1	1	1	1	1	1	1	1	1	0
54911	January	2019	Endline	31	28	1	1	1	G5P1L1A3 with term pregnancy	1	1	9999	9999	1	2	1	1	2	1	1	1	1	0		1	2	1	2	1	1	1	0		0	0		0		0	1	1	1	1	1	1	1	1	1	0
54912	January	2019	Endline	31	26	1	1	1	G3P2A0L2 full term pregnancy	1	1	2	2	1	2	1	1	9999	1	1	1	1	0		1	2	1	9999	1	1	1	0		0	0		0		0	1	1	1	1	1	1	1	1	1	0
54913	January	2019	Endline	31	22	1	1	1	G1	1	1	9999	9999	1	9999	1	1	9999	1	1	1	1	0		1	2	1	2	1	1	1	0		0	0		0		1	1	1	1	1	1	1	1	1	1	0
55054	January	2019	Endline	31	30	1	1	1	3gravida 2para with labor pain	1	1	2	2	1	2	1	1	2	1	1	1	1	1	0	1	2	1	9999	1	1	1	0		0	0		0		0	1	1	1	1	1	2	1	1	1	1
55055	January	2019	Endline	31	23	1	1	1	2gravida with 41 wks of pregnancy	1	1	2	2	1	3	1	1	2	1	1	1	1	1	0	1	2	1	2	1	1	1	0		0	0		0		0	1	1	1	1	1	2	1	1	1	1
55056	January	2019	Endline	31	26	1	1	1	2gravida 1para with 38 wks of p	1	1	2	2	1	2	1	1	3	1	1	1	1	1	0	1	2	1	2	1	1	1	0		0	0		0		0	1	1	1	1	1	2	1	1	1	1
55071	January	2019	Endline	31	22	1	1	1	2gravida 1para 1death with 9 month of pregnancy	1	1	9999	9999	1	2	1	1	9999	1	1	1	1	1		1	9999	1	9999	1	1	1	0		0	0		0		0	1	1	1	1	1	1	1	1	1	1
55072	January	2019	Endline	31	21	1	1	1	primi with labor pain	1	1	9999	9999	1	9999	1	1	9999	1	1	1	1	1		1	9999	1	9999	1	1	1	0		0	0		0		1	1	1	1	1	1	1	1	1	1	1
55073	January	2019	Endline	31	35	1	1	1	4gravida 3para 3live with labor pain	1	1	2	2	1	2	1	1	9999	1	1	1	1	1		1	2	1	2	1	1	1	0		0	0		0		0	1	1	1	1	1	2	1	1	1	1
55074	January	2019	Endline	31	25	1	1	1	3gravida 2para with labor pain	1	1	2	2	1	2	1	1	9999	1	1	1	1	1		1	2	1	9999	1	1	1	0		0	0		0		0	1	1	1	1	1	1	1	1	1	1
55075	January	2019	Endline	31	27	1	1	1	3gravida 2 para 2live with labor pain	1	1	9999	9999	1	9999	1	1	9999	1	1	1	1	1		1	2	1	9999	1	1	1	0		0	0		0		0	1	1	1	1	1	2	1	1	1	1
55076	January	2019	Endline	31		1	1	1	4gravida 2para 1 abortion with labor pain	1	1	9999	9999	1	9999	1	1	9999	0	1	1	1	1		1	2	1	9999	1	1	1	0		0	0		0		0	1	1	1	1	1	1	1	1	1	1
55077	January	2019	Endline	31	30	1	1	1	3gravida 2para 2live with labor pain	1	1	9999	9999	1	9999	1	1	2	1	1	1	1	1		1	2	1	9999	1	1	1	0		0	0		0		0	1	1	1	1	1	2	1	1	1	1
55078	January	2019	Endline	31	22	1	1	1	primi with labor pain	1	1	2	9999	1	2	1	1	2	1	1	1	1	1		1	2	1	2	1	1	1	0		0	0		0		1	1	1	1	1	1	2	1	1	1	1
55080	January	2019	Endline	31	28	1	1	1	G3P2L2 with term pregnancy	1	1	9999	9999	1	9999	1	1	9999	1	1	1	1	0		1	2	1	2	1	1	1	0		0	0		0		0	1	1	1	1	1	2	1	1	1	0
55090	January	2019	Endline	31	24	1	1	1	3gravida 2para with labor pain	1	1	2	2	1	2	1	1	2	1	1	1	1	1	0	1	1	1	2	1	1	1	0		0	0		0		0	1	1	1	1	1	2	1	1	1	1
55091	January	2019	Endline	31	20	1	1	1	primi with labor pain	1	1	2	2	1	2	1	1	2	1	1	1	1	1	0	1	2	1	2	1	1	1	0		1	0		0		1	1	1	1	1	1	1	1	1	1	1
55092	January	2019	Endline	31	19	1	1	1	primi with labor pain	1	1	2	2	1	2	1	1	2	1	1	1	1	1	0	1	9999	1	2	1	1	1	0		0	0		0		1	1	1	1	1	1	1	1	1	1	1
55094	January	2019	Endline	31	26	1	1	1	3gravida 2para with labor pain	1	1	2	2	1	2	1	1	2	1	1	1	1	1	0	1	1	1	2	1	1	1	0		0	0		0		0	1	1	1	1	1	2	1	1	1	1
55184	January	2019	Endline	31	22	1	1	1	G3P1L1A1	1	1	2	2	1	2	1	1	1	1	1	1	1	0		1	1	0	999	1	1	1	0		0	0		0		0	1	1	1	1	1	2	1	1	1	0
55363	January	2019	Endline	31	24	1	1	1	G2P1L1 with full term pregnancy	1	1	2	2	1	2	1	1	3	1	1	1	1	0		1	3	1	2	1	1	1	0		0	0		0		0	1	1	1	1	1	1	1	1	0	0
55193	January	2019	Endline	31	28	1	1	1	G1P0L0A0 with term pregnancy	1	1	1	2	1	2	1	1	3	1	1	1	1	0		1	3	1	2	1	1	1	0		0	0		0		1	1	1	1	1	1	1	1	1	1	0
55194	January	2019	Endline	31	25	1	1	1	primi with term pregnancy	1	0	999	999	0	999	0	1	3	1	1	1	1	0		1	2	1	2	1	1	1	0		0	0		0		1	1	1	1	1	1	1	1	1	1	0
55300	January	2019	Endline	31	21	1	1	1	primi with postdated pregnancy	1	1	2	2	1	2	1	1	2	1	1	1	1	1	0	1	3	1	9999	1	1	1	0		0	0		0		1	1	1	1	1	1	2	1	1	1	1
55354	January	2019	Endline	31	22	1	1	1	primi	1	1	2	2	1	2	1	1	2	1	1	1	1	0		1	2	1	9999	1	1	1	0		0	0		0		0	1	1	1	1	1	1	1	1	0	0
55355	January	2019	Endline	31	23	1	1	1	primi with term pregnancy	1	1	2	2	1	2	1	0	999	1	1	1	1	0		1	3	1	2	1	1	1	0		0	0		0		1	1	1	1	1	1	1	1	1	1	0
55356	January	2019	Endline	31	23	1	1	1	G2P1L1 with term pregnancy	1	1	1	2	1	2	1	1	2	1	1	1	1	0		1	2	1	2	1	1	1	0		0	0		0		0	1	1	1	1	1	2	1	1	0	0
55357	January	2019	Endline	31	19	1	1	1	primi full term pregnancy	1	1	2	2	1	2	1	0	999	0	1	1	1	0		1	3	1	2	1	1	1	0		0	0		0		1	1	1	1	1	1	1	1	1	1	0
55358	January	2019	Endline	31	24	1	1	1	G2P1L1 with term pregnancy	1	1	2	2	1	2	1	1	3	1	1	1	1	0		1	2	1	2	1	1	1	0		0	0		0		0	1	1	1	1	1	1	1	1	1	0
55359	January	2019	Endline	31	20	1	1	1	primi with term pregnancy	1	1	2	2	1	2	1	1	2	1	1	1	1	0		1	2	1	2	1	1	1	0		0	0		0		1	1	1	1	1	1	1	1	1	1	0
55360	January	2019	Endline	31	21	1	1	1	G2P1L1A0	1	1	2	2	1	2	1	1	2	1	1	1	1	0		1	2	1	2	1	1	1	0		0	0		0		0	1	1	1	1	1	2	1	1	1	0
55361	January	2019	Endline	31	24	1	1	1	G2O1L1 full term pregnancy	1	1	2	2	1	2	1	1	2	1	1	1	1	0		1	3	1	2	1	1	1	0		0	0		0		0	1	1	1	1	1	1	1	1	1	0
55362	January	2019	Endline	31	20	1	1	1	primi with term pregnancy	1	1	2	2	1	2	1	1	1	1	1	1	1	0		1	3	1	2	1	1	1	0		0	0		0		1	1	1	1	1	1	2	1	1	1	0
55394	January	2019	Endline	31	25	1	1	1	3gravida 2para with labor pain	1	1	2	2	1	2	1	1	9999	1	1	1	1	1	0	1	1	1	9999	1	1	1	0		0	0		0		0	1	1	1	1	1	2	1	1	1	1
55395	January	2019	Endline	31	19	1	1	1	primi with labor pain	1	1	2	2	1	2	1	1	2	1	1	1	1	1	0	1	2	1	2	1	1	1	0		0	0		0		1	1	1	1	1	1	1	1	1	1	1
55396	January	2019	Endline	31	28	1	1	1	2gravida 1para with labor pain	1	1	2	2	1	2	1	1	9999	1	1	1	1	1	0	1	9999	1	2	1	1	1	0		0	0		0		0	1	1	1	1	1	1	1	1	1	1
55397	January	2019	Endline	31	21	1	1	1	primi with labor pain	1	1	2	2	1	2	1	1	2	1	1	1	1	1	0	1	2	1	2	1	1	1	0		0	0		0		1	1	1	1	1	1	1	1	1	1	1
55398	January	2019	Endline	31	22	1	1	1	2gravida 1para with labor pain	1	1	2	2	1	2	1	1	3	1	1	1	1	1	0	1	1	1	2	1	1	1	0		0	0		0		0	1	1	1	1	1	2	1	1	1	1
55399	January	2019	Endline	31	24	1	1	1	2gravida 1para with labor pain	1	1	2	2	1	2	1	1	3	1	1	1	1	1	0	1	2	1	2	1	1	1	0		0	0		0		0	1	1	1	1	1	2	1	1	1	1
55617	January	2019	Endline	31	26	1	1	1	4gravida 3para 3live with labor pain	1	1	2	2	1	2	1	1	2	1	1	1	1	1	0	1	3	1	2	1	1	1	0		0	0		0		0	1	1	1	1	1	1	1	1	1	1
55713	January	2019	Endline	31	28	1	1	1	4gravida 3para 3live with labor pain	1	1	2	2	1	2	1	1	3	1	1	1	1	1	0	1	3	1	9999	1	1	1	0		0	0		0		0	1	1	1	1	1	1	1	1	1	1
55714	January	2019	Endline	31	22	1	1	1	primi with labor pain	1	1	2	2	1	2	1	1	2	1	1	1	1	1	0	1	2	1	2	1	1	1	0		0	0		0		1	1	1	1	1	1	2	1	1	1	1
55715	January	2019	Endline	31	26	1	1	1	primi with labor pain	1	1	2	2	1	2	1	1	2	1	1	1	1	1	0	1	2	1	2	1	1	1	0		0	0		0		1	1	1	1	1	1	2	1	1	1	1
55716	January	2019	Endline	31	22	1	1	1	2gravida 1para 1live with labor pain	1	1	2	2	1	2	1	1	2	1	1	1	1	1	0	1	3	1	2	1	1	1	0		0	0		0		0	1	1	1	1	1	1	1	1	1	1
55717	January	2019	Endline	31	22	1	1	1	2gravida 1para 1live with labor pain	1	1	3	9999	1	2	1	1	2	1	1	1	1	1	0	1	2	1	2	1	1	1	0		0	0		0		0	1	1	1	1	1	1	1	1	1	1
55718	January	2019	Endline	31	23	1	1	1	3gravida 2para with labor pain	1	1	2	2	1	2	1	1	9999	1	1	1	1	1	0	1	3	1	2	1	1	1	0		0	0		0		0	1	1	1	1	1	2	1	1	1	1
55804	January	2019	Endline	31	30	1	1	1	4gravida 2para 2live 1 abortion with post dated pregnancy	1	1	2	2	1	2	1	1	2	1	1	1	1	1	0	1	2	1	2	1	1	1	0		0	0		0		0	1	1	1	1	1	2	1	1	1	1
55805	January	2019	Endline	31	20	1	1	1	primi with labor pain	1	1	2	2	1	2	1	1	2	1	1	1	1	1	0	1	1	1	2	1	1	1	0		0	0		0		1	1	1	1	1	1	1	1	1	1	1
55806	January	2019	Endline	31	21	1	1	1	2gravida 1 abortion with labor pain	1	1	2	2	1	2	1	1	2	1	1	1	1	1	0	1	2	1	2	1	1	1	0		0	0		0		0	1	1	1	1	1	2	1	1	1	1
55847	January	2019	Endline	31	30	1	1	1	G2P1L1AO with term pregnancy	1	1	2	2	1	2	1	1	3	1	1	1	1	0		1	2	1	2	1	1	1	0		0	0		0		0	1	1	1	1	1	1	1	1	1	0
55848	January	2019	Endline	31	23	1	1	1	G2P1L1 with term pregnancy	1	1	2	2	1	2	1	1	2	1	1	1	1	0		0	999	0	999	1	1	1	0		0	0		0		0	1	1	1	1	1	1	1	1	1	0
55849	January	2019	Endline	31	36	1	1	1	G2P1L1 with term pregnancy	1	1	3	2	1	2	1	1	2	1	1	1	1	0		1	1	1	2	1	1	1	0		0	0		0		0	1	1	1	1	1	2	1	1	1	0
55850	January	2019	Endline	31	26	1	1	1	GWP1L1 with post dilated pregnancy	1	1	9999	9999	1	9999	1	1	3	1	1	1	1	0		1	1	1	2	1	1	1	0		0	0		0		0	1	1	1	1	1	2	1	1	1	0
55858	January	2019	Endline	31	24	1	1	1	3 gravida 2para 1live 1death with labor pain	1	1	9999	9999	1	9999	1	1	2	1	1	1	1	1	0	1	1	1	9999	1	1	1	0		0	0		0		0	1	1	1	1	1	2	1	1	1	1
55862	January	2019	Endline	31	22	1	1	1	2gravida 1para with labor pain	1	1	2	2	1	2	1	1	3	1	1	1	1	1	0	1	1	1	2	1	1	1	0		0	0		0		0	1	1	1	1	1	1	1	1	1	1
55863	January	2019	Endline	31	24	1	1	1	primi with labor pain	1	1	2	2	1	2	1	1	9999	1	1	1	1	1	0	1	2	1	2	1	1	1	0		0	0		0		0	1	1	1	1	1	2	1	1	1	1
55992	January	2019	Endline	31	30	1	1	1	3gravida 2para 2live with delivery in ambulance	1	1	9999	9999	0	999	0	1	2	1	1	1	1	1	0	1	9999	1	9999	1	1	1	0		0	0		0		0	1	1	1	1	1	1	1	1	1	1
55993	January	2019	Endline	31	23	1	1	1	ambulance delivery	1	1	2	2	1	2	1	1	1	1	1	1	1	1	0	1	9999	1	2	0	1	1	0		0	0		0		0	1	3	1	1	1	2	1	1	1	1
56181	January	2019	Endline	31	20	1	1	1	primi with term pregnancy	1	1	2	2	1	2	1	1	2	1	1	1	1	0		1	2	1	9999	1	1	1	0		0	0		0		0	1	1	1	1	1	1	1	1	1	0
56182	January	2019	Endline	31	23	1	1	1	G4P1L1A2 with term pregnancy	1	1	2	2	1	2	1	1	9999	1	1	1	1	0		1	2	1	2	1	1	1	0		0	0		0		0	1	1	1	1	1	1	1	1	1	0
56183	January	2019	Endline	31	25	1	1	1	G1	1	1	2	2	1	2	1	1	2	1	1	1	1	0		1	3	1	2	1	1	1	0		0	0		0		1	1	1	1	1	1	2	1	1	1	0
56186	January	2019	Endline	31	24	1	1	1	G1P0L0	1	1	2	2	1	2	1	1	3	1	1	1	1	0		1	2	1	2	1	1	1	0		0	0		0		1	1	1	1	1	1	1	1	1	1	0
56187	January	2019	Endline	31	25	1	1	1	G2P1L1 with term pregnancy	1	1	2	2	1	2	1	1	3	1	1	1	1	0		1	2	1	2	1	1	1	0		0	0		0		0	1	1	1	1	1	2	1	1	1	0
56188	January	2019	Endline	31	25	1	1	1	primi with term pregnancy	1	1	2	2	1	2	1	1	3	1	1	1	1	0		1	9999	1	9999	1	1	1	0		0	0		0		0	1	1	1	1	1	1	1	1	0	0
56189	January	2019	Endline	31	23	1	1	1	G2P1L1A0 with term pregnancy	1	1	9999	9999	1	9999	1	1	2	1	1	1	1	0		1	2	1	2	1	1	1	0		0	0		0		0	1	1	1	1	1	1	1	1	1	0
56198	January	2019	Endline	31	23	1	1	1	2gravida 1para with lab pain	1	1	2	2	1	3	1	1	2	1	1	1	1	1	0	1	2	1	2	1	1	1	0		0	0		0		0	1	1	1	1	1	2	1	1	1	1
56199	January	2019	Endline	31	24	1	1	1	primi with labor pain	1	1	1	2	1	2	1	1	2	1	1	1	1	1	0	1	1	1	2	1	1	1	0		0	0		0		1	1	1	1	1	1	1	1	1	1	1
56291	January	2019	Endline	31	20	1	1	1	G1P0L0A0 With term pregnancy	1	1	2	2	1	2	1	1	9999	1	1	1	1	0		1	2	1	2	1	1	1	0		0	0		0		1	1	1	1	1	1	1	1	1	1	0
56292	January	2019	Endline	31	23	1	1	1	G3P2L2	1	1	2	2	1	2	1	1	2	1	1	1	1	0		1	2	1	2	1	1	1	0		0	0		0		0	1	1	1	1	1	2	1	1	0	0
56293	January	2019	Endline	31	22	1	1	1	primi with term pregnancy	1	1	2	2	1	2	1	0	999	1	1	1	1	0		1	3	1	2	1	1	1	0		0	0		0		1	1	1	1	1	1	1	1	1	1	0
56294	January	2019	Endline	31	19	1	1	1	primi with term pregnancy	1	1	2	2	1	2	1	1	2	1	1	1	1	0		1	2	1	2	1	1	1	0		0	0		0		1	1	1	1	1	1	1	1	1	1	0
56381	January	2019	Endline	31	22	1	1	1	primi from labor pain	1	1	2	2	1	2	1	1	3	1	1	1	1	1	0	1	2	1	2	1	1	1	0		0	0		0		1	1	1	1	1	1	2	1	1	1	1
56382	January	2019	Endline	31	21	1	1	1	primi with labor pain	1	1	2	2	1	2	1	1	2	1	1	1	1	1	0	1	2	1	2	1	1	1	0		0	0		0		1	1	1	1	1	1	1	1	1	1	1
56383	January	2019	Endline	31	25	1	1	1	4gravida 1para 2 abortion with labor pain with anemia	1	1	9999	9999	1	9999	1	1	2	1	1	1	1	1	0	1	2	1	2	1	1	1	0		0	0		0		0	1	1	1	1	1	2	1	1	1	1
56384	January	2019	Endline	31	25	1	1	1	3gravida 2para 2live with labor pain	1	1	9999	9999	1	2	1	1	2	1	1	1	1	1	0	1	3	1	1	1	1	1	0		0	0		0		1	1	1	1	1	1	1	1	1	1	1
56385	January	2019	Endline	31	21	1	1	1	primi with post dat pregnancy	1	1	2	2	1	2	1	1	2	1	1	1	1	1	0	1	2	1	2	1	1	1	0		0	0		0		1	1	1	1	1	1	2	1	1	1	1
56420	January	2019	Endline	31	23	1	1	1	2gravida 1para 1live with labor pain	1	1	2	2	1	2	1	1	2	1	1	1	1	1	0	1	2	1	2	1	1	1	0		0	0		0		0	1	1	1	1	1	1	1	1	1	1
56421	January	2019	Endline	31	33	1	1	1	3gravida 2para with labor pain	1	1	2	2	1	2	1	1	2	1	1	1	1	1	0	1	2	1	2	1	1	1	0		0	0		0		0	1	1	1	1	1	2	1	1	1	1
56422	January	2019	Endline	31	24	1	1	1	3gravida 2para 2live with labor pain	1	1	2	2	1	2	1	1	2	1	1	1	1	1	0	1	3	1	2	1	1	1	0		0	0		0		0	1	1	1	1	1	1	1	1	1	1
56423	January	2019	Endline	31	22	1	1	1	primi with labor pain	1	1	2	2	1	2	1	1	2	1	1	1	1	1	0	1	1	1	2	1	1	1	0		0	0		0		1	1	1	1	1	1	1	1	1	1	1
56456	January	2019	Endline	31	27	1	1	1	2gravida 1para 1live with labor pain	1	1	2	2	1	2	1	1	3	1	1	1	1	1		1	2	1	9999	1	1	1	0		0	0		0		0	1	1	1	1	1	2	1	1	1	1
56458	January	2019	Endline	31	27	1	1	1	G3P2L2 with term pregnancy	1	1	2	2	1	2	1	1	2	1	1	1	1	0		1	2	1	2	1	1	1	0		0	0		0		0	1	1	1	1	1	2	1	1	1	0
56459	January	2019	Endline	31	22	1	1	1	G6P4L4A1	1	1	2	2	1	2	1	1	9999	1	1	1	1	0		1	3	1	2	1	1	1	0		0	0		0		0	1	1	1	1	1	1	1	1	0	0
56460	January	2019	Endline	31	18	1	1	1	primi	1	1	2	2	1	2	1	1	2	1	1	1	1	0		1	2	1	2	1	1	1	0		0	0		0		1	1	1	1	1	1	1	1	1	1	0
56461	January	2019	Endline	31	24	1	1	1	primi with term pregnancy	1	1	2	2	1	2	1	1	9999	1	1	1	1	0		1	1	1	2	1	1	1	0		0	0		0		1	1	1	1	1	1	1	1	1	1	0
56462	January	2019	Endline	31	22	1	1	1	primi with term pregnancy	1	1	2	2	1	2	1	1	3	1	1	1	1	0		1	2	1	2	1	1	1	0		0	0		0		1	1	1	1	1	1	1	1	1	1	0
56463	January	2019	Endline	31	21	1	1	1	G1	1	1	2	2	1	2	1	0	999	0	1	1	1	0		1	9999	1	9999	1	1	1	0		0	0		0		1	1	1	1	1	1	1	1	1	1	0
56464	January	2019	Endline	31	26	1	1	1	G4P3L3 with term pregnancy	1	1	3	9999	1	2	1	1	2	1	1	1	1	0		1	3	1	2	1	1	1	0		0	0		0		0	1	1	1	1	1	1	1	1	1	0
56506	January	2019	Endline	31	21	1	1	1	primi with labor pain	1	1	2	2	1	2	1	1	2	1	1	1	1	1	0	1	1	1	2	1	1	1	0		0	0		0		1	1	1	1	1	1	2	1	1	1	1
56507	January	2019	Endline	31	25	1	1	1	2gravida 1para with leaking	1	1	2	2	1	2	1	1	2	1	1	1	1	1	0	1	2	1	2	1	1	1	0		0	0		0		0	1	1	1	1	1	2	1	1	1	1
56508	January	2019	Endline	31	26	1	1	1	primi with full term pregnancy	1	1	2	2	1	2	1	1	2	1	1	1	1	1	0	1	2	1	2	1	1	1	0		0	0		0		1	1	1	1	1	1	1	1	1	1	1
56509	January	2019	Endline	31	26	1	1	1	3gravida 2para 2live with labor pain	1	1	2	2	1	2	1	1	9999	1	1	1	1	1	0	1	1	1	2	1	1	1	0		0	0		0		0	1	1	1	1	1	1	1	1	1	1
56516	January	2019	Endline	31	22	1	1	1	2gravida with labor pain	1	1	2	2	1	2	1	1	2	1	1	1	1	1	0	1	2	1	2	1	1	1	0		0	0		0		0	1	1	1	1	1	1	1	1	1	1
56518	January	2019	Endline	31	25	1	1	1	2gravida 1para 1live with labor pain	1	1	2	2	1	2	1	1	9999	1	1	1	1	1	0	1	1	1	2	1	1	1	0		0	0		0		0	1	1	1	1	1	1	1	1	1	1
56519	January	2019	Endline	31	22	1	1	1	2gravida 1para 1live with labor pain	1	1	2	2	1	2	1	1	9999	1	1	1	1	1	0	1	1	1	2	1	1	1	0		0	0		0		0	1	1	1	1	1	1	1	1	1	1
56527	January	2019	Endline	31	20	1	1	1	2gravida 1 abortion with labor pain	1	1	2	2	1	2	1	1	2	1	1	1	1	1	0	1	2	1	2	1	1	1	0		0	0		0		1	1	1	1	1	1	1	1	1	1	1
56528	January	2019	Endline	31	25	1	1	1	3gravida 2para 1live 1death	1	1	2	2	1	2	1	1	2	1	1	1	1	1	0	1	1	1	2	1	1	1	0		0	0		0		0	1	1	1	1	1	2	1	1	1	1
56529	January	2019	Endline	31	20	1	1	1	primi with term pregnancy with lscs	1	1	2	2	1	2	1	1	2	1	1	1	1	1	0	1	9999	1	2	0	1	3	1		1	1		1		0	1	1	1	1	1	1	1	1	1	1
56530	January	2019	Endline	31	28	1	1	1	primi with labor pain	1	1	2	2	1	2	1	1	2	1	1	1	1	1	0	1	1	1	2	1	1	1	0		0	0		0		1	1	1	1	1	1	1	1	1	1	1
56639	January	2019	Endline	31	21	1	1	1	primi with 40+5wks pregnancy	1	1	9999	9999	1	9999	1	1	3	1	1	1	1	1	0	1	2	1	2	1	1	1	0		0	0		0		1	1	1	1	1	1	2	1	1	1	1
56640	January	2019	Endline	31	23	1	1	1	primi with labor pain	1	1	2	2	1	2	1	1	3	1	1	1	1	1	0	1	1	1	2	1	1	1	0		0	0		0		1	1	1	1	1	1	2	1	1	1	1
56652	January	2019	Endline	31	20	1	1	1	primi with labor pain	1	1	2	2	1	2	1	1	2	1	1	1	1	1	0	1	1	1	2	1	1	1	0		0	0		0		1	1	1	1	1	1	1	1	1	1	1
56654	January	2019	Endline	31	30	1	1	1	2gravida 1para 1live with labor pain	1	1	2	2	1	2	1	1	2	1	1	1	1	1	0	1	3	1	9999	1	1	1	0		0	0		0		0	1	1	1	1	1	2	1	1	1	1
56655	January	2019	Endline	31	24	1	1	1	2gravida 1para with post dated pregnancy	1	1	2	2	1	2	1	1	2	1	1	1	1	1	0	1	2	1	2	1	1	1	0		0	0		0		0	1	1	1	1	1	1	1	1	1	1
56694	January	2019	Endline	31	25	1	1	1	G3P2L2	1	1	2	2	1	2	1	1	9999	1	1	1	1	0		1	1	1	2	1	1	1	0		0	0		0		0	1	1	1	1	1	2	1	1	0	0
56695	January	2019	Endline	31	22	1	1	1	G2P0L0A1 with term pregnancy	1	1	2	2	1	2	1	1	2	1	1	1	1	0		1	1	1	2	1	1	1	0		0	0		0		1	1	1	1	1	1	1	1	1	1	0
56696	January	2019	Endline	31	26	1	1	1	G2P1L1 with term pregnancy	1	1	2	2	1	2	1	1	9999	1	1	1	1	0		1	9999	1	9999	1	1	1	0		0	0		0		0	1	1	1	1	1	1	1	1	1	0
56697	January	2019	Endline	31	25	1	1	1	primi with term pregnancy	1	1	2	2	1	2	1	1	2	1	1	1	1	0		1	2	1	2	1	1	1	0		0	0		0		1	1	1	1	1	1	2	1	1	1	0
56698	January	2019	Endline	31	24	1	0	1	G1P0L0 with term pregnancy	1	1	9999	9999	1	9999	1	1	2	1	1	1	1	0		1	2	1	2	1	1	1	0		0	0		0		1	1	1	1	1	1	1	1	1	1	0
56703	January	2019	Endline	31	22	1	1	1	primi with labor pain	1	1	2	2	1	2	1	1	9999	1	1	1	1	1	0	1	1	1	2	1	1	1	0		0	0		0		1	1	1	1	1	1	2	1	1	1	1
56704	January	2019	Endline	31	28	1	1	1	3gravida 2para with labor pain	1	1	2	2	1	2	1	1	2	1	1	1	1	1	0	1	3	1	2	1	1	1	0		0	0		0		0	1	1	1	1	1	1	1	1	1	1
56705	January	2019	Endline	31	29	1	1	1	3gravida 2para with Labour pain	1	1	2	2	1	2	1	1	9999	1	1	1	1	1	0	1	2	1	9999	1	1	1	0		0	0		0		0	1	1	1	1	1	1	1	1	1	1
57005	February	2019	Endline	31	29	1	1	1	3gravida 2para 2live with term pregnancy	1	1	9999	9999	1	9999	1	1	2	1	1	1	1	1	0	1	9999	1	9999	1	1	1	0		0	0		0		0	1	3	1	1	1	2	1	1	1	1
57007	February	2019	Endline	31	27	1	1	1	3gravida 2para 2live with labor pain	1	1	3	9999	1	2	1	1	2	1	1	1	1	1	0	1	2	1	2	1	1	1	0		0	0		0		0	1	3	1	1	1	1	1	1	1	1
57037	February	2019	Endline	31	20	1	1	1	2gravida 1abortion wih labor pain	1	1	1	2	1	2	1	1	9999	1	1	1	1	1	0	1	2	1	2	1	1	1	0		0	0		0		0	1	1	1	1	1	2	1	1	1	1
57038	February	2019	Endline	31	21	1	1	1	primi with labor pain	1	1	2	2	1	9999	1	1	9999	1	0	999	1	1	0	1	1	1	2	1	1	1	0		0	0		0		1	1	1	1	1	1	1	1	1	1	1
57039	February	2019	Endline	31	28	1	1	1	2gravida 1para 1live with labor pain	1	1	2	2	1	2	1	1	1	1	1	1	0	1	0	1	3	1	9999	1	1	1	0		0	0		0		0	1	1	1	1	1	2	1	1	1	1
57053	February	2019	Endline	31	26	1	1	1	G2P1L1 with term pregnancy	1	1	2	2	1	2	1	1	2	1	1	1	1	0		1	1	1	9999	1	1	1	0		0	0		0		0	1	1	1	1	1	1	1	1	1	0
57054	February	2019	Endline	31	21	1	1	1	primi with term pregnancy	1	1	2	2	1	2	1	1	9999	1	1	1	1	0		1	2	1	2	1	1	1	0		0	0		0		1	1	1	1	1	1	2	1	1	1	0
57118	February	2019	Endline	31	35	1	1	1	G4P3L3	1	1	2	2	1	2	1	1	9999	1	1	1	1	0		1	3	1	2	1	1	1	0		0	0		0		0	1	1	1	1	1	2	1	1	0	0
57119	February	2019	Endline	31	26	1	1	1	primi with full term pregnancy	1	1	2	2	1	2	1	0	999	0	1	1	1	0		1	3	1	2	1	1	1	0		0	0		0		1	1	1	1	1	1	2	1	1	1	0
57120	February	2019	Endline	31	33	1	1	1	G4P3L2A1 with full term pregnancy	1	1	2	2	1	2	1	1	9999	1	1	1	1	0		1	3	1	2	1	1	1	0		0	0		0		0	1	1	1	1	1	1	1	1	1	0
57197	February	2019	Endline	31	29	1	1	1	G3P2L2 with term pregnancy	1	1	2	2	1	2	1	1	9999	1	1	1	1	0		1	1	1	2	1	1	1	0		0	0		0		0	1	1	1	1	1	1	1	1	1	0
57198	February	2019	Endline	31	22	1	1	1	G3P2L1 with term pregnancy	1	1	2	2	1	2	1	1	3	1	1	1	1	0		1	2	1	2	1	1	1	0		0	0		0		0	1	1	1	1	1	1	1	1	0	0
57199	February	2019	Endline	31	23	1	1	1	G3P2L2	1	1	2	2	1	2	1	1	9999	1	1	1	1	0		1	9999	1	9999	1	1	1	0		0	0		0		0	1	1	1	1	1	2	1	1	1	1
57200	February	2019	Endline	31	22	1	1	1	G2P1L1with term pregnancy	1	1	1	2	1	2	1	1	2	1	1	1	1	0		1	1	1	2	1	1	1	0		0	0		0		0	1	1	1	1	1	1	1	1	1	0
57201	February	2019	Endline	31	19	1	1	1	primi	1	1	9999	9999	1	9999	1	1	2	1	1	1	1	0		1	3	1	2	1	1	1	0		0	0		0		1	1	1	1	1	1	2	1	1	1	0
57216	February	2019	Endline	31	23	1	1	1	2gravida 1para with labor pain	1	1	2	2	1	2	1	1	3	1	1	1	1	1	no	1	2	1	9999	1	1	1	0		0	0		0		0	1	1	1	1	1	1	1	1	1	1
57217	February	2019	Endline	31	23	1	1	1	primi with labor pain	1	1	2	2	1	2	1	1	2	1	1	1	1	1	0	1	1	1	2	1	1	1	0		0	0		0		0	1	1	1	1	1	1	1	1	1	1
57218	February	2019	Endline	31	22	1	1	1	primi with labor pain	1	1	2	2	1	2	1	1	9999	1	1	1	1	1	0	1	3	1	2	1	1	1	0		0	0		0		1	1	1	1	1	1	1	1	1	1	1
57222	February	2019	Endline	31	33	1	1	1	G4P2L2A1 with term pregnancy	1	1	2	2	1	2	1	1	2	1	1	1	1	0		1	2	1	9999	1	1	1	0		0	0		0		0	1	1	1	1	1	1	1	1	1	0
57445	February	2019	Endline	31	22	1	1	1	2gravida 1para 1live with labor pain	1	1	2	2	1	2	1	1	2	1	1	1	1	1	0	1	2	1	2	1	1	1	0		0	0		0		0	1	1	1	1	1	2	1	1	1	1
57446	February	2019	Endline	31	20	1	1	1	4gravida 3abortion with double loop of cord around neck with bad obstetric history	1	1	2	2	1	2	1	1	3	1	1	1	1	1	0	1	1	1	2	1	1	3	1	BOH	1	1	double loop around the neck of the foetus	1	spinal anesthesia	0	1	1	1	1	1	2	1	1	1	1
57447	February	2019	Endline	31	23	1	1	1	3gravida 2para 2live with labor pain	1	1	2	2	1	2	1	1	2	1	1	1	1	1	0	1	1	1	2	1	1	1	0		0	0		0		0	1	1	1	1	1	1	1	1	1	1
57468	February	2019	Endline	31	27	1	1	1	2gravida 1para1 live with labor pain and delivery in private vehical	1	1	9999	9999	1	9999	1	1	2	1	1	1	1	1	0	1	9999	0	999	0	1	1	0		0	0		0		0	1	3	1	1	1	1	1	1	1	1
57469	February	2019	Endline	31	28	1	1	1	4gravida 3para 3live with labor pain	1	1	2	2	1	2	1	1	3	1	1	1	1	1	0	1	2	1	9999	1	1	1	0		0	0		0		0	1	1	1	1	1	1	1	1	1	1
57471	February	2019	Endline	31	18	1	1	1	primi with labor pain	1	1	9999	9999	1	9999	1	1	2	1	1	1	1	1	0	1	2	1	2	1	1	1	0		0	0		0		1	1	1	1	1	1	1	1	1	1	1
57472	February	2019	Endline	31	30	1	1	1	4gravida 3para 2live with labor pain	1	1	2	2	1	2	1	1	2	1	1	1	1	1	0	1	1	1	2	1	1	1	0		0	0		0		0	1	1	1	1	1	2	1	1	1	1
57492	February	2019	Endline	31	23	1	1	1	primi with full term pregnancy	1	1	9999	9999	1	9999	1	1	9999	1	1	1	1	1	0	1	2	1	9999	1	1	1	0		0	0		0		1	1	1	1	1	1	1	1	1	1	1
57495	February	2019	Endline	31	24	1	1	1	5gravida 4para 3abortion	1	1	2	2	1	2	1	1	9999	1	1	1	1	1	0	1	3	1	2	1	1	1	0		0	0		0		0	1	1	1	1	1	2	1	1	1	1
57763	February	2019	Endline	31	28	1	1	1	G4P2L2 with term pregnancy	1	1	1	2	1	2	1	1	9999	1	1	1	1	0		1	3	0	999	1	1	1	0		0	0		0		0	1	1	1	1	1	2	1	1	1	0
57764	February	2019	Endline	31	25	1	1	1	G2P1L1 with term pregnancy	1	1	1	2	1	2	1	1	2	1	1	1	1	0		1	3	1	2	1	1	1	0		0	0		0		0	1	1	1	1	1	2	1	1	1	0
57765	February	2019	Endline	31	30	1	1	1	G5P3L3A1 with term pregnancy	1	1	2	2	1	2	1	1	9999	1	1	1	1	0		1	9999	1	9999	1	1	1	0		0	0		0		0	1	1	1	1	1	2	1	1	1	0
57766	February	2019	Endline	31	30	1	1	1	G4P3L3	1	1	1	2	1	2	1	1	2	1	1	1	1	0		1	2	1	2	1	1	1	0		0	0		0		0	1	1	1	1	1	1	1	1	1	0
57767	February	2019	Endline	31	30	1	1	1	G3P2L2 with term pregnancy	1	1	9999	9999	1	9999	1	1	2	1	1	1	1	0		1	2	1	2	1	1	1	0		0	0		0		0	1	1	1	1	1	2	1	1	1	0
57779	February	2019	Endline	31	25	1	1	1	primi with labor pain	1	1	9999	9999	1	9999	1	1	9999	1	1	1	1	1	0	1	1	1	9999	1	1	1	0		0	0		0		1	1	1	1	1	1	2	1	1	1	1
57780	February	2019	Endline	31	28	1	1	1	3gravida 2para 2live with labor pain	1	1	9999	9999	1	2	1	1	3	1	1	1	1	1	0	1	2	1	9999	1	1	1	0		0	0		0		0	1	1	1	1	1	1	1	1	1	1
57782	February	2019	Endline	31	23	1	1	1	primi with labor pain	1	1	2	2	1	2	1	1	2	1	1	1	1	1	0	1	2	1	2	1	1	1	0		0	0		0		1	1	1	1	1	1	1	1	1	1	1
57783	February	2019	Endline	31	35	1	1	1	3gravida 2para 2live with labor pain	1	1	1	2	1	2	1	1	3	1	1	1	1	1	0	1	3	1	2	1	1	1	0		0	0		0		0	1	1	1	1	1	1	1	1	1	1
57784	February	2019	Endline	31	21	1	1	1	primi with labor pain	1	1	2	2	1	2	1	1	2	1	1	1	1	1	0	1	2	1	2	1	1	1	0		0	0		0		0	1	1	1	1	1	2	1	1	1	1
57785	February	2019	Endline	31	24	1	1	1	primi with labor pain	1	1	1	2	1	2	1	1	2	1	1	9999	1	1	0	1	1	1	2	1	1	1	0		0	0		0		1	1	1	1	1	1	2	1	1	1	1
57786	February	2019	Endline	31	25	1	1	1	2gravida 1para 1live with labor pain	1	1	2	2	1	2	1	1	2	1	1	1	1	1	no	1	1	1	9999	1	1	1	0		0	0		0		0	1	1	1	1	1	2	1	1	1	1
57787	February	2019	Endline	31	30	1	1	1	2gravida 1para with labor pain	1	1	9999	9999	1	9999	1	1	9999	1	1	1	1	1	0	1	1	1	2	1	1	1	0		0	0		0		0	1	1	1	1	1	2	1	1	1	1
57788	February	2019	Endline	31	26	1	1	1	4gravida 1para 2 abortion with labor pain	1	1	9999	9999	1	9999	1	1	2	1	1	1	1	1	0	1	1	1	2	1	1	1	0		0	0		0		0	1	1	1	1	1	1	1	1	1	1
57796	February	2019	Endline	31	22	1	1	1	5gravida 1para 3abortion with labor pain	1	1	9999	9999	1	9999	1	1	9999	1	1	1	1	1	0	1	1	1	9999	1	1	1	0		0	0		0		0	1	1	1	1	1	1	1	1	1	1
57887	February	2019	Endline	31	24	1	1	1	G3P2L2A0 with term pregnancy	1	1	1	2	1	2	1	0	999	0	1	1	1	0		1	3	1	9999	1	1	1	0		0	0		0		0	1	1	1	1	1	1	1	1	1	0
57888	February	2019	Endline	31	24	1	1	1	G3P2L2 with term pregnancy	1	1	2	2	1	2	1	1	9999	1	1	1	1	0		1	3	1	2	0	1	1	0		0	0		0		0	1	1	1	1	1	2	1	1	1	0
57889	February	2019	Endline	31	20	1	1	1	G1	1	1	2	2	1	2	1	1	9999	1	1	1	1	0		1	2	1	2	1	1	1	0		0	0		0		1	1	1	1	1	1	1	1	1	1	0
57890	February	2019	Endline	31	22	1	1	1	G2P1L1	1	1	2	2	1	2	1	1	9999	1	1	1	1	0		1	3	1	2	1	1	1	0		0	0		0		0	1	1	1	1	1	2	1	1	1	0
57891	February	2019	Endline	31	25	1	1	1	G5P2L2A2	1	1	2	2	1	2	1	1	2	1	1	1	1	0		1	1	1	2	1	1	1	0		0	0		0		0	1	1	1	1	1	1	1	1	1	0
57892	February	2019	Endline	31	35	1	1	1	G4P3L3A0 with term pregnancy	1	1	1	2	1	2	1	1	9999	1	1	1	1	0		1	3	1	9999	1	1	1	0		0	0		0		0	1	1	1	1	1	1	1	1	1	1
57893	February	2019	Endline	31	20	1	1	1	G2P1L1 with term pregnancy	1	1	2	2	1	2	1	1	2	1	1	1	1	0		1	2	1	2	1	1	1	0		0	0		0		0	1	1	1	1	1	2	1	1	1	0
57894	February	2019	Endline	31	30	1	1	1	G3P2L2	1	1	2	2	1	2	1	1	9999	1	1	1	1	0		1	9999	0	999	1	1	1	0		0	0		0		0	1	1	1	1	1	1	1	1	1	0
57895	February	2019	Endline	31	19	1	1	1	primi with term pregnancy	1	1	2	2	1	2	1	1	2	1	1	1	1	0		1	1	1	2	1	1	1	0		0	0		0		1	1	1	1	1	1	1	1	1	1	0
57896	February	2019	Endline	31	27	1	1	1	G3P2L2A0 with term pregnancy	1	1	9999	9999	1	9999	1	1	2	1	1	1	1	0		1	2	1	2	1	1	1	0		0	0		0		0	1	1	1	1	1	1	1	1	1	0
58024	February	2019	Endline	31	20	1	1	1	primi with labor pain	1	1	2	2	1	2	1	1	2	1	1	1	1	1	0	1	1	1	9999	1	1	1	0		0	0		0		1	1	1	1	1	1	2	1	1	1	1
58025	February	2019	Endline	31	20	1	1	1	2gravida 1para with labor pain	1	1	1	2	1	2	1	1	9999	1	1	1	1	1	0	1	2	1	2	1	1	1	0		0	0		0		0	1	1	1	1	1	2	1	1	1	1
58026	February	2019	Endline	31	23	1	1	1	2gravida 1abortion with labor pain	1	1	2	2	1	2	1	1	2	1	1	1	1	1	0	1	1	1	2	1	1	1	0		0	0		0		0	1	1	1	1	1	2	1	1	1	1
58027	February	2019	Endline	31	23	1	1	1	primi with labor pain	1	1	2	2	1	2	1	1	2	1	1	1	1	1	0	1	1	1	2	1	1	1	0		0	0		0		1	1	1	1	1	1	1	1	1	1	1
58029	February	2019	Endline	31	19	1	1	1	primi with labor pain	1	1	2	2	1	2	1	1	2	1	1	9999	1	1	0	1	1	1	2	1	1	1	0		0	0		0		0	1	1	1	1	1	2	1	1	1	1
58030	February	2019	Endline	31	22	1	1	1	2gravida 1para 1live with labor pain	1	1	2	2	1	2	1	1	1	1	1	1	1	1	no	1	2	1	2	1	1	1	0		0	0		0		0	1	1	1	1	1	2	1	1	1	1
58242	February	2019	Endline	31	22	1	1	1	G2P1L1 with term pregnancy	1	1	2	2	1	2	1	1	9999	1	1	1	1	0		1	3	1	9999	1	1	1	0		0	0		0		0	1	1	1	1	1	1	1	1	1	0
58243	February	2019	Endline	31	35	1	1	1	G2P1L1 with term pregnancy	1	1	2	2	1	2	1	1	9999	1	1	1	1	0		1	2	1	2	1	1	1	0		0	0		0		0	1	1	1	1	1	2	1	1	1	0
58244	February	2019	Endline	31	25	1	1	1	G2P1L1	1	1	2	2	1	2	1	1	9999	1	1	1	1	0		1	3	1	2	0	1	1	0		0	0		0		0	1	1	1	1	1	1	1	1	1	0
58245	February	2019	Endline	31	23	1	1	1	primi with term pregnancy	1	1	2	2	1	2	1	1	9999	1	1	1	1	0		1	2	1	2	1	1	1	0		0	0		0		1	1	1	1	1	1	2	1	1	1	0
58247	February	2019	Endline	31	22	1	1	1	primi with term pregnancy	1	1	2	2	1	2	1	1	9999	1	1	1	1	0		1	1	1	9999	1	1	1	0		0	0		0		0	1	1	1	1	1	2	1	1	1	0
58248	February	2019	Endline	31	21	1	1	1	primi	1	1	2	2	1	2	1	1	2	1	1	1	1	0		1	3	1	2	1	1	1	0		0	0		0		1	1	1	1	1	1	1	1	1	1	0
58249	February	2019	Endline	31	22	1	1	1	primi with term pregnancy	1	1	2	2	1	2	1	1	9999	1	1	1	1	0		1	9999	1	9999	1	1	1	0		0	0		0		1	1	1	1	1	1	1	1	1	1	0
58250	February	2019	Endline	31	23	1	1	1	primi	1	1	2	2	1	2	1	1	2	1	1	1	1	0		1	3	1	2	1	1	1	0		0	0		0		0	1	1	1	1	1	2	1	1	1	0
58311	February	2019	Endline	31	30	1	1	1	3gravida 2para 2live with labor pain	1	1	9999	9999	1	9999	1	1	9999	1	1	1	1	1	0	1	9999	1	9999	1	1	1	0		0	0		0		0	1	1	1	1	1	1	1	1	1	1
58313	February	2019	Endline	31	23	1	0	1	2gravida with labor pain	1	1	2	2	1	2	1	1	1	1	1	1	1	1	0	1	2	1	2	1	1	1	0		0	0		0		0	1	1	1	1	1	1	1	1	1	1
58314	February	2019	Endline	31	23	1	1	1	2gravida with labor pain	1	1	2	2	1	2	1	1	2	1	1	1	1	1	0	1	2	1	2	1	1	1	0		0	0		0		0	1	1	1	1	1	1	1	1	1	1
58315	February	2019	Endline	31	22	1	0	1	2gravid 1para with labor pain	1	1	2	2	1	3	1	1	9999	1	1	1	1	1	0	1	2	1	2	1	1	1	0		0	0		0		0	1	1	1	1	1	1	1	1	1	1
58318	February	2019	Endline	31	23	1	1	1	primi with labor pain	1	1	9999	9999	1	9999	1	1	3	1	1	1	1	1	no	1	2	1	2	1	1	1	0		0	0		0		1	1	1	1	1	1	2	1	1	1	1
58415	February	2019	Endline	31	30	1	1	1	G2P1L1A0 With term pregnancy	1	1	2	2	1	2	1	1	9999	0	1	1	1	0		1	1	1	9999	1	1	1	0		0	0		0		0	1	1	1	1	1	1	1	1	1	0
58416	February	2019	Endline	31	23	1	1	1	G2P0L0A1 with term pregnancy	1	1	2	2	1	2	1	1	9999	1	1	1	1	0		1	2	1	2	1	1	1	0		0	0		0		1	1	1	1	1	1	1	1	1	1	0
58418	February	2019	Endline	31	25	1	1	1	G2P1L1	1	1	2	2	1	2	1	1	9999	1	1	1	1	0		1	3	1	2	1	1	1	0		0	0		0		1	1	1	1	1	1	1	1	1	1	0
58419	February	2019	Endline	31	22	1	1	1	primi	1	1	2	2	1	2	1	1	9999	1	1	1	1	0		1	1	1	2	1	1	1	0		0	0		0		1	1	1	1	1	1	1	1	1	1	0
58420	February	2019	Endline	31	22	1	1	1	primi	1	1	2	2	1	2	1	1	9999	1	1	1	1	0		1	2	1	9999	1	1	1	0		0	0		0		1	1	1	1	1	1	2	1	1	1	0
58422	February	2019	Endline	31	30	1	1	1	G3P2L2A0 with term pregnancy	1	1	2	2	1	2	1	1	9999	1	1	1	1	0		1	9999	1	9999	1	1	1	0		0	0		0		0	1	1	1	1	1	1	1	1	1	0
58423	February	2019	Endline	31	20	1	1	1	G1P0L0A0	1	1	2	2	1	2	1	1	2	1	1	1	1	0		1	3	1	2	1	1	1	0		0	0		0		1	1	1	1	1	1	2	1	1	1	0
58424	February	2019	Endline	31	26	1	1	1	G3P2L1A0 with term pregnancy	1	1	9999	9999	1	9999	1	0	999	0	1	1	1	0		1	3	1	2	1	1	1	0		0	0		0		0	1	1	1	1	1	2	1	1	1	0
52803	December	2018	Endline	21	21	1	1	1	Delivery	0	1	2	2	1	2	1	1	2	1	0	999	1	0		1	2	1	1	1	1	1	0		0	0		0		0	1	2	1	1	1	2	1	1	0	0
52804	December	2018	Endline	21	28	1	1	1	Delivery	1	1	2	2	1	2	1	0	999	0	0	999	1	0		1	2	1	9999	1	1	1	0		0	0		0		0	1	2	1	1	1	2	1	1	0	0
52805	December	2018	Endline	21	23	1	1	1	delivery	1	1	2	2	1	2	1	1	2	1	1	9999	1	0		1	2	1	9999	1	1	1	0		0	0		0		0	1	2	1	1	1	2	1	1	0	0
52808	December	2018	Endline	21	23	1	1	1	delivery	1	1	2	2	1	2	1	1	1	1	0	999	1	0		1	1	0	999	1	1	1	0		0	0		0		0	1	2	1	1	1	1	1	1	0	0
52866	December	2018	Endline	21	22	1	1	1	delivery	1	1	2	2	1	2	1	1	3	1	1	1	0	0		1	2	1	9999	1	1	1	0		0	0		0		0	1	2	1	1	1	2	1	1	0	0
52867	December	2018	Endline	21	26	1	1	1	Delivery	1	1	2	2	1	2	1	1	3	1	0	999	1	0		1	2	1	1	1	1	1	0		0	0		0		0	1	2	1	1	1	2	1	1	0	0
52868	December	2018	Endline	21	24	1	1	1	Delivery	1	1	2	2	1	2	1	1	3	1	1	1	1	0		1	2	1	2	1	1	3	1		1	1	Pre. LSCS	1		0	1	1	1	1	1	1	1	1	0	0
52869	December	2018	Endline	21	28	1	1	1	pre. LSCS	1	1	2	2	1	2	1	1	2	1	1	9999	1	0		1	2	0	999	0	1	3	1		1	1	Pre. LSCS	1		0	1	1	1	1	1	2	1	1	1	0
52870	December	2018	Endline	21	22	1	1	1	LSCS	1	1	1	2	1	2	1	1	3	1	1	9999	1	0		1	2	1	2	0	1	3	1		1	1		1		0	1	1	1	1	1	2	1	1	1	0
52871	December	2018	Endline	21	28	1	1	1	Pre. LSCS	1	1	2	2	1	2	1	1	9999	1	1	9999	1	0		1	1	0	999	0	1	3	1		1	1	Pre. LSCS	1		0	1	1	1	1	1	2	1	1	1	0
53070	December	2018	Endline	21	35	1	1	1	LSCS	1	1	2	2	1	2	1	1	2	1	1	9999	1	0		1	1	0	999	1	1	3	1		1	1	LSCS	1		0	1	1	1	1	1	1	1	1	0	0
53073	December	2018	Endline	21		0	1	1	LSCS	1	1	2	2	1	2	1	1	3	1	1	1	1	0		1	2	0	999	1	1	3	1		1	1	LSCS	1		0	1	1	1	1	1	1	1	1	0	0
53069	December	2018	Endline	21	28	1	1	1	Pre LSCS	1	1	2	2	1	2	1	1	3	1	1	9999	1	0		1	2	0	999	1	1	3	1		1	1	pre LSCS	1		0	1	1	1	1	1	1	1	1	1	0
53171	December	2018	Endline	21	23	1	1	1	Delivery	1	1	2	2	1	2	1	1	2	0	0	999	1	0		1	1	1	9999	1	1	1	0		0	0		0		1	1	2	1	1	1	1	1	1	0	0
53172	December	2018	Endline	21	23	1	1	1	Delivery	1	1	2	2	1	2	1	1	2	1	0	999	1	0		1	2	1	9999	1	1	1	0		0	0		0		1	1	2	1	1	1	1	1	1	0	0
53173	December	2018	Endline	21	25	1	1	1	delivery	1	1	2	2	1	2	1	1	3	1	0	999	1	0		1	1	1	2	1	1	1	0		0	0		0		0	1	2	1	1	1	1	1	1	0	0
53174	December	2018	Endline	21	22	1	1	1	delivery	1	1	2	2	1	2	1	1	3	1	0	999	1	0		1	9999	1	1	1	1	1	0		0	0		0		0	1	2	1	1	1	2	1	2	0	0
53335	December	2018	Endline	21	18	1	1	1	Delivery	1	1	2	2	1	2	1	1	3	1	0	999	1	0		1	2	1	1	1	1	1	0		0	0		0		1	1	2	1	1	1	1	1	1	0	0
53336	December	2018	Endline	21	22	1	1	1	Delivery	1	1	2	2	1	2	1	1	3	1	0	999	1	0		1	2	1	1	1	1	1	0		0	0		0		0	1	2	1	1	1	1	1	1	0	0
53337	December	2018	Endline	21	25	1	1	1	Delivery	1	1	2	2	1	2	1	0	999	0	0	999	1	0		1	1	1	1	1	1	1	0		0	0		0		0	1	2	1	1	1	1	1	1	0	0
53338	December	2018	Endline	21	27	1	1	1	Delivery	1	1	2	2	1	2	1	1	3	1	0	999	1	0		1	2	1	1	1	1	1	0		0	0		0		0	1	2	1	1	1	2	1	1	0	0
53339	December	2018	Endline	21	18	1	1	1	delivery	1	1	2	2	1	2	1	1	3	1	0	999	1	0		1	2	1	1	1	1	1	0		0	0		0		0	1	2	1	1	1	1	1	1	0	0
53393	December	2018	Endline	21	20	1	1	1	Delivery	1	1	2	2	1	2	1	1	3	1	0	999	1	0		1	2	1	1	1	1	1	0		0	0		0		0	1	2	1	1	1	1	1	1	0	0
53394	December	2018	Endline	21	20	1	1	1	Delivery	1	1	2	2	1	2	1	1	2	1	0	999	1	0		1	2	1	1	1	1	1	0		0	0		0		0	1	2	1	1	1	2	1	1	0	0
53455	December	2018	Endline	21	20	1	1	1	Delivery	1	1	2	2	1	2	1	1	3	1	1	9999	1	0		1	2	0	999	1	1	3	1		1	1	LSCS	1		0	1	1	1	1	1	2	1	1	1	0
53456	December	2018	Endline	21	24	1	1	1	Delivery	1	1	2	2	1	2	1	1	3	1	1	9999	1	0		1	2	1	2	1	1	3	1	LSCS	1	1	LSCS	1		0	1	1	1	1	1	2	1	1	0	0
53493	December	2018	Endline	21	24	1	1	1	Delivery	1	1	2	2	1	2	1	1	2	1	1	1	1	0		1	2	0	999	0	1	3	1		1	1		1		0	1	1	1	1	1	1	1	1	1	0
53494	December	2018	Endline	21	27	1	1	1	primi with towins	1	1	2	2	1	2	1	1	3	1	1	9999	1	0		1	2	0	999	1	1	3	1		1	1		1		0	1	1	1	1	1	2	1	1	0	0
53495	December	2018	Endline	21	23	1	1	1	Delivery	1	1	2	2	1	2	1	1	2	1	0	999	1	0		1	9999	1	1	1	1	1	0		0	0		0		0	1	2	1	1	1	1	1	1	0	0
53496	December	2018	Endline	21	19	1	1	1	Delivery	1	1	2	2	1	2	1	1	2	1	1	1	1	0		1	2	1	9999	1	1	1	0		0	0		0		1	1	2	1	1	1	2	1	1	0	0
53497	December	2018	Endline	21	19	1	1	1	Delivery	1	1	2	2	1	2	1	1	2	1	0	999	1	0		1	2	0	999	1	1	1	0		0	0		0		0	1	2	1	1	1	1	1	1	0	0
53498	December	2018	Endline	21	23	1	1	1	Delivery	1	1	2	2	1	2	1	1	3	1	0	999	1	0		1	9999	1	1	1	1	1	0		0	0		0		0	1	2	1	1	1	2	1	1	0	0
53500	December	2018	Endline	21	22	1	1	1	delivery	1	1	2	2	1	2	1	1	3	1	0	999	1	0		1	2	1	1	1	1	1	0		0	0		0		0	1	2	1	1	1	2	1	1	0	0
53501	December	2018	Endline	21	22	1	1	1	Delivery	1	1	2	2	1	2	1	1	2	1	0	999	1	0		1	1	1	1	1	1	1	0		0	0		0		0	1	2	1	1	1	1	1	1	0	0
53502	December	2018	Endline	21	24	1	1	1	delivery	1	1	2	2	1	2	1	1	2	1	0	999	1	0		1	2	1	9999	1	1	1	0		0	0		0		0	1	2	1	1	1	2	1	1	0	0
53742	December	2018	Endline	21	22	1	1	1	Delivery	1	1	3	2	1	2	1	0	999	1	0	999	1	0		1	2	1	9999	1	1	1	0		0	0		0		0	1	2	1	1	1	2	1	1	0	0
53747	December	2018	Endline	21	28	1	1	1	delivery	1	1	2	2	1	2	1	1	3	1	1	9999	1	0		1	2	1	1	1	1	1	0		0	0		0		0	1	2	1	1	1	1	1	1	0	0
53748	December	2018	Endline	21	25	1	1	1	Delivery	1	1	2	2	1	2	1	0	999	0	0	999	1	0		1	2	1	9999	1	1	1	0		0	0		0		0	1	2	1	1	1	2	1	1	0	0
53764	December	2018	Endline	21	31	1	1	1	LSCS	1	1	2	3	1	2	1	1	3	1	1	9999	1	0		1	2	0	999	0	1	3	1		1	1	Pre. LSCS	1		0	1	1	1	1	1	1	1	1	0	0
53765	December	2018	Endline	21	20	1	1	1	LSCS	1	1	2	2	1	2	1	1	3	1	1	9999	1	0		1	2	0	999	1	1	3	1		1	1	Primi breech	1		0	1	1	1	1	1	1	1	1	1	0
53766	December	2018	Endline	21	27	1	1	1	LSCS	1	1	2	2	1	2	1	1	4	1	1	1	1	0		1	1	0	999	0	1	3	1		1	1	pre LSCS	1		0	1	1	1	1	1	2	1	1	0	0
54045	December	2018	Endline	21	25	1	1	1	Pre LSCS	1	1	2	2	1	2	1	1	2	1	1	1	1	0		1	1	0	999	0	1	3	1		1	1	Pre. LSCS	1		0	1	1	1	1	1	1	1	1	1	0
54144	December	2018	Endline	21	22	1	1	0	999	1	1	2	2	1	2	1	1	2	1	1	1	1	0		1	2	1	1	1	1	3	1		1	1		1		0	1	1	1	1	1	1	1	1	1	0
54145	December	2018	Endline	21	23	1	1	1	9999	1	1	2	2	1	2	1	1	2	1	1	1	1	0		1	1	1	1	1	1	3	1		1	1		0		0	1	1	1	1	1	1	1	1	1	0
54055	December	2018	Endline	21	25	1	1	1	LSCS	1	1	2	2	1	2	1	1	3	1	1	1	1	0		1	1	0	999	1	1	3	1		1	1		1		0	1	1	1	1	1	1	1	1	1	0
54056	December	2018	Endline	21	27	1	1	1	Pre. LSCS	1	1	2	2	1	2	1	1	2	0	1	1	1	0		1	2	0	999	0	1	3	1		1	1	Pre. LSCS	1		0	1	1	1	1	1	1	1	1	1	0
54176	December	2018	Endline	21	19	1	1	1	LSCS	1	1	2	2	1	2	1	1	2	1	1	9999	1	0		1	2	0	999	1	1	3	1		1	1		1		0	1	1	1	1	1	1	1	1	1	0
54177	December	2018	Endline	21	22	1	1	1	Delivery	1	1	2	2	1	2	1	1	2	1	0	999	1	0		1	2	1	9999	1	1	1	0		0	0		0		1	1	2	1	1	1	2	1	1	0	0
54178	December	2018	Endline	21	29	1	1	1	delivery	1	1	2	2	1	2	1	0	999	0	0	999	1	0		1	1	1	9999	1	1	1	0		0	0		0		1	1	2	1	1	1	1	1	1	0	0
54179	December	2018	Endline	21	22	1	1	1	Delivery	1	1	2	2	1	2	1	1	2	1	0	999	1	0		1	2	1	9999	1	1	1	0		0	0		0		0	1	2	1	1	1	1	1	1	0	0
54182	December	2018	Endline	21	23	1	1	1	Delivery	1	1	2	2	1	2	1	1	2	1	0	999	1	0		1	2	1	9999	1	1	1	0		0	0		0		0	1	2	1	1	1	1	1	1	0	0
54183	December	2018	Endline	21	26	1	1	1	Delivery	1	1	2	2	1	2	1	1	3	1	0	999	1	0		1	2	1	1	1	1	1	0		0	0		0		0	1	2	1	1	1	2	1	1	0	0
54241	December	2018	Endline	21	23	1	1	1	previous LSCS	1	1	2	2	1	2	1	1	3	1	1	1	1	0		1	2	1	1	0	1	3	1	previous LSCS	0	1		1	1	1	1	1	1	1	1	2	1	1	0	0
54242	December	2018	Endline	21	25	1	1	1	previous LSCS	1	1	2	2	1	2	1	1	3	1	1	9999	1	0		1	2	1	1	1	1	3	1	previous LSCS	0	1		1		1	1	1	1	1	1	1	1	1	0	0
54255	December	2018	Endline	21	19	1	1	1	Delivery	1	1	2	2	1	2	1	1	2	1	0	999	1	0		1	2	1	2	1	1	1	0		0	0		0		0	1	2	1	1	1	2	1	1	0	0
54256	December	2018	Endline	21	25	1	1	1	Delivery	1	1	2	2	1	2	1	1	2	1	0	999	1	0		1	1	1	2	1	1	1	0		0	0		0		0	1	2	1	1	1	2	1	1	0	0
54257	December	2018	Endline	21	19	1	1	1	Delivery	1	1	2	2	1	2	1	1	2	1	1	9999	1	0		1	1	1	9999	1	1	1	0		0	0		0		0	1	2	1	1	1	2	1	1	0	0
54262	December	2018	Endline	21	23	1	1	1	Pre.LSCS	1	1	2	2	1	2	1	1	3	1	1	1	1	0		1	1	0	999	0	1	3	1		1	1	Pre. LSCS	1		0	1	1	1	1	1	2	1	1	1	0
54277	December	2018	Endline	21	21	1	1	1	previous LSCS	1	1	2	2	1	9999	1	1	3	1	1	9999	1	0		1	2	1	1	0	1	3	1	Previous LSCS	0	0		0		0	0	999	1	1	1	2	1	1	0	0
54278	December	2018	Endline	21	26	1	1	1	previous LSCD	1	1	2	2	1	2	1	1	3	1	1	9999	1	1		1	1	1	1	0	1	3	1	previous LSCS	0	1		0		0	1	1	1	1	1	1	1	1	1	0
54503	December	2018	Endline	21	27	1	1	1	Delivery	1	1	2	2	1	2	1	0	999	0	0	999	1	0		1	1	1	9999	1	1	1	0		0	0		0		0	1	2	1	1	1	2	1	1	0	0
54504	December	2018	Endline	21	24	1	1	1	Delivery	1	1	2	2	1	2	1	1	3	1	0	999	1	0		1	9999	1	9999	1	1	1	0		0	0		0		1	1	2	1	1	1	1	1	2	0	0
54509	December	2018	Endline	21	20	1	1	1	delivery	1	1	2	2	1	2	1	1	3	1	0	999	1	0		1	1	1	9999	1	1	1	0		0	0		0		1	1	2	1	1	1	2	1	1	0	0
54580	December	2018	Endline	21	21	1	1	1	Delivery	1	1	2	2	1	2	1	1	3	1	1	9999	1	0		1	2	1	9999	1	1	1	0		0	0		0		0	1	2	1	1	1	1	1	1	0	0
54589	December	2018	Endline	21	20	1	1	1	Delivery	1	1	2	2	1	2	0	1	2	1	0	999	1	0		1	1	1	1	1	1	1	0		0	0		0		1	1	2	1	1	1	2	1	1	0	0
54695	December	2018	Endline	21	28	1	1	1	delivery	1	1	2	2	1	2	1	1	2	1	0	999	1	0		1	1	1	1	1	1	1	0		0	0		0		0	1	2	1	1	1	2	1	1	0	0
54697	December	2018	Endline	21	24	1	1	1	Delivery	1	1	2	2	1	2	1	0	999	0	0	999	1	0		1	2	1	1	1	1	1	0		0	0		0		0	1	2	1	1	1	1	1	1	0	0
54698	December	2018	Endline	21	34	1	1	1	delivery	1	1	2	2	1	2	1	1	3	1	0	999	1	0		1	1	1	1	1	1	1	0		0	0		0		1	1	2	1	1	1	2	1	1	0	0
54699	December	2018	Endline	21	24	1	1	1	Delivery	1	1	2	2	1	2	1	1	2	1	0	999	1	0		1	1	1	9999	1	1	1	0		0	0		0		0	1	2	1	1	1	2	1	1	0	0
54700	December	2018	Endline	21	21	1	1	1	Delivery	1	1	2	2	1	2	1	1	3	1	0	999	1	0		1	2	1	1	1	1	1	0		0	0		0		1	1	2	1	1	1	2	1	1	0	0
55004	January	2019	Endline	21	28	1	1	1	Pre. LSCS	1	1	2	2	1	2	1	1	3	1	1	1	1	0		1	2	0	999	1	1	3	1		1	1	Pre. LSCS	1		0	1	1	1	1	1	2	1	1	1	0
55005	January	2019	Endline	21	24	1	1	1	Delivery	1	1	2	2	1	2	1	0	999	0	0	999	1	0		1	1	1	1	1	1	1	0		0	0		0		0	1	2	1	1	1	1	1	1	0	0
55006	January	2019	Endline	21	23	1	1	1	Delivery	1	1	2	2	1	2	1	1	3	1	1	9999	1	0		1	2	1	1	1	1	1	0		0	0		0		0	1	2	1	1	1	2	1	1	0	0
55025	January	2019	Endline	21	28	1	1	1	Delivery	1	1	2	2	1	2	1	1	2	1	1	9999	1	0		1	1	1	9999	1	1	1	0		1	0		0		0	1	2	1	1	1	1	1	1	0	0
55132	January	2019	Endline	21	21	1	1	1	Delivery	1	1	2	2	1	2	1	1	1	1	0	999	1	0		1	2	1	9999	1	1	1	0		0	0		0		0	1	2	1	1	1	2	1	1	0	0
55133	January	2019	Endline	21	25	1	1	1	Delivery	1	1	2	2	1	2	1	1	3	1	0	999	1	0		1	2	1	9999	1	1	1	0		0	0		0		0	1	2	1	1	1	2	1	1	0	0
55282	January	2019	Endline	21	22	1	1	1	G2 Pre. LSCS	1	1	2	2	1	2	1	1	2	1	1	1	1	0		1	2	0	999	0	1	3	1	Pre. LSCS	1	1	LSCS	1		0	1	1	1	1	1	1	1	1	1	0
55283	January	2019	Endline	21	23	1	1	1	G2 Pre. LSCS	1	1	2	2	1	2	1	1	2	1	1	1	1	0		1	2	0	999	1	1	3	1	G2 Pre. LSCS	1	1	Pre. LSCS	1		0	1	1	1	1	1	2	1	1	1	0
55284	January	2019	Endline	21	26	1	1	1	Pre. LSCS	1	1	2	2	1	2	1	1	3	1	1	1	1	0		1	2	0	999	0	1	1	1		1	1	G2 , Pre. LSCS	1		0	1	1	1	1	1	2	1	1	0	0
55285	January	2019	Endline	21	22	1	1	1	Delivery	1	1	2	2	1	2	1	1	2	1	0	999	1	0		1	1	1	2	1	1	1	0		0	0		0		0	1	2	1	1	1	1	1	1	0	0
55288	January	2019	Endline	21	22	1	1	1	delivery	1	1	2	2	1	2	1	1	2	1	0	999	1	0		1	2	1	1	1	1	1	0		0	0		0		0	1	2	1	1	1	1	1	1	0	0
55289	January	2019	Endline	21	20	1	0	1	Delivery	1	1	2	2	1	2	1	1	4	1	0	999	1	0		1	2	1	1	1	1	1	0		0	0		0		0	1	2	1	1	1	2	1	1	0	0
55290	January	2019	Endline	21	20	1	1	1	Delivery	1	1	2	2	1	2	1	1	2	1	0	999	1	0		1	2	1	1	1	1	1	0		0	0		0		1	1	2	1	1	1	1	1	1	0	0
55541	January	2019	Endline	21	21	1	1	1	Pre.LSCS	1	1	2	2	1	2	1	1	2	1	1	9999	1	0		1	2	0	999	0	1	3	1		1	1		1		0	1	1	1	1	1	1	1	1	1	0
55542	January	2019	Endline	21	22	1	1	1	LSCS	1	1	2	9999	1	2	1	1	2	1	1	9999	1	0		1	2	0	999	1	1	3	1		1	1	LSCS	0		0	1	1	1	1	1	2	1	1	1	0
55543	January	2019	Endline	21	29	1	1	1	G2 Pre. LSCS	1	1	1	2	1	2	1	0	999	1	1	1	1	0		1	2	0	999	1	1	3	1		1	1	pre. LSCS	1		0	1	1	1	1	1	1	1	1	1	0
55544	January	2019	Endline	21	26	1	1	1	pre. LSCS	1	1	2	2	1	2	1	1	2	1	1	9999	1	0		1	1	0	999	1	1	3	1	Pre. LSCS	1	1		1		0	1	1	1	1	1	1	1	1	1	0
55654	January	2019	Endline	21	23	1	1	1	Delivery	1	1	2	2	1	2	1	1	2	1	0	999	1	0		1	2	1	9999	1	1	1	0		0	0		0		0	1	2	1	1	1	2	1	1	0	0
55655	January	2019	Endline	21	20	1	1	1	delivery	1	1	2	2	1	2	1	1	9999	1	0	999	1	0		1	2	1	9999	1	1	1	0		0	0		0		0	1	2	1	1	1	2	1	1	0	0
55656	January	2019	Endline	21	20	1	1	1	B T	1	1	2	2	1	2	1	1	1	1	0	999	1	0		1	1	0	999	0	0	999	0		0	0		0		0	0	999	0	0	0	999	0	999	1	0
55657	January	2019	Endline	21	26	1	1	1	Delivery	1	1	2	2	1	2	1	1	2	1	0	999	1	0		1	2	1	1	1	1	1	0		0	0		0		0	1	2	1	1	1	1	1	1	0	0
55738	January	2019	Endline	21	28	1	1	1	G2 Pre. LSCS	1	1	2	2	1	2	1	1	3	1	1	9999	1	0		1	1	0	999	1	1	3	1		1	1		1		0	1	1	1	1	1	1	1	1	1	0
55739	January	2019	Endline	21	24	1	1	1	LSCS	1	1	2	2	1	2	1	1	2	1	1	1	1	0		1	1	0	999	1	1	3	1		1	1	Primi with Breech	1		0	1	1	1	1	1	1	1	1	1	0
55819	January	2019	Endline	21	24	1	1	1	LSCS	1	1	2	2	1	2	1	0	999	1	0	999	1	0		1	2	0	999	1	1	3	1		1	1	LSCS	1		0	1	1	1	1	1	2	1	1	0	0
55820	January	2019	Endline	21	22	1	1	1	LSCS	1	1	2	2	1	9999	1	1	4	1	1	9999	1	0		1	2	0	999	1	1	3	1		1	1	LSCS	1		0	1	1	1	1	1	2	1	1	0	0
55821	January	2019	Endline	21	22	1	1	1	G2 Previous LSCS	1	1	2	2	1	2	1	1	3	1	1	1	1	0		1	2	0	999	1	1	3	1	G2 Previous LSCS	1	1	pre. LSCS	1		0	1	1	1	1	1	1	1	1	1	0
55822	January	2019	Endline	21	30	1	1	1	Delivery	1	1	2	2	1	2	1	1	2	0	0	999	1	0		1	1	1	1	1	1	1	0		0	0		0		0	1	2	1	1	1	1	1	1	0	0
55823	January	2019	Endline	21	25	1	1	1	Delivery	1	1	2	2	1	2	1	1	2	1	0	999	1	0		1	2	1	1	1	1	1	0		0	0		0		0	1	2	1	1	1	1	1	1	0	0
55824	January	2019	Endline	21	19	1	1	1	delivery	1	1	2	2	1	2	1	1	3	1	0	999	1	0		1	1	1	9999	1	1	1	0		0	0		0		1	1	2	1	1	1	1	1	1	0	0
55825	January	2019	Endline	21	27	1	1	1	Delivery	1	1	2	2	1	2	1	1	2	1	0	999	1	0		0	999	1	9999	1	1	1	0		0	0		0		0	1	2	1	1	1	2	1	1	0	0
55946	January	2019	Endline	21	26	1	1	1	G2 pre. LSCS	1	1	2	2	1	2	1	1	3	1	0	999	1	0		1	2	0	999	1	1	3	1		1	1	Pre. LSCS	1		0	1	1	1	1	1	2	1	1	1	0
55947	January	2019	Endline	21	24	1	1	1	Pre. LSCS	1	1	2	2	1	2	1	1	3	1	1	1	1	0		1	2	0	999	0	1	3	1		1	1	Previous LSCS	1		0	1	1	1	1	1	1	1	1	1	0
55954	January	2019	Endline	21	32	1	1	1	Delivery	1	1	2	2	1	2	1	1	2	1	0	999	1	0		1	2	1	9999	1	1	1	0		0	0		0		0	1	2	1	1	1	2	1	1	0	0
55955	January	2019	Endline	21	20	1	1	1	Delivery	1	1	2	2	1	2	1	1	3	1	0	999	1	0		1	2	1	9999	1	1	1	0		0	0		0		1	1	2	1	1	1	1	1	1	0	0
56028	January	2019	Endline	21	24	1	1	1	Delivery	1	1	2	2	1	2	1	1	2	1	0	999	1	0		1	1	1	9999	1	1	1	0		0	0		0		0	1	2	1	1	1	1	1	1	0	0
56029	January	2019	Endline	21	25	1	1	1	delivery	1	1	2	2	1	2	1	1	3	1	0	999	1	0		1	2	1	9999	1	1	1	0		0	0		0		0	1	2	1	1	1	2	1	1	0	0
56061	January	2019	Endline	21	23	1	1	1	G2 Pre. LSCS	1	1	2	2	1	2	1	1	3	1	1	1	1	0		1	1	0	999	1	1	3	1		1	1	Pre. LSCS	1		0	1	1	1	1	1	1	1	1	1	0
56062	January	2019	Endline	21	23	1	1	1	LSCS	1	1	2	2	1	2	1	1	2	1	1	9999	1	0		1	2	0	999	1	1	3	1		1	1	Primi .Breech	1		0	1	1	1	1	1	1	1	1	1	0
56063	January	2019	Endline	21	25	1	1	1	LSCS	1	1	2	2	1	2	1	1	2	1	0	999	1	0		1	1	0	999	1	1	3	1		1	1	G2 Pre. LSCS	1		0	1	1	1	1	1	2	1	1	1	0
56064	January	2019	Endline	21	21	1	1	1	LSCS	1	1	2	2	1	2	1	1	3	1	1	9999	1	0		1	1	0	999	1	1	3	1		1	1	LSCS	1		0	1	1	1	1	1	2	1	1	1	0
56065	January	2019	Endline	21	24	1	1	1	LSCS	1	1	2	2	1	2	1	1	3	1	1	9999	1	0		1	2	0	999	1	1	3	1		1	1	G2 Pre. LSCS	1		0	1	1	1	1	1	2	1	1	1	0
56144	January	2019	Endline	21	27	1	1	1	G2 Pre. LSCS	1	1	2	2	1	2	1	1	3	1	1	9999	1	0		1	2	0	999	1	1	3	1		1	1	Pre. LSCS	1		0	1	1	1	1	1	2	1	1	1	0
56145	January	2019	Endline	21	24	1	1	1	LSCS	1	1	2	2	1	2	1	1	3	1	1	9999	1	0		1	2	0	999	1	1	3	1		1	1		1		0	1	1	1	1	1	1	1	1	0	0
56146	January	2019	Endline	21	21	1	1	1	G2 Pre. LSCS	0	1	2	2	1	2	1	1	2	1	0	999	1	0		1	1	0	999	1	1	1	1		1	1	G2 Pre. LSCS	1		0	1	1	1	1	1	1	1	1	0	0
56147	January	2019	Endline	21	24	1	1	1	LSCS	1	1	2	2	1	2	1	1	3	1	1	9999	1	0		1	2	0	999	1	1	3	1		1	1		1		0	1	1	1	1	1	1	1	1	1	0
56148	January	2019	Endline	21	26	1	1	1	G2 Pre. LSCS	1	1	3	3	1	2	1	1	3	1	1	9999	1	0		1	2	0	999	1	1	3	1		1	1		1		0	1	1	1	1	1	1	1	1	1	0
56207	January	2019	Endline	21	29	1	1	1	Delivery	1	1	2	2	1	2	1	1	2	1	0	999	1	0		1	1	1	9999	1	1	1	0		0	0		0		0	1	2	1	1	1	2	1	1	0	0
56208	January	2019	Endline	21	22	1	1	1	Delivery	1	1	1	2	1	2	1	1	3	1	1	9999	1	0		1	2	1	9999	1	1	1	0		0	0		0		0	1	2	1	1	1	2	1	1	0	0
56209	January	2019	Endline	21	19	1	1	1	Delivery	1	1	2	2	1	2	1	1	2	1	1	1	1	0		1	2	0	999	1	0	999	0		0	0		0		0	0	999	0	0	0	999	0	999	0	0
56776	January	2019	Endline	21	26	1	1	1	Previous LSCS	1	1	2	2	1	2	1	1	2	1	1	9999	1	0		1	2	0	999	0	1	3	1		1	1		1		0	1	1	1	1	1	2	1	1	0	0
56777	January	2019	Endline	21	24	1	1	1	G2 Previous LSCS	1	1	2	2	1	2	1	1	3	1	1	1	1	0		1	1	0	999	0	1	3	1		1	1		1		0	1	1	1	1	1	9999	1	9999	1	0
56778	January	2019	Endline	21	28	1	1	1	Previous LSCS	1	1	2	2	1	2	1	1	2	1	1	9999	1	0		1	1	0	999	1	1	3	1		1	1		1		0	1	1	1	1	1	1	1	1	0	0
56779	January	2019	Endline	21	25	1	1	1	Delivery	1	1	2	2	1	2	1	1	2	1	0	999	1	0		1	2	1	9999	1	1	1	0		0	0		0		0	1	2	1	1	1	2	1	1	0	0
56780	January	2019	Endline	21	22	1	1	1	Delivery	1	1	2	2	1	2	1	1	2	1	1	9999	1	0		1	2	1	1	1	1	1	0		0	0		0		1	1	2	1	1	1	2	1	1	0	0
56808	January	2019	Endline	21	19	1	1	1	Delivery	1	1	2	2	1	2	1	0	999	0	0	999	1	0		1	2	1	9999	1	1	1	0		0	0		0		0	1	2	1	1	1	2	1	1	0	0
56809	January	2019	Endline	21	19	1	1	1	delivery	1	1	3	3	1	2	1	1	2	1	1	9999	1	0		1	1	1	1	1	1	1	0		0	0		0		1	1	2	1	1	1	2	1	1	0	0
56810	January	2019	Endline	21	23	1	1	1	Delivery	1	1	2	2	1	2	1	1	3	1	0	999	1	0		1	1	1	9999	1	1	1	0		0	0		0		1	1	2	1	1	1	1	1	1	0	0
56811	January	2019	Endline	21	20	1	1	1	Delivery	1	1	2	2	1	2	1	0	999	0	0	999	1	0		1	1	1	9999	1	1	1	0		0	0		0		0	1	2	1	1	1	2	1	1	0	0
56813	January	2019	Endline	21	24	1	1	1	delivery	1	1	2	2	1	2	1	1	2	1	1	9999	1	0		1	2	1	9999	1	1	1	0		0	0		0		0	1	2	1	1	1	1	1	1	0	0
56877	February	2019	Endline	21	24	1	1	1	delivery	1	1	2	2	1	2	1	1	2	1	0	999	1	0		1	2	1	9999	1	1	1	0		0	0		0		1	1	2	1	1	1	1	1	1	0	0
56928	February	2019	Endline	21	24	1	1	1	G2 Previous LSCS	1	1	2	2	1	2	1	1	3	1	1	9999	1	0		1	2	0	999	1	1	3	1		1	1	Pre. LSCS	1		0	1	1	1	1	1	2	1	1	1	0
56929	February	2019	Endline	21	26	1	1	1	G2 Previous LSCS	1	1	2	9999	1	2	1	1	2	1	1	1	1	0		1	2	0	999	1	1	3	1		1	1		1		0	1	1	1	1	1	2	1	1	1	0
57097	February	2019	Endline	21	24	1	1	1	LSCS	1	1	2	2	1	2	1	1	2	1	1	1	1	0		1	1	0	999	1	1	3	1		1	1	LSCS	1		0	1	1	1	1	1	1	1	1	0	0
57098	February	2019	Endline	21	21	1	1	1	LSCS	1	1	2	2	1	2	1	1	2	1	1	9999	1	0		1	2	0	999	1	1	3	1		1	1		1		0	1	1	1	1	1	1	1	1	0	0
57105	February	2019	Endline	21	23	1	1	1	G2 LSCS	1	1	2	2	1	2	1	1	3	1	1	1	1	0		1	1	0	999	1	1	3	1		1	1		1		0	1	1	1	1	1	2	1	1	1	0
57236	February	2019	Endline	21	21	1	1	1	LSCS	1	1	2	2	1	2	1	1	3	1	1	1	1	0		1	2	0	999	1	1	3	1		1	1	LSCS	1		0	1	1	1	1	1	2	1	1	1	0
57241	February	2019	Endline	21	21	1	1	1	Delivery	1	1	2	2	1	2	1	1	2	0	0	999	1	0		1	2	1	9999	1	1	1	0		0	0		0		1	1	1	1	1	1	1	1	1	0	0
57242	February	2019	Endline	21	21	1	1	1	delivery	1	1	2	2	1	2	1	1	2	0	0	999	1	0		1	1	1	9999	1	1	1	0		0	0		0		1	1	2	1	1	1	1	1	1	0	0
57369	February	2019	Endline	21	26	1	1	1	delivery	1	1	2	2	1	2	1	0	999	0	0	999	1	1		1	2	1	9999	1	1	1	0		0	0		0		0	1	2	1	1	1	1	1	1	0	0
57372	February	2019	Endline	21	30	1	1	1	Delivery	1	1	2	2	1	2	1	1	2	1	1	1	1	0		0	999	1	9999	1	1	1	0		0	0		0		0	1	2	1	1	1	2	1	1	0	0
57405	February	2019	Endline	21	25	1	1	1	Delivery	1	1	2	2	1	2	1	1	3	1	1	9999	1	0		1	2	0	999	1	1	1	0		0	0		0		0	1	2	1	1	1	1	1	1	0	0
57427	February	2019	Endline	21	20	1	1	1	Delivery	1	1	2	2	1	2	1	1	3	1	1	1	1	0		1	3	0	999	1	1	1	0		0	0		0		1	1	2	1	1	1	2	1	1	0	0
57547	February	2019	Endline	21	25	1	1	1	Delivery	1	1	2	2	1	2	1	0	999	0	0	999	1	0		1	2	0	999	1	1	1	0		0	0		0		1	1	2	1	1	1	2	1	1	0	0
57548	February	2019	Endline	21	20	1	1	1	Delivery	1	1	2	2	1	2	1	0	999	0	0	999	1	0		1	3	1	2	1	1	1	0		0	0		0		0	1	2	1	1	1	1	1	1	0	0
57549	February	2019	Endline	21	24	1	1	1	Delivery	1	1	2	2	1	2	1	0	999	0	0	999	1	0		0	999	1	1	1	1	1	0		0	0		0		0	1	2	1	1	1	2	1	1	0	0
57556	February	2019	Endline	21	23	1	1	1	Delivery	1	1	2	2	1	2	1	0	999	0	0	999	1	0		1	2	1	2	1	1	1	0		0	0		0		0	1	2	1	1	1	1	1	1	0	0
57631	February	2019	Endline	21	24	1	1	1	Delivery	1	1	2	2	1	2	1	1	3	1	1	9999	1	0		1	1	0	999	1	1	1	0		0	0		0		0	1	2	1	1	1	2	1	1	0	0
57669	February	2019	Endline	21	29	1	1	1	delivery	1	1	2	2	1	2	1	1	2	1	1	1	1	0		1	2	1	2	1	1	1	0		0	0		0		1	1	2	1	1	1	1	1	1	0	0
57670	February	2019	Endline	21	26	1	1	1	delivery	1	1	2	2	1	2	1	1	3	1	1	9999	1	0		1	1	1	2	1	1	1	0		0	0		0		1	1	2	1	1	1	1	1	1	0	0
57671	February	2019	Endline	21	27	1	1	1	Delivery	1	1	2	2	1	2	1	1	3	1	0	999	1	0		1	2	1	2	1	1	1	0		0	0		0		0	1	2	1	1	1	2	1	1	0	0
57732	February	2019	Endline	21	23	1	1	1	Delivery	1	1	2	2	1	2	1	1	3	0	0	999	1	0		1	3	0	999	1	1	1	0		0	0		0		1	1	2	1	1	1	2	1	1	0	0
57733	February	2019	Endline	21	21	1	1	1	Delivery	1	1	2	2	1	2	1	1	3	1	0	999	1	0		1	2	1	2	1	1	1	0		0	0		0		0	1	2	1	1	1	2	1	1	0	0
57734	February	2019	Endline	21	21	1	1	1	Delivery	1	1	2	2	1	2	1	1	3	1	1	9999	1	0		1	2	1	2	1	1	1	0		0	0		0		0	1	2	1	1	1	1	1	1	0	0
57735	February	2019	Endline	21	23	1	1	1	Delivery	1	1	2	2	1	2	1	1	3	1	0	999	1	0		1	3	1	2	1	1	1	0		0	0		0		1	1	2	1	1	1	1	1	1	0	0
57910	February	2019	Endline	21	23	1	1	1	Delivery	1	1	2	2	1	2	1	1	3	1	0	999	1	0		1	2	1	2	1	1	1	0		0	0		0		1	1	2	1	1	1	1	1	1	0	0
57911	February	2019	Endline	21	23	1	1	1	Delivery	1	1	2	2	1	2	1	1	3	1	0	999	1	0		1	2	1	2	1	1	1	0		0	0		0		1	1	2	1	1	1	1	1	1	0	0
57912	February	2019	Endline	21	22	1	1	1	Delivery	1	1	2	2	1	2	1	1	2	0	0	999	1	0		1	2	1	2	1	1	1	0		0	0		0		1	1	2	1	1	1	2	1	1	0	0
57913	February	2019	Endline	21	20	1	1	1	Delivery	1	1	2	2	1	2	1	1	3	1	0	999	0	0		1	3	1	2	0	1	1	0		0	0		0		0	1	2	1	1	1	1	1	1	0	0
57914	February	2019	Endline	21	25	1	1	1	Delivery	1	1	2	2	1	2	1	1	3	1	0	999	1	0		1	2	1	2	1	1	1	0		0	0		0		0	1	2	1	1	1	1	1	1	0	0
57935	February	2019	Endline	21	29	1	1	1	previous LSCS	1	1	2	2	1	2	1	0	999	0	1	9999	1	0		1	1	1	1	0	1	3	1		1	1		1		0	1	1	1	1	1	1	1	1	0	0
58101	February	2019	Endline	21	24	1	1	1	prim breech	1	1	2	2	1	2	1	0	999	0	1	9999	1	0		1	3	1	1	0	1	3	1	prim breech	0	0		1		0	1	1	1	1	1	2	1	1	0	0
58102	February	2019	Endline	21	21	1	1	1	previous LSCS	1	1	2	2	1	2	1	1	2	1	1	9999	1	0		1	2	1	1	0	0	999	1	previous LSCS	0	1		1		1	1	1	1	1	1	1	1	1	0	0
58103	February	2019	Endline	21	29	1	1	1	Previous LSCS	1	1	2	2	1	2	1	0	999	0	1	9999	1	0		1	1	1	9999	0	1	3	1	previous LSCS	0	1		0		0	1	1	1	1	1	1	1	1	0	0
58152	February	2019	Endline	21	21	1	1	1	Ind. Primi oligo,	1	1	2	2	1	2	1	1	3	1	0	999	1	0		1	2	0	999	1	1	3	1		1	1		1		0	1	1	1	1	1	2	1	1	0	0
58158	February	2019	Endline	21	20	1	1	1	delivery	1	1	2	2	1	2	1	1	2	1	0	999	1	0		1	3	0	999	1	1	1	0		0	0		0		1	1	2	1	1	1	2	1	1	0	0
58290	February	2019	Endline	21	35	1	1	1	Delivery	1	1	2	2	1	2	1	1	2	1	1	1	1	0		1	2	0	999	1	1	1	0		0	0		0		0	1	2	1	1	1	2	1	1	0	0
58291	February	2019	Endline	21	27	1	1	1	Delivery	1	1	1	2	1	2	1	1	2	1	1	9999	1	0		1	2	0	999	1	1	1	0		0	0		0		0	1	2	1	1	1	2	1	1	0	0
58294	February	2019	Endline	21	22	1	1	1	9999	1	1	2	2	1	2	1	1	3	0	0	999	1	0		1	9999	0	999	1	1	1	0		0	0		0		0	1	2	1	1	1	1	1	2	0	0
58295	February	2019	Endline	21	23	1	1	1	G2 Previous LSCS	1	1	2	2	1	2	1	1	2	1	0	999	1	0		1	2	0	999	1	1	3	1		1	1		1		0	1	1	1	1	1	2	1	1	0	0
58360	February	2019	Endline	21	25	1	1	1	Ind. Primi LSCS [Meconium pass out]	1	1	2	2	1	2	1	0	999	0	0	999	1	0		1	1	0	999	1	1	3	1		1	1		1		0	1	1	1	1	1	1	1	1	1	0
58361	February	2019	Endline	21	26	1	1	1	Ind. Primi ./Postdadct / Thick MSL	1	1	2	3	1	2	1	0	999	1	0	999	1	0		1	3	0	999	1	1	3	1		1	1		1		0	1	1	1	1	1	2	1	1	1	1
58367	February	2019	Endline	21	27	1	1	1	Delivery	1	1	2	2	1	2	1	0	999	0	0	999	1	0		1	2	1	2	1	1	1	0		0	0		0		0	1	2	1	1	1	1	1	1	0	0
58368	February	2019	Endline	21	24	1	1	1	Delivery	1	1	2	2	1	2	1	1	2	1	0	999	1	0		1	2	1	2	1	1	1	0		0	0		0		0	1	2	1	1	1	1	1	1	0	0
58369	February	2019	Endline	21	20	1	1	1	Delivery	1	1	2	2	1	2	1	1	2	1	0	999	1	0		1	2	1	2	1	1	1	0		0	0		0		0	1	1	1	1	1	2	1	1	0	0
53708	December	2018	Endline	33	25	1	1	1	2gravida 1para with labor pain	1	1	2	2	1	2	1	1	2	1	1	1	1	1	0	1	3	1	2	1	1	1	0		0	0		0		0	1	2	1	1	1	1	1	1	1	1
53720	December	2018	Endline	33	25	1	1	1	2gravida 1para 1live with labor pain	1	1	2	2	1	2	1	1	2	1	1	1	1	1	0	1	2	1	2	1	1	1	0		0	0		0		0	1	2	1	1	1	2	1	1	1	1
53722	December	2018	Endline	33	22	1	1	1	primi	1	1	1	2	1	2	1	1	3	1	1	1	1	1	0	1	2	1	2	1	1	1	0		0	0		0		1	1	2	1	1	1	1	1	1	1	1
53723	December	2018	Endline	33	23	1	1	1	2gravida with labor pain	1	1	2	2	1	2	1	1	3	1	1	1	1	1	0	1	2	1	2	1	1	1	0		0	0		0		0	1	2	1	1	1	2	1	1	1	1
53724	December	2018	Endline	33	19	1	1	1	primi	1	1	2	2	1	2	1	1	2	1	1	2	1	1	0	1	2	1	2	1	1	1	0		0	0		0		1	1	2	1	1	1	2	1	1	1	1
53725	December	2018	Endline	33	27	1	1	1	3gravida 2 para 1 abortion with labor pain	1	1	2	2	1	2	1	1	3	1	1	1	1	1	0	1	2	1	2	1	1	1	0		0	0		0		0	1	2	1	1	1	1	1	1	1	1
53726	December	2018	Endline	33	23	1	1	1	primi	1	1	2	2	1	2	1	1	2	1	1	1	1	1	0	1	1	1	2	1	1	1	0		0	0		0		1	1	2	1	1	1	1	1	1	1	1
53727	December	2018	Endline	33	24	1	1	1	primi	1	1	2	2	1	2	1	1	2	1	1	1	1	1	0	1	2	1	2	1	1	1	0		0	0		0		1	1	2	1	1	1	1	1	1	1	1
53728	December	2018	Endline	33	20	1	1	1	primi	1	1	2	2	1	2	1	1	3	1	1	1	1	1	0	1	1	1	2	1	1	1	0		0	0		0		1	1	2	1	1	1	1	1	1	1	1
53729	December	2018	Endline	33	35	1	1	1	2gravida 1para with labor pain	1	1	2	2	1	2	1	1	3	1	1	1	1	1	0	1	1	1	2	1	1	1	0		0	0		0		0	1	2	1	1	1	1	1	1	1	1
55228	January	2019	Endline	33	22	1	1	1	primi	1	1	2	2	1	2	1	1	2	1	1	1	1	1	0	1	2	1	2	1	1	1	0		0	0		0		1	1	2	1	1	1	1	1	1	1	1
55229	January	2019	Endline	33	23	1	1	1	4gravida 2para 1abortion	1	1	2	2	1	2	1	1	2	1	1	1	1	1	0	1	2	1	2	1	1	1	0		0	0		0		0	1	2	1	1	1	2	1	1	1	1
55230	January	2019	Endline	33	24	1	1	1	3gravida 2para 2live	1	1	2	2	1	2	1	1	2	1	1	1	1	1	0	1	2	1	2	1	1	1	0		0	0		0		0	1	2	1	1	1	1	1	1	1	1
55231	January	2019	Endline	33	28	1	1	1	5gravida 2para 2 abortion	1	1	9999	9999	1	2	1	1	2	1	1	1	1	1	0	1	2	1	2	1	1	1	0		0	0		0		0	1	2	1	1	1	2	1	1	1	1
55232	January	2019	Endline	33	24	1	1	1	5gravida 1para 3abortion	1	1	2	2	1	2	1	1	2	1	1	1	1	1	0	1	1	1	2	1	1	1	0		0	0		0		0	1	2	1	1	1	2	1	1	1	1
55233	January	2019	Endline	33	22	1	1	1	2gravida 1para	1	1	2	2	1	2	1	1	3	1	1	1	1	1	0	1	1	1	2	1	1	1	0		0	0		0		0	1	2	1	1	1	1	1	1	1	1
55234	January	2019	Endline	33	19	1	1	1	primi	1	1	2	2	1	2	1	1	2	1	1	1	1	1	0	1	1	1	2	1	1	1	0		0	0		0		1	1	2	1	1	1	2	1	1	1	1
55235	January	2019	Endline	33	22	1	1	1	primi with leaking	1	1	2	2	1	2	1	1	2	1	1	1	1	1	0	1	2	1	2	1	1	1	0		0	0		0		1	1	2	1	1	1	1	1	1	1	1
55236	January	2019	Endline	33	21	1	1	1	2gravida 1para	1	1	2	2	1	2	1	1	2	1	1	1	1	1	0	1	3	1	2	1	1	1	0		0	0		0		0	1	2	1	1	1	2	1	1	1	1
55237	January	2019	Endline	33	24	1	1	1	2gravida 1para 1live	1	1	2	2	1	2	1	1	2	1	1	1	1	1	0	1	9999	1	2	1	1	1	0		0	0		0		0	1	2	1	1	1	2	1	1	1	1
56089	January	2019	Endline	33	21	1	1	1	primi	1	1	2	2	1	2	1	1	2	1	1	1	1	1	0	1	1	1	2	1	1	1	0		0	0		0		1	1	2	1	1	1	2	1	1	1	1
56090	January	2019	Endline	33	28	1	1	1	2gravida 1para 1 death	1	1	2	2	1	2	1	1	2	1	1	1	1	1	0	1	2	1	2	1	1	1	0		0	0		0		0	1	2	1	1	1	2	1	1	1	1
56097	January	2019	Endline	33	20	1	1	1	3gravida 1para 1abortion with labor pain	1	1	2	2	1	2	1	1	2	1	1	1	1	1	0	1	2	1	2	1	1	1	0		0	0		0		0	1	2	1	1	1	2	1	1	1	1
57282	February	2019	Endline	33	26	1	1	1	2gravida 1para with labor pain	1	1	2	2	1	2	1	1	2	1	1	1	1	1	0	1	2	1	2	1	1	1	0		0	0		0		0	1	2	1	1	1	2	1	1	1	1
57283	February	2019	Endline	33	26	1	1	1	3gravida 2para 1live 1death with labor pain	1	1	2	2	1	2	1	1	3	1	1	1	1	1	0	1	2	1	2	1	1	1	0		0	0		0		0	1	2	1	1	1	2	1	1	1	1
57284	February	2019	Endline	33	20	1	1	1	2gravida1para with labor pain	1	1	2	2	1	2	1	1	2	1	1	1	1	1	0	1	2	1	2	1	1	1	0		0	0		0		0	1	2	1	1	1	1	1	1	1	1
57285	February	2019	Endline	33	23	1	1	1	primi	1	1	2	2	1	2	1	1	2	1	1	1	1	1	0	1	1	1	2	1	1	1	0		0	0		0		1	1	2	1	1	1	2	1	1	1	1
57286	February	2019	Endline	33	19	1	1	1	primi	1	1	2	2	1	2	1	1	3	1	1	1	1	1	0	1	9999	1	2	1	1	1	0		0	0		0		1	1	2	1	1	1	2	1	1	1	1
57291	February	2019	Endline	33	24	1	1	1	2gravida para with labor pain	1	1	2	2	1	2	1	1	2	1	1	1	1	1	0	1	9999	1	2	1	1	1	0		0	0		0		0	1	2	1	1	1	2	1	1	1	1
57292	February	2019	Endline	33	33	1	1	1	4gravida 3para with labor pain	1	1	2	2	1	2	1	1	2	1	1	1	1	1	0	1	9999	1	2	1	1	1	0		0	0		0		0	1	2	1	1	1	2	1	1	1	1
57306	February	2019	Endline	33	29	1	1	1	2gravida 1para 1live with labor pain	1	1	2	2	1	2	1	1	2	1	1	1	1	1	0	1	2	1	2	1	1	1	0		0	0		0		0	1	2	1	1	1	1	1	1	1	1
57315	February	2019	Endline	33	28	1	1	1	4gravida 3para with labor pain	1	1	2	2	1	2	1	1	2	1	1	1	1	1	0	1	2	1	2	1	1	1	0		0	0		0		0	1	2	1	1	1	1	1	1	1	1
57317	February	2019	Endline	33	24	1	1	1	2gravida 1para with labor pain	1	1	2	2	1	2	1	1	2	1	1	1	1	1	0	1	3	1	2	1	1	1	0		0	0		0		0	1	2	1	1	1	2	1	1	1	1
58132	February	2019	Endline	33	25	1	1	1	2gravida 1para with labor pain	0	1	2	2	1	2	1	1	2	1	1	1	1	1	0	1	2	1	2	1	1	1	0		0	0		0		0	1	1	1	1	1	1	1	1	1	1
58134	February	2019	Endline	31	20	1	1	1	primi	1	1	2	2	1	2	1	1	2	1	1	1	1	1	0	1	1	1	2	1	1	1	0		0	0		0		1	1	1	1	1	1	2	1	1	1	1
58160	February	2019	Endline	33	23	1	1	1	2gravida 1para with labor pain	1	1	2	2	1	2	1	1	3	1	1	1	1	1	0	1	2	1	2	1	1	1	0		0	0		0		0	1	1	1	1	1	1	1	1	1	1
58162	February	2019	Endline	33	19	1	1	1	primi	1	1	2	2	1	2	1	1	3	1	1	1	1	1	0	1	2	1	2	1	1	1	0		0	0		0		0	1	1	1	1	1	1	1	1	1	1
58164	February	2019	Endline	33	24	1	1	1	2gravida 1para with labor pain	1	1	2	2	1	2	1	1	2	1	1	1	1	1	0	1	2	1	2	1	1	1	0		0	0		0		0	1	1	1	1	1	2	1	1	1	1
58166	February	2019	Endline	33	29	1	1	1	4gravida 3para with labor pain	0	1	2	2	1	2	1	1	9999	1	1	1	1	1	0	1	2	1	2	1	1	1	0		0	0		0		0	1	1	1	1	1	1	1	1	1	1
53100	December	2018	Endline	13	32	1	1	1	G3P2L2	1	1	2	2	1	2	1	1	3	1	1	1	1	1	NAD	1	3	1	1	1	1	1	0		0	0		0		0	1	2	1	1	1	1	1	1	1	1
53141	December	2018	Endline	13	30	1	1	1	G3P2L2	1	1	2	2	1	2	1	1	9999	1	0	999	1	1	NAD	1	3	1	1	1	1	1	0		0	0		0		0	1	2	1	1	1	2	1	1	1	1
53142	December	2018	Endline	13	26	1	1	1	9999	1	1	2	2	1	2	1	1	3	1	1	9999	1	1	NAD	1	3	1	1	1	1	3	0		0	1		1		0	1	1	1	1	1	1	1	1	1	1
53194	December	2018	Endline	13	32	1	1	1	G3P2L2	1	1	2	2	1	2	1	1	2	1	1	1	1	1	NAD	1	3	1	1	1	1	1	0		0	0		0		0	1	2	1	1	1	2	1	1	1	1
53195	December	2018	Endline	13	21	1	1	1	G2	1	1	2	2	1	2	1	1	2	1	1	1	1	1	NAD	1	3	1	1	1	1	1	0		0	0		0		0	1	2	1	1	1	2	1	1	1	1
53198	December	2018	Endline	13	30	1	1	1	G4P3L3	1	1	2	2	1	2	1	1	2	1	1	1	1	1	NAD	1	3	1	1	1	1	1	0		0	0		0		0	1	2	1	1	1	1	1	1	1	1
54966	January	2019	Endline	13	27	1	1	1	G2	1	1	2	2	1	2	1	1	3	1	1	1	1	1	NAD	1	3	0	999	1	1	3	0		0	1	Prev. LSCS	1	SAB	0	1	1	1	1	1	2	1	1	1	1
54967	January	2019	Endline	13	22	1	1	1	Primi	1	1	2	2	1	2	1	1	2	1	1	1	1	1	NAD	1	2	1	1	1	1	1	0		0	0		0		1	1	2	1	1	1	2	1	1	1	1
54968	January	2019	Endline	13	22	1	1	1	G2	1	1	2	2	1	2	1	1	2	1	1	1	1	1	NAD	1	3	1	1	1	1	1	0		0	0		0		0	1	2	1	1	1	1	1	1	1	1
54969	January	2019	Endline	13	24	1	1	1	G3P2L2	1	1	2	2	1	2	1	1	2	1	1	1	1	1	NAD	1	3	1	1	1	1	1	0		0	0		0		0	1	2	1	1	1	1	1	1	1	1
54970	January	2019	Endline	13	24	1	1	1	G4	1	1	2	2	1	2	1	1	2	1	1	1	1	1	NAD	1	3	1	1	1	1	1	0		0	0		0		0	1	2	1	1	1	1	1	1	1	1
54971	January	2019	Endline	13	22	1	1	1	G2P1	1	1	1	2	1	2	1	1	2	1	1	1	1	1	NAD	1	3	1	1	1	1	1	0		0	0		0		0	1	2	1	1	1	2	1	1	1	1
54972	January	2019	Endline	13	27	1	1	1	G2P1	1	1	2	2	1	2	1	1	2	1	1	1	1	1	NAD	1	2	1	1	1	1	1	0		0	0		0		0	1	2	1	1	1	1	1	1	1	1
54973	January	2019	Endline	13	24	1	1	1	G3P2L2	1	1	2	3	1	2	1	1	3	1	1	1	1	1	NAD	1	3	1	1	1	1	1	0		0	1	Prev. LSCS	1	SAB	0	1	1	1	1	1	1	1	1	1	1
54974	January	2019	Endline	13	23	1	1	1	G2	1	1	2	2	1	2	1	1	3	1	1	1	1	1	NAD	1	3	1	1	1	1	1	0		0	0		0		0	1	2	1	1	1	2	1	1	1	1
54975	January	2019	Endline	13	26	1	1	1	G4P3L3	1	1	2	2	1	2	1	1	2	1	1	1	1	1	NAD	1	3	1	1	1	1	1	0		0	0		0		0	1	2	1	1	1	1	1	1	1	1
54976	January	2019	Endline	13	24	1	1	1	G2	1	1	2	2	1	2	1	1	3	1	1	1	1	1	NAD	1	3	1	1	1	1	1	0		0	0		0		0	1	2	1	1	1	2	1	1	1	1
54977	January	2019	Endline	13	26	1	1	1	FTP with LP	1	1	2	2	1	2	1	1	2	1	1	1	1	1	NAD	1	3	1	1	1	1	1	0		0	0		0		0	1	2	1	1	1	1	1	1	1	1
54978	January	2019	Endline	13	30	1	1	1	G3	1	1	9999	9999	1	9999	1	1	2	1	1	1	1	1	NAD	1	3	1	1	1	1	1	0		0	0		0		0	1	2	1	1	1	2	1	1	1	1
54979	January	2019	Endline	13	21	1	1	1	FTP with LP	1	1	2	2	1	2	1	1	3	1	1	1	1	1	NAD	1	3	1	1	1	1	1	0		0	0		0		1	1	2	1	1	1	2	1	1	1	1
54980	January	2019	Endline	13	26	1	1	1	FTP with LP	1	1	2	3	1	9999	1	1	9999	1	0	999	1	1	NAD	1	3	1	1	1	1	1	0		0	0		0		0	1	2	1	1	1	1	1	1	1	1
54981	January	2019	Endline	13	23	1	1	1	Primi	1	1	2	2	1	2	1	1	2	1	1	1	1	1	NAD	1	3	1	1	1	1	1	0		0	0		0		1	1	2	1	1	1	1	1	1	1	1
54982	January	2019	Endline	13	23	1	1	1	PRIMI	1	1	2	2	1	2	1	1	2	1	1	1	1	1	NAD	1	3	1	1	1	1	1	0		0	0		0		1	1	2	1	1	1	1	1	1	1	1
54983	January	2019	Endline	13	28	1	1	1	G3P2	0	1	2	2	1	2	1	1	3	1	1	1	1	1	NAD	1	3	0	999	1	1	1	0		0	0		0		0	1	2	1	1	1	1	1	1	1	1
54984	January	2019	Endline	13	20	1	1	1	Primi	1	1	2	2	1	2	1	1	2	1	1	1	1	1	NAD	1	3	1	1	1	1	1	0		0	0		0		1	1	2	1	1	1	1	1	1	1	1
54985	January	2019	Endline	13	25	1	1	1	G2P1	1	1	2	2	1	2	1	1	3	1	1	1	1	1	NAD	1	3	1	1	1	1	1	0		0	0		0		0	1	2	1	1	1	1	1	1	1	1
54986	January	2019	Endline	13	30	1	1	1	G2P1	1	1	2	2	1	2	1	1	4	1	1	1	1	1	NAD	1	3	1	1	1	1	1	0		0	1	Prev. LSCS	1	SAB	0	1	1	1	1	1	2	1	1	1	1
54987	January	2019	Endline	13	30	1	1	1	G3P2	1	1	2	2	1	2	1	1	2	1	1	1	1	1	NAD	1	3	1	1	1	1	1	0		0	0		0		0	1	2	1	1	1	2	1	1	1	1
55679	January	2019	Endline	13	24	1	1	1	G2P1	1	1	2	2	1	2	1	1	2	1	1	1	1	1	NAD	1	3	1	1	1	1	3	0		0	1	Prev. Lscs	1	SAB	0	1	1	1	1	1	2	1	1	1	1
55680	January	2019	Endline	13	22	1	1	1	G3P2L2	1	1	2	2	1	2	1	1	2	1	1	1	1	1	NAD	1	3	1	1	1	1	1	0		0	0		0		0	1	2	1	1	1	1	1	1	1	1
55681	January	2019	Endline	13	22	1	1	1	G2	1	1	2	2	1	2	1	1	2	1	1	1	1	1	NAD	1	3	1	1	1	1	1	0		0	0		0		0	1	2	1	1	1	1	1	1	1	1
55682	January	2019	Endline	13	22	1	1	1	G2P1	1	1	2	2	1	2	1	1	2	1	1	1	1	1	NAD	1	3	1	1	1	1	1	0		0	0		0		0	1	2	1	1	1	1	1	1	1	1
55683	January	2019	Endline	13	25	1	1	1	G2P1	1	1	2	2	1	2	1	1	3	1	1	1	1	1	NAD	1	3	1	1	1	1	1	0		0	0		0		0	1	2	1	1	1	1	1	1	1	1
55684	January	2019	Endline	13	22	1	1	1	Primi	1	1	2	2	1	2	1	1	3	1	1	1	1	1	NAD	1	3	1	1	1	1	1	0		0	0		0		1	1	2	1	1	1	2	1	1	1	1
55689	January	2019	Endline	13	19	1	1	1	Primi	1	1	2	2	1	2	1	1	1	1	1	1	1	1	NAD	1	3	1	1	1	1	1	0		0	0		0		1	1	2	1	1	1	1	1	1	1	1
55912	January	2019	Endline	13	25	1	1	1	G2P1L1	1	1	2	2	1	2	1	1	2	1	1	1	1	1	NAD	1	3	1	1	1	1	1	0		0	0		0		0	1	2	1	1	1	2	1	1	1	1
52926	December	2018	Endline	12	23	1	1	1	G2P1	1	1	2	2	1	2	1	1	2	1	1	1	1	1	NAD	1	3	1	1	1	1	1	0		0	0		0		0	1	2	1	1	1	1	1	1	1	1
52927	December	2018	Endline	12	26	1	1	1	G2P1	1	1	2	2	1	2	1	1	2	1	0	999	1	1	NAD	1	3	1	1	1	1	1	0		0	0		0		0	1	2	1	1	1	1	1	1	1	1
52929	December	2018	Endline	12	23	1	1	1	G3P2	0	1	2	2	1	2	1	1	3	1	1	1	1	1	NAD	1	3	1	1	0	1	1	0		0	0		0		0	1	2	1	1	1	2	1	1	1	1
52931	December	2018	Endline	12	25	1	1	1	G3P2	1	1	2	2	1	2	1	1	2	1	1	1	1	1	NAD	1	3	1	1	1	1	1	0		0	0		0		0	1	2	1	1	1	2	1	1	1	1
52932	December	2018	Endline	12	27	1	1	1	G3P2	1	1	2	2	1	2	1	1	2	1	1	1	1	1	NAD	1	3	1	1	1	1	1	0		0	0		0		0	1	2	1	1	1	2	1	1	1	1
52934	December	2018	Endline	12	25	1	1	1	G2P1	1	1	2	2	1	2	1	1	3	1	1	1	1	1	NAD	1	3	1	1	1	1	1	0		0	0		0		0	1	2	1	1	1	1	1	1	1	1
52939	December	2018	Endline	12	21	1	1	1	Primi	0	1	2	2	1	2	1	1	3	1	1	1	1	1	NAD	1	3	0	999	1	1	1	0		0	0		0		1	1	2	1	1	1	2	1	1	1	1
52940	December	2018	Endline	12	25	1	1	1	Primi	1	1	2	2	1	2	1	1	3	1	1	1	1	1	NAD	1	3	1	1	1	1	1	0		0	0		0		1	1	2	1	1	1	1	1	1	1	1
52941	December	2018	Endline	12	22	1	1	1	Primi	0	1	2	2	1	2	1	1	2	1	1	1	1	1	NAD	1	3	1	1	1	1	1	0		0	0		0		1	1	2	1	1	1	2	1	1	1	1
53978	December	2018	Endline	12	25	1	1	1	G2P1	1	1	2	2	1	2	1	1	4	1	1	1	1	1	NAD	1	3	1	1	1	1	1	0		0	0		0		0	1	2	1	1	1	1	1	1	1	0
53979	December	2018	Endline	12	22	1	1	1	PRIMI	1	1	2	2	1	2	1	1	3	1	1	1	1	1	NAD	1	3	1	1	1	1	1	0		0	0		0		1	1	2	1	1	1	1	1	1	1	1
53980	December	2018	Endline	12	25	1	1	1	G2P1L1	1	1	2	2	1	2	1	1	3	1	1	1	1	1	NAD	1	3	1	1	1	1	1	0		0	0		0		0	1	2	1	1	1	2	1	1	1	1
53981	December	2018	Endline	12	25	1	1	1	Primi	1	1	2	2	1	2	1	1	3	1	1	1	1	1	NAD	1	3	1	1	1	1	1	0		0	0		0		1	1	2	1	1	1	1	1	1	1	1
53982	December	2018	Endline	12	25	1	1	1	G3	0	1	1	2	1	2	1	1	2	1	1	1	1	1	NAD	1	3	1	1	1	1	1	0		0	0		0		0	1	2	1	1	1	2	1	1	1	1
53983	December	2018	Endline	12	32	1	1	1	G2	1	1	2	2	1	2	1	1	3	1	1	1	1	1	NAD	1	3	1	1	1	1	1	0		0	0		0		0	1	2	1	1	1	2	1	1	1	1
53977	December	2018	Endline	12	22	1	1	1	FTP with LP	1	1	2	2	1	2	1	1	3	1	1	1	1	1	NAD	1	3	1	1	1	1	1	0		0	0		0		1	1	2	1	1	1	1	1	1	1	1
54338	December	2018	Endline	12	21	1	1	1	Primi	1	1	2	2	1	2	1	1	3	1	1	1	1	1	NAD	1	3	1	1	1	1	1	0		0	0		0		1	1	2	1	1	1	2	1	1	1	1
54339	December	2018	Endline	12	22	1	1	1	Primi	1	1	2	2	1	2	1	1	3	1	1	1	1	1	NAD	1	3	1	1	1	1	1	0		0	0		0		1	1	2	1	1	1	2	1	1	1	1
54340	December	2018	Endline	12	24	1	1	1	Primi	1	1	2	2	1	2	1	1	2	1	1	1	1	1	NAD	1	3	1	1	1	1	1	0		0	0		0		1	1	2	1	1	1	1	1	1	1	1
54341	December	2018	Endline	12	28	1	1	1	G2P1	1	1	2	2	1	2	1	1	3	1	1	1	1	1	NAD	1	3	1	1	1	1	1	0		0	0		0		0	1	2	1	1	1	1	1	1	1	1
54348	December	2018	Endline	12	26	1	1	1	G3P2	1	1	9999	9999	1	9999	1	1	3	1	0	999	1	1	NAD	1	3	0	999	1	1	1	0		0	0		0		0	1	2	1	1	1	1	1	1	1	1
54349	December	2018	Endline	12	24	1	1	1	Primi	1	1	2	2	1	2	1	1	3	1	1	1	1	1	NAD	1	3	0	999	1	1	1	0		0	0		0		1	1	2	1	1	1	2	1	1	1	1
54350	December	2018	Endline	12	26	1	1	1	9999	1	1	9999	9999	1	9999	1	1	3	1	0	999	1	1	0	1	3	0	999	1	1	1	0		0	0		0		0	1	2	1	1	1	2	1	1	1	1
54351	December	2018	Endline	12	26	1	1	1	G3P2	1	1	9999	9999	1	9999	1	1	2	1	0	999	1	1	0	1	3	0	999	1	1	1	0		0	0		0		0	1	2	1	1	1	1	1	1	1	1
54352	December	2018	Endline	12	25	1	1	1	9999	1	1	2	2	1	2	1	1	2	1	1	1	1	1	0	1	3	0	999	1	1	1	0		0	0		0		0	1	2	1	1	1	2	1	1	1	1
54354	December	2018	Endline	12	25	1	1	1	9999	1	1	2	2	1	2	1	1	2	1	1	1	1	1	0	1	3	0	999	1	1	1	0		0	0		0		0	1	2	1	1	1	2	1	1	1	1
54355	December	2018	Endline	12	28	1	1	1	G3P2	1	1	2	2	1	2	1	1	3	1	1	1	1	1	0	1	3	0	999	1	1	1	0		0	0		0		0	1	2	1	1	1	2	1	1	1	1
54356	December	2018	Endline	12	21	1	1	1	Primi	1	1	2	2	1	2	1	1	2	1	1	1	1	1	NAD	1	3	0	999	1	1	1	0		0	0		0		1	1	2	1	1	1	1	1	1	1	1
54359	December	2018	Endline	12	21	1	1	1	9999	1	1	2	2	1	2	1	1	4	1	1	1	1	1	0	1	3	0	999	1	1	1	0		0	0		0		0	1	2	1	1	1	1	1	1	1	1
54360	December	2018	Endline	12	21	1	1	1	Primi	1	1	2	2	1	2	1	1	3	1	1	1	1	1	0	1	3	0	999	1	1	1	0		0	0		0		1	1	2	1	1	1	1	1	1	1	1
54361	December	2018	Endline	12	21	1	1	1	9999	1	1	2	2	1	2	1	1	3	1	1	1	1	1	0	1	3	0	999	1	1	1	0		0	0		0		0	1	2	1	1	1	2	1	1	1	1
54362	December	2018	Endline	12	21	1	1	1	9999	1	1	2	2	1	2	1	1	3	1	1	1	1	1	NAD	1	3	0	999	1	1	1	0		0	0		0		0	1	2	1	1	1	2	1	1	1	1
54363	December	2018	Endline	12	38	1	1	1	G4P3L3	1	1	9999	9999	1	9999	1	1	3	1	1	1	1	1	0	1	3	0	999	1	1	1	0		0	0		0		0	1	2	1	1	1	1	1	1	1	1
54364	December	2018	Endline	12	25	1	1	1	G3P1	1	1	2	2	1	2	1	1	3	1	1	1	1	1	NAD	1	3	0	999	1	1	1	0		0	0		0		0	1	2	1	1	1	1	1	1	1	1
54365	December	2018	Endline	12	22	1	1	1	Primi	1	1	2	2	1	2	1	1	3	1	1	1	1	1	0	1	3	0	999	1	1	1	0		0	0		0		1	1	2	1	1	1	1	1	1	1	1
54366	December	2018	Endline	12	24	1	1	1	G2P1	0	1	2	2	1	2	1	1	3	1	1	1	1	1	NAD	1	3	1	1	1	1	1	0		0	0		0		0	1	2	1	1	1	1	1	1	1	1
54374	December	2018	Endline	12	23	1	1	1	G2P0A1	1	1	2	2	1	2	1	1	2	1	1	1	1	1	NAD	1	3	0	999	1	1	1	0		0	0		0		0	1	2	1	1	1	1	1	1	1	1
54375	December	2018	Endline	12	21	1	1	1	Primi	1	1	9999	9999	1	9999	1	1	3	1	0	999	1	1	0	1	9999	0	999	1	1	1	0		0	0		0		1	1	2	1	1	1	2	1	1	1	1
54376	December	2018	Endline	12	22	1	1	1	FTP with LP	1	1	9999	9999	1	9999	1	1	2	1	1	1	1	1	NAD	1	9999	0	999	1	1	1	0		0	0		0		0	1	2	1	1	1	1	1	1	1	1
54377	December	2018	Endline	12	28	1	1	1	G3P2L2	1	1	2	2	1	2	1	1	3	1	1	1	1	1	NAD	1	3	0	999	1	1	1	0		0	0		0		0	1	2	1	1	1	2	1	1	1	1
54378	December	2018	Endline	12	28	1	1	1	G3P2	1	1	9999	9999	1	9999	1	1	2	1	1	1	1	1	NAD	1	1	0	999	1	1	1	0		0	0		0		0	1	2	1	1	0	999	1	1	1	1
54379	December	2018	Endline	12	26	1	1	1	9999	1	1	2	2	1	2	1	1	2	1	0	999	1	1	0	1	9999	0	999	1	1	1	0		0	0		0		0	1	2	1	1	1	2	1	1	1	1
54380	December	2018	Endline	12	27	1	1	1	Primi	1	1	9999	9999	1	9999	1	1	3	1	1	1	1	1	NAD	1	1	0	999	1	1	1	0		0	0		0		1	1	2	1	1	1	1	1	1	1	1
54381	December	2018	Endline	12	24	1	1	1	LP	1	1	2	2	1	2	1	1	3	1	1	1	1	1	0	1	3	0	999	1	1	1	0		0	0		0		0	1	2	1	1	1	1	1	1	1	1
54382	December	2018	Endline	12	23	1	1	1	Primi	1	1	9999	9999	1	9999	1	1	3	1	1	1	1	1	NAD	1	3	0	999	1	1	3	0		0	1	MSL+	1	SAB	0	1	1	1	1	1	2	1	1	1	1
54383	December	2018	Endline	12	24	1	1	1	G2P1	1	1	2	2	1	2	1	1	3	1	1	1	1	1	0	1	3	0	999	1	1	1	0		0	0		0		0	1	2	1	1	1	2	1	1	1	1
54385	December	2018	Endline	12	21	1	1	1	Primi	1	1	2	2	1	2	1	1	3	1	1	1	1	1	NAD	1	3	1	1	1	1	1	0		0	0		0		1	1	2	1	1	1	1	1	1	1	1
54386	December	2018	Endline	12	31	1	1	1	G3P2L2	1	1	2	2	1	2	1	1	3	1	1	1	1	1	NAD	1	3	0	999	1	1	1	0		0	0		0		0	1	2	1	1	1	2	1	1	1	1
54387	December	2018	Endline	12	21	1	1	1	Primi	1	1	2	2	1	2	1	1	3	1	1	1	1	1	NAD	1	2	0	999	1	1	1	0		0	0		0		1	1	2	1	1	1	1	1	1	1	1
54388	December	2018	Endline	12	21	1	1	1	Primi	1	1	9999	9999	1	9999	1	1	2	1	1	1	1	1	NAD	1	3	0	999	1	1	1	0		0	0		0		1	1	2	1	1	1	1	1	1	1	1
54394	December	2018	Endline	12	28	1	1	1	G2P1L1	1	1	2	2	1	2	1	1	2	1	1	9999	1	1	NAD	1	1	1	9999	1	1	1	0		0	0		0		0	1	2	1	1	1	2	1	1	1	1
54395	December	2018	Endline	12	26	1	1	1	G2P1L1	1	1	2	2	1	2	1	1	3	1	1	1	1	1	NAD	1	3	0	999	1	1	1	0		0	0		0		0	1	2	1	1	1	1	1	1	1	1
54396	December	2018	Endline	12	30	1	1	1	G3P2	0	1	2	2	1	2	1	1	2	1	1	9999	1	1	NAD	1	3	1	9999	1	1	1	0		0	0		0		0	1	2	1	1	1	2	1	1	1	1
54402	December	2018	Endline	12	22	1	1	1	Primi	1	1	9999	9999	1	9999	1	1	4	1	1	1	1	1	NAD	1	3	1	9999	1	1	1	0		0	0		0		1	1	2	1	1	1	2	1	1	1	1
54403	December	2018	Endline	12	21	1	1	1	Primi	1	1	2	2	1	2	1	1	3	1	1	1	1	1	NAD	1	3	1	9999	1	1	1	0		0	0		0		1	1	2	1	1	1	2	1	1	1	1
54404	December	2018	Endline	12	24	1	1	1	G2	1	1	2	2	1	2	1	1	2	1	1	1	1	1	NAD	1	3	1	1	1	1	1	0		0	0		0		0	1	2	1	1	1	2	1	1	1	1
55261	January	2019	Endline	12	21	1	1	1	Primi	1	1	2	2	1	2	1	1	3	1	1	1	1	1	NAD	1	3	0	999	1	1	3	0		0	1		1		0	1	1	1	1	1	1	1	1	1	1
55262	January	2019	Endline	12	28	1	1	1	9999	1	1	2	2	1	2	1	1	2	1	1	1	1	1	0	1	3	0	999	1	1	1	0		0	0		0		0	1	2	1	1	1	9999	1	1	1	1
55263	January	2019	Endline	12	24	1	1	1	G2P1L1	1	1	2	2	1	2	1	1	3	1	1	9999	1	1	NAD	1	3	0	999	1	1	1	0		0	0		0		0	1	2	1	1	1	2	1	1	1	1
55264	January	2019	Endline	12	26	1	1	1	G2P1L1	1	1	9999	9999	1	9999	1	1	3	1	1	1	1	1	0	1	3	0	999	1	1	1	0		0	0		0		0	1	2	1	1	1	2	1	1	1	1
55265	January	2019	Endline	12	23	1	1	1	Primi	1	1	2	2	1	2	1	1	3	1	1	1	1	1	NAD	1	3	0	999	1	1	1	0		0	0		0		1	1	2	1	1	1	1	1	1	1	1
55266	January	2019	Endline	12	24	1	1	1	Primi	1	1	2	2	1	2	1	1	2	1	1	1	1	1	0	1	3	0	999	1	1	1	0		0	0		0		1	1	2	1	1	1	2	1	1	1	1
55267	January	2019	Endline	12	27	1	1	1	G2P1	1	1	2	2	1	2	1	1	2	1	1	1	1	1	0	1	3	0	999	1	1	1	0		0	0		0		0	1	2	1	1	1	1	1	1	1	1
55369	January	2019	Endline	12	28	1	1	1	Primi	1	1	2	2	1	2	1	1	3	1	1	1	1	1	NAD	1	3	1	9999	1	1	1	0		0	0		0		1	1	2	1	1	1	1	1	1	1	1
55370	January	2019	Endline	12	33	1	1	1	Primi	1	1	2	2	1	2	1	1	4	1	1	1	1	1	NAD	1	3	1	9999	1	1	1	0		0	0		0		1	1	2	1	1	1	2	1	1	1	1
55378	January	2019	Endline	12	21	1	1	1	Primi	0	1	2	2	1	2	1	1	3	1	1	1	1	1	NAD	1	3	1	1	1	1	1	0		0	0		0		1	1	2	1	1	1	1	1	1	1	1
55377	January	2019	Endline	12	25	1	1	1	G3	0	1	2	2	1	2	1	1	3	1	1	1	1	1	NAD	1	3	1	9999	1	1	1	0		0	0		0		0	1	2	1	1	1	2	1	1	1	1
55772	January	2019	Endline	12	22	1	1	1	G2P1	1	1	2	2	1	2	1	1	3	1	1	1	1	1	NAD	1	3	1	1	1	1	1	0		0	0		0		0	1	2	1	1	1	1	1	1	1	1
55773	January	2019	Endline	12	32	1	1	1	G2P1	1	1	2	2	1	2	1	1	2	1	1	1	1	1	NAD	1	3	1	1	1	1	1	0		0	0		0		0	1	2	1	1	1	1	1	1	1	1
55774	January	2019	Endline	12	28	1	1	1	G3P2	1	1	2	2	1	2	1	1	2	1	1	1	1	1	NAD	1	3	1	1	1	1	1	0		0	0		0		0	1	2	1	1	1	1	1	1	1	1
55775	January	2019	Endline	12	23	1	1	1	G2P1	1	1	9999	9999	1	9999	1	1	2	1	0	999	1	1	NAD	1	3	1	1	1	1	1	0		0	0		0		0	1	2	1	1	1	1	1	1	1	1
55776	January	2019	Endline	12	32	1	1	1	G4P3	1	1	2	2	1	2	1	1	3	1	1	1	1	1	NAD	1	3	1	1	1	1	1	0		0	0		0		0	1	2	1	1	1	1	1	1	1	1
55781	January	2019	Endline	12	22	1	1	1	Primi	1	1	2	2	1	2	1	1	9999	1	1	1	1	1	NAD	1	3	1	1	1	1	1	0		0	0		0		1	1	2	1	1	1	1	1	1	1	1
55782	January	2019	Endline	12	24	1	1	1	Primi	1	1	2	2	1	2	1	1	3	1	1	1	1	1	NAD	1	3	1	1	1	1	1	0		0	0		0		1	1	2	1	1	1	1	1	1	1	1
55790	January	2019	Endline	12	30	1	1	1	G3P2	1	1	2	2	1	2	1	1	2	1	1	1	1	1	NAD	1	3	1	1	1	1	1	0		0	0		0		0	1	2	1	1	1	1	1	1	1	1
55791	January	2019	Endline	12	26	1	1	1	G3P2	1	1	1	2	1	2	1	1	2	1	1	1	1	1	NAD	1	3	1	1	1	1	1	0		0	0		0		0	1	2	1	1	1	2	1	1	1	1
56746	January	2019	Endline	12	22	1	1	1	Primi	1	1	2	2	1	2	1	1	2	1	1	1	1	1	NAD	1	3	1	1	1	1	1	0		0	0		0		1	1	2	1	1	1	2	1	1	1	1
56747	January	2019	Endline	12	25	1	1	1	Primi	1	1	2	2	1	2	1	1	3	1	0	999	1	1	NAD	1	3	1	1	1	1	1	0		0	0		0		1	1	2	1	1	1	1	1	1	1	1
56759	January	2019	Endline	12	30	1	1	1	G3P2	1	1	2	2	1	2	1	1	2	1	1	1	1	1	NAD	1	3	1	1	1	1	1	0		0	0		0		0	1	2	1	1	1	2	1	1	1	1
56760	January	2019	Endline	12	24	1	1	1	G2P1	1	1	2	2	1	2	1	1	2	1	1	1	1	1	NAD	1	3	1	1	1	1	1	0		0	0		0		0	1	2	1	1	1	2	1	1	1	1
56761	January	2019	Endline	12	22	1	1	1	Primi	1	1	2	2	1	2	1	1	3	1	1	1	1	1	NAD	1	3	1	1	1	1	1	0		0	0		0		1	1	2	1	1	1	1	1	1	1	1
56762	January	2019	Endline	12	28	1	1	1	G3P2	1	1	2	2	1	2	1	1	3	1	1	1	1	1	NAD	1	3	1	1	1	1	1	0		0	0		0		0	1	2	1	1	1	1	1	1	1	1
56763	January	2019	Endline	12	32	1	1	1	G4P3L1A2	1	1	2	2	1	2	1	1	4	1	1	1	1	1	NAD	1	3	1	1	1	1	1	0		0	0		0		0	1	2	1	1	1	1	1	1	1	1
56765	January	2019	Endline	12	28	1	0	1	G2P1	1	1	2	2	1	2	1	1	2	1	1	1	1	1	NAD	1	3	1	1	1	1	1	0		0	0		0		0	1	2	1	1	1	2	1	1	1	1
56766	January	2019	Endline	12	23	1	1	1	G2P1	1	1	2	2	1	2	1	1	3	1	1	1	1	1	NAD	1	3	1	1	1	1	1	0		0	0		0		0	1	2	1	1	1	2	1	1	1	1
59365	March	2019	Endline	32	27	1	1	1	G3,P2,	1	1	2	2	1	2	1	1	3	1	0	999	1	0	999	1	2	1	1	1	1	3	#NULL!		#NULL!	0		0		0	1	1	1	1	1	2	1	1	1	0
59366	March	2019	Endline	32	24	1	1	1	G3,P2,L1	1	1	2	2	1	2	1	1	3	1	0	999	1	0	999	1	2	1	1	1	1	3	#NULL!		#NULL!	0		0		0	1	1	1	1	1	1	1	1	0	0
59367	March	2019	Endline	32	22	1	1	1	G1	1	1	2	2	1	2	1	1	3	1	0	999	1	0	999	1	9999	1	1	1	1	3	#NULL!		#NULL!	0		0		0	1	1	1	1	1	1	1	1	0	0
59370	March	2019	Endline	32	24	1	1	1	G2,	1	1	2	2	1	2	1	1	3	1	0	999	0	0	999	1	2	1	1	1	1	1	#NULL!		#NULL!	#NULL!		#NULL!		0	1	2	1	1	1	1	1	1	1	0
60201	March	2019	Endline	32	24	1	1	1	G3,p2,L1	1	1	2	2	1	2	1	1	9999	1	0	999	1	1	9999	1	2	1	1	1	1	1	#NULL!		#NULL!	#NULL!		#NULL!		0	1	2	1	1	1	2	1	1	1	0
60202	March	2019	Endline	32	20	1	1	1	G1	1	1	2	2	1	2	1	1	3	1	0	999	1	0	999	1	2	1	1	1	1	1	#NULL!		#NULL!	#NULL!		#NULL!		1	1	2	1	1	1	1	1	1	1	0
58732	March	2019	Endline	22	21	1	1	1	FTP WITH LP	1	1	2	2	1	2	1	1	2	1	0	999	1	0	999	1	2	1	1	1	1	1	#NULL!		#NULL!	#NULL!		#NULL!		1	1	2	1	1	1	1	1	1	1	0
58948	March	2019	Endline	22	19	1	1	1	FTP WITH LP	1	1	2	2	1	2	1	1	2	0	0	999	1	0	999	1	2	1	1	1	1	1	#NULL!		#NULL!	#NULL!		#NULL!		1	1	2	1	1	1	2	1	1	1	0
58949	March	2019	Endline	22	27	1	1	1	FTP WITH LP	1	1	2	2	1	2	1	1	3	1	0	999	1	0	999	1	2	1	1	1	1	1	#NULL!		#NULL!	#NULL!		#NULL!		0	1	2	1	1	1	2	1	1	1	0
58998	March	2019	Endline	22	24	1	1	1	FTP WITH LP	1	1	2	2	1	2	1	1	2	1	0	999	1	0	999	1	2	1	1	1	1	1	#NULL!		#NULL!	#NULL!		#NULL!		0	1	2	1	1	1	1	1	1	1	0
59069	March	2019	Endline	22	24	1	1	1	FTP WITH LP	1	1	2	2	1	2	1	0	999	0	0	999	1	0	999	1	2	1	1	1	1	1	#NULL!		#NULL!	#NULL!		#NULL!		0	1	2	1	1	1	1	1	1	1	0
59227	March	2019	Endline	22	25	1	1	1	FTP WITH LP	1	1	2	2	1	2	1	1	3	1	0	999	1	0	999	1	2	1	1	1	1	1	#NULL!		#NULL!	#NULL!		#NULL!		1	1	2	1	1	1	1	1	1	1	0
59228	March	2019	Endline	22	28	1	1	1	FTP WITH LP	1	1	2	2	1	2	1	1	3	1	0	999	1	0	999	1	2	1	1	1	1	1	#NULL!		#NULL!	#NULL!		#NULL!		0	1	2	1	1	1	2	1	1	1	0
59275	March	2019	Endline	22	23	1	1	1	FTP WITH LP	1	1	2	2	1	2	1	1	2	1	1	1	1	0	999	1	2	1	1	1	1	1	#NULL!		#NULL!	#NULL!		#NULL!		0	1	2	1	1	1	2	1	1	1	0
59276	March	2019	Endline	22	29	1	1	1	FTP WITH LP	1	1	2	2	1	2	1	1	2	0	0	999	1	0	999	1	3	1	1	1	1	1	#NULL!		#NULL!	#NULL!		#NULL!		0	1	2	1	1	1	2	1	1	1	1
59811	March	2019	Endline	22	21	1	1	1	FTP WITH LP	1	1	2	2	1	2	1	1	3	1	0	999	1	0	999	1	1	1	1	1	1	1	#NULL!		#NULL!	#NULL!		#NULL!		1	1	2	1	1	1	1	1	1	1	0
59812	March	2019	Endline	22	24	1	1	1	FTP WITH LP	1	1	2	2	1	2	1	1	3	1	0	999	1	0	999	1	2	1	1	1	1	1	#NULL!		#NULL!	#NULL!		#NULL!		0	1	2	1	1	1	2	1	1	1	0
59846	March	2019	Endline	22	23	1	1	1	FTP WITH LP	1	1	2	2	1	2	1	1	2	1	1	1	1	0	999	1	2	1	1	1	1	1	#NULL!		#NULL!	#NULL!		#NULL!		1	1	2	1	1	1	1	1	1	1	0
59848	March	2019	Endline	22	28	1	1	1	FTP WITH LP	1	1	2	2	1	2	1	1	3	1	0	999	1	0	999	1	2	1	1	1	1	1	#NULL!		#NULL!	#NULL!		#NULL!		1	1	2	1	1	1	2	1	1	1	0
59893	March	2019	Endline	22	24	1	1	1	FTP WITH LP	1	1	2	2	1	2	1	1	2	1	1	1	1	0	999	1	1	1	1	1	1	1	#NULL!		#NULL!	#NULL!		#NULL!		0	1	2	1	1	1	1	1	1	1	0
59997	March	2019	Endline	22	27	1	1	1	FTP WITH LP	1	1	2	2	1	2	1	1	2	0	0	999	1	0	999	1	2	1	1	1	1	1	#NULL!		#NULL!	#NULL!		#NULL!		0	1	2	1	1	1	2	1	1	1	0
60097	March	2019	Endline	22	20	1	1	1	FTP WITH LP	1	1	2	2	1	2	1	0	999	0	0	999	1	0	999	1	1	0	999	1	1	1	#NULL!		#NULL!	#NULL!		#NULL!		1	1	2	1	1	1	1	1	1	1	0
60182	March	2019	Endline	22	21	1	1	1	FTP WITH LP	1	1	2	2	1	2	1	1	2	1	0	999	1	0	999	1	2	0	999	1	1	1	#NULL!		#NULL!	#NULL!		#NULL!		1	1	2	1	1	1	1	1	1	1	0
60224	March	2019	Endline	22	22	1	1	1	FTP WITH LP	1	1	2	2	1	2	1	1	3	0	0	999	1	0	999	1	2	1	1	1	1	1	#NULL!		#NULL!	#NULL!		#NULL!		0	1	2	1	1	1	1	1	1	1	0
60225	March	2019	Endline	22	29	1	1	1	FTP WITH LP	1	1	2	2	1	2	1	1	2	0	0	999	1	0	999	1	1	1	1	1	1	1	#NULL!		#NULL!	#NULL!		#NULL!		0	1	2	1	1	1	1	1	1	1	0
60259	March	2019	Endline	22	21	1	1	1	FTP WITH LP	1	1	2	2	1	2	1	1	3	1	1	1	1	0	999	1	3	1	1	1	1	1	#NULL!		#NULL!	#NULL!		#NULL!		1	1	2	1	1	1	2	1	1	1	0
60390	March	2019	Endline	22	28	1	1	1	FTP WITH LP	1	1	2	2	1	2	1	1	3	1	0	999	1	0	999	1	2	1	1	1	1	1	#NULL!		#NULL!	#NULL!		#NULL!		1	1	2	1	1	1	1	1	1	1	0
60391	March	2019	Endline	22	30	1	1	1	FTP WITH LP	1	1	2	2	1	2	1	1	2	1	1	1	1	0	999	1	1	1	1	1	1	1	#NULL!		#NULL!	#NULL!		#NULL!		0	1	2	1	1	1	2	1	1	1	0
60392	March	2019	Endline	22	22	1	1	1	FTP WITH LP	1	1	2	2	1	2	1	1	2	1	1	1	1	0	999	1	1	1	1	1	1	1	#NULL!		#NULL!	#NULL!		#NULL!		1	1	2	1	1	1	2	1	1	1	0
60393	March	2019	Endline	22	22	1	1	1	FTP WITH LP	1	1	2	2	1	2	1	1	2	0	0	999	1	0	999	1	1	1	1	1	1	1	#NULL!		#NULL!	#NULL!		#NULL!		1	1	2	1	1	1	2	1	1	1	0
58921	March	2019	Endline	11	25	1	1	1	Primi	1	1	2	2	1	2	1	1	3	1	1	1	1	1	NAD	1	3	0	999	1	1	1	#NULL!		#NULL!	#NULL!		#NULL!		1	1	2	1	1	1	1	1	1	1	1
58923	March	2019	Endline	11	34	1	1	1	G3P2L2	1	1	2	2	1	2	1	1	2	1	1	1	1	1	NAD	1	3	0	999	1	1	1	#NULL!		#NULL!	#NULL!		#NULL!		0	1	2	1	1	1	2	1	1	1	1
58924	March	2019	Endline	11	21	1	1	1	G2P1L1	1	1	9999	9999	1	2	1	1	1	1	0	999	1	1	NAD	1	3	0	999	1	1	1	#NULL!		#NULL!	#NULL!		#NULL!		0	1	2	1	1	1	2	1	1	1	1
58925	March	2019	Endline	11	22	1	1	1	G3P2L2	1	1	9999	9999	1	9999	1	1	2	1	0	999	1	1	NAD	1	3	0	999	1	1	1	#NULL!		#NULL!	#NULL!		#NULL!		0	1	2	1	1	1	1	1	1	1	1
58926	March	2019	Endline	11	20	1	1	1	G2P1L1	1	1	2	2	1	2	1	1	3	1	1	1	1	1	NAD	1	3	0	999	1	1	1	#NULL!		#NULL!	#NULL!		#NULL!		0	1	2	1	1	1	1	1	1	1	1
58927	March	2019	Endline	11	23	1	1	1	G3P2L2	1	1	2	2	1	2	1	1	2	1	0	999	1	1	NAD	1	3	0	999	1	1	1	#NULL!		#NULL!	#NULL!		#NULL!		0	1	2	1	1	1	2	1	1	1	1
58928	March	2019	Endline	11	19	1	1	1	Primi	1	1	2	2	1	2	1	1	2	1	1	1	1	1	NAD	1	3	0	999	1	1	1	#NULL!		#NULL!	#NULL!		#NULL!		1	1	2	1	1	1	1	1	1	1	1
58929	March	2019	Endline	11	32	1	1	1	G2P1L1	1	1	2	2	1	2	1	1	2	1	1	1	1	1	NAD	1	3	0	999	1	1	1	#NULL!		#NULL!	#NULL!		#NULL!		0	1	2	1	1	1	2	1	1	1	1
58910	March	2019	Endline	11	27	1	1	1	G2P1L1/Twin/PT	1	1	2	2	1	2	1	1	9999	1	1	1	1	0	999	1	2	0	999	1	1	1	#NULL!		#NULL!	#NULL!		#NULL!		1	1	2	1	1	1	2	1	1	1	0
58911	March	2019	Endline	11	23	1	1	1	G2P1L1	1	1	2	2	1	2	1	1	9999	1	1	1	1	1	nil	1	2	1	1	1	1	1	#NULL!		#NULL!	#NULL!		#NULL!		1	1	1	1	1	1	2	1	1	1	1
58930	March	2019	Endline	11	22	1	1	1	Primi	1	1	2	2	1	2	1	1	2	1	1	1	1	1	NAD	1	3	0	999	1	1	1	#NULL!		#NULL!	#NULL!		#NULL!		1	1	2	1	0	1	2	1	1	1	1
58931	March	2019	Endline	11	22	1	1	1	G2P1L1	1	1	2	2	1	2	1	1	3	1	1	1	1	1	NAD	1	3	0	999	1	1	1	#NULL!		#NULL!	#NULL!		#NULL!		0	1	2	1	1	1	1	1	1	1	1
59012	March	2019	Endline	11	23	1	1	1	G2P1L1	1	1	2	2	1	2	1	1	9999	1	1	1	1	1	nil	1	2	1	1	1	1	1	#NULL!		#NULL!	#NULL!		#NULL!		0	1	2	1	1	1	2	1	1	1	1
59013	March	2019	Endline	11	26	1	1	1	primi wth breech	1	1	2	2	1	2	1	1	2	1	1	1	1	1	nil	1	2	1	1	1	1	3	0		0	1	breech	1	SAB	0	1	1	1	1	1	1	1	1	1	1
59014	March	2019	Endline	11	26	1	1	1	G4P3L3	1	1	2	2	1	2	1	1	9999	1	1	1	1	1	nil	1	2	1	1	1	1	1	#NULL!		#NULL!	#NULL!		#NULL!		0	1	2	1	1	1	1	1	1	1	1
58532	March	2019	Endline	31	26	1	1	1	4gravida 2abortion with labor pain	1	1	9999	9999	1	9999	1	1	1	1	1	1	1	1	none	1	2	1	9999	1	1	1	#NULL!		#NULL!	#NULL!		#NULL!		0	1	1	1	1	1	2	1	1	1	1
58533	March	2019	Endline	31	24	1	1	1	2gravida 1para 1abortion with labor pain	1	1	2	2	1	3	1	1	3	1	1	1	1	1	none	1	2	1	9999	1	1	1	#NULL!		#NULL!	#NULL!		#NULL!		0	1	1	1	1	1	1	1	1	1	1
58534	March	2019	Endline	31	24	1	1	1	2gravida with 9 month pregnancy with os fully dilated	1	1	2	2	1	2	1	1	9999	1	1	1	1	1	none	1	2	1	2	1	1	1	#NULL!		#NULL!	#NULL!		#NULL!		0	1	1	1	1	1	1	1	1	1	1
58535	March	2019	Endline	31	19	1	1	1	primi with rh negative	1	1	9999	9999	1	9999	1	1	9999	1	1	1	1	1	none	1	2	1	2	1	1	1	#NULL!		#NULL!	#NULL!		#NULL!		1	1	1	1	1	1	1	1	1	1	1
58536	March	2019	Endline	31	21	1	1	1	primi with labor pain	1	1	9999	9999	1	2	1	1	2	1	1	1	1	1	none	1	1	1	2	1	1	1	#NULL!		#NULL!	#NULL!		#NULL!		1	1	1	1	1	1	2	1	1	1	1
58538	March	2019	Endline	31	22	1	1	1	2gravida with labor pain	1	1	2	2	1	2	1	1	2	1	1	9999	1	1	none	1	2	1	2	1	1	1	#NULL!		#NULL!	#NULL!		#NULL!		0	1	1	1	1	1	1	1	1	1	1
59114	March	2019	Endline	31	37	1	1	1	G4P2L2A1 with term pregnancy	1	1	2	2	1	2	1	1	9999	1	1	1	1	0	999	1	2	1	9999	1	1	1	#NULL!		#NULL!	#NULL!		#NULL!		0	1	1	1	1	1	1	1	1	1	0
59115	March	2019	Endline	31	23	1	1	1	primi with term pregnancy	1	1	2	2	1	2	1	1	9999	1	1	1	1	0	999	1	1	1	2	1	1	1	#NULL!		#NULL!	#NULL!		#NULL!		1	1	1	1	1	1	2	1	1	1	0
59116	March	2019	Endline	31	33	1	1	1	G2P1L1A0	1	1	2	2	1	2	1	1	9999	1	1	1	1	0	999	1	1	1	2	1	1	1	#NULL!		#NULL!	#NULL!		#NULL!		0	1	1	1	1	1	2	1	1	1	0
59117	March	2019	Endline	31	23	1	1	1	G2P1L1	1	1	2	2	1	2	1	1	9999	1	1	1	1	0	999	1	1	1	2	1	1	1	#NULL!		#NULL!	#NULL!		#NULL!		0	1	1	1	1	1	2	1	1	1	0
59118	March	2019	Endline	31	24	1	1	1	G2P1L1A0 with term pregnancy	1	1	2	2	1	2	1	1	9999	1	1	1	1	0	999	1	1	1	2	1	1	1	#NULL!		#NULL!	#NULL!		#NULL!		0	1	1	1	1	1	2	1	1	1	0
59119	March	2019	Endline	31	21	1	1	1	primi	1	1	2	2	1	2	1	1	9999	1	1	1	1	0	999	1	1	1	9999	1	1	1	#NULL!		#NULL!	#NULL!		#NULL!		1	1	1	1	1	1	2	1	1	1	0
59120	March	2019	Endline	31	28	1	1	1	G4P3L3 with term pregnancy	1	1	2	2	1	2	1	1	2	1	1	1	1	0	999	1	1	1	2	1	1	1	#NULL!		#NULL!	#NULL!		#NULL!		0	1	1	1	1	1	2	1	1	1	0
59121	March	2019	Endline	31	22	1	1	1	G3P1L1A1	1	1	2	2	1	3	1	1	9999	1	1	1	1	0	999	1	9999	1	9999	1	1	1	#NULL!		#NULL!	#NULL!		#NULL!		0	1	1	1	1	1	2	1	1	1	0
59122	March	2019	Endline	31	20	1	1	1	primi	1	1	2	2	1	2	1	1	2	1	1	1	1	0	999	1	1	1	2	1	1	1	#NULL!		#NULL!	#NULL!		#NULL!		1	1	1	1	1	1	1	1	1	1	0
59123	March	2019	Endline	31	20	1	1	1	primi with term pregnancy	1	1	9999	9999	1	9999	1	1	9999	1	1	1	1	0	999	1	1	1	2	1	1	1	#NULL!		#NULL!	#NULL!		#NULL!		0	1	1	1	1	1	2	1	1	1	0
59302	March	2019	Endline	31	19	1	1	1	primi with labor pain	1	1	2	2	1	2	1	1	2	1	1	1	1	1	none	1	1	1	2	1	1	1	#NULL!		#NULL!	#NULL!		#NULL!		1	1	1	1	1	1	2	1	1	1	1
59315	March	2019	Endline	31	26	1	1	1	G4P3L2A1 with term pregnancy	1	1	2	2	1	2	1	1	9999	1	1	2	1	0	999	1	2	1	2	1	1	1	#NULL!		#NULL!	#NULL!		#NULL!		0	1	1	1	1	1	1	1	1	1	0
59316	March	2019	Endline	31	27	1	1	1	G3A2	1	1	2	2	1	2	1	1	9999	1	1	1	1	0	999	1	1	1	2	1	1	1	#NULL!		#NULL!	#NULL!		#NULL!		0	1	1	1	1	1	1	1	1	1	0
59317	March	2019	Endline	31	24	1	1	1	G2P1L1A0 with term pregnancy	1	1	2	2	1	2	1	1	9999	1	1	1	1	0	999	1	1	1	2	1	1	1	#NULL!		#NULL!	#NULL!		#NULL!		0	1	1	1	1	1	1	1	1	1	0
59318	March	2019	Endline	31	20	1	1	1	G1P0L0A0 with term pregnancy	1	1	2	2	1	2	1	1	9999	1	1	1	1	0	999	1	2	0	999	1	1	1	#NULL!		#NULL!	#NULL!		#NULL!		0	1	1	1	1	1	1	1	1	1	0
59319	March	2019	Endline	31	22	1	1	1	primi	1	1	2	2	1	2	1	1	9999	1	1	1	1	0	999	1	1	1	9999	1	1	1	#NULL!		#NULL!	#NULL!		#NULL!		1	1	1	1	1	1	2	1	1	1	0
59320	March	2019	Endline	31	26	1	1	1	G2P0L0A1 with term pregnancy	1	1	2	2	1	2	1	1	2	1	1	1	1	0	999	1	1	1	2	1	1	1	#NULL!		#NULL!	#NULL!		#NULL!		1	1	1	1	1	1	2	1	1	1	0
59321	March	2019	Endline	31	25	1	1	1	G2P1L1A0 with term pregnancy	1	1	2	2	1	2	1	1	9999	1	1	1	1	0	999	1	9999	1	9999	1	1	1	#NULL!		#NULL!	#NULL!		#NULL!		0	1	1	1	1	1	2	1	1	1	0
59322	March	2019	Endline	31	23	1	1	1	G2P1L1A0 with term pregnancy	1	1	2	2	1	2	1	1	2	1	1	1	1	0	999	1	1	1	2	1	1	1	#NULL!		#NULL!	#NULL!		#NULL!		0	1	1	1	1	1	1	1	1	1	0
59323	March	2019	Endline	31	25	1	1	1	primi with term pregnancy	1	1	9999	9999	1	9999	1	1	9999	1	1	1	1	0	999	1	1	1	2	1	1	1	#NULL!		#NULL!	#NULL!		#NULL!		1	1	1	1	1	1	2	1	1	1	0
59480	March	2019	Endline	31	40	1	1	1	5gravida 4para 4live with labor pain	1	1	2	2	1	2	1	1	2	1	1	1	1	1	none	1	1	1	9999	1	1	1	#NULL!		#NULL!	#NULL!		#NULL!		0	1	1	1	1	1	2	1	1	1	1
59483	March	2019	Endline	31	22	1	1	1	primi wih 9 month of pregnancy	1	1	2	2	1	2	1	1	3	1	1	1	1	1	none	1	2	1	2	1	1	1	#NULL!		#NULL!	#NULL!		#NULL!		1	1	1	1	1	1	1	1	1	1	1
59519	March	2019	Endline	31	20	1	1	1	primi with post dated pregnancy	1	1	2	2	1	2	1	1	2	1	1	1	1	1	none	1	2	1	9999	1	1	1	#NULL!		#NULL!	#NULL!		#NULL!		1	1	1	1	1	1	2	1	1	1	1
59532	March	2019	Endline	31	21	1	1	1	primi with term pregnancy	1	1	9999	9999	1	2	1	1	9999	1	1	1	1	0	999	1	2	1	9999	1	1	1	#NULL!		#NULL!	#NULL!		#NULL!		1	1	1	1	1	1	1	1	1	1	0
59536	March	2019	Endline	31	30	1	1	1	G2P1L1A0 with term pregnancy	1	1	3	3	1	2	1	1	9999	1	1	1	1	0	999	1	1	1	9999	1	1	1	#NULL!		#NULL!	#NULL!		#NULL!		0	1	1	1	1	1	1	1	1	1	0
59537	March	2019	Endline	31	22	1	1	1	G3P2L2 A0 with term pregnancy	1	1	2	2	1	2	1	1	9999	1	1	1	1	0	999	1	1	1	9999	1	1	1	#NULL!		#NULL!	#NULL!		#NULL!		0	1	1	1	1	1	2	1	1	1	0
59538	March	2019	Endline	31	25	1	1	1	G3P2L2 with Term pregnancy	1	1	2	2	1	2	1	1	2	1	1	1	1	0	999	1	1	1	2	1	1	1	#NULL!		#NULL!	#NULL!		#NULL!		0	1	1	1	1	1	1	1	1	1	0
59539	March	2019	Endline	31	20	1	1	1	primi	1	1	2	2	1	2	1	1	9999	1	1	1	1	0	999	1	9999	1	9999	1	1	1	#NULL!		#NULL!	#NULL!		#NULL!		1	1	1	1	1	1	2	1	1	1	0
59743	March	2019	Endline	31	26	1	1	1	2gravida 1para with labor pain	1	1	2	2	1	2	1	1	1	1	1	1	1	1	none	1	1	1	2	1	1	1	#NULL!		#NULL!	#NULL!		#NULL!		0	1	1	1	1	1	1	1	1	1	1
59744	March	2019	Endline	31	24	1	1	1	3gravida 2para with Labor pain	1	1	2	2	1	2	1	1	2	1	1	9999	1	1	none	1	2	1	2	1	1	1	#NULL!		#NULL!	#NULL!		#NULL!		0	1	1	1	1	1	1	1	1	1	1
59745	March	2019	Endline	31	22	1	1	1	primi with labor room	1	1	2	2	1	2	1	1	1	1	1	1	1	1	no	1	2	1	2	1	1	1	#NULL!		#NULL!	#NULL!		#NULL!		1	1	1	1	1	1	1	1	1	1	1
59746	March	2019	Endline	31	32	1	1	1	5gravida 3para 3live 1 abortion	1	1	2	2	1	3	1	1	2	1	1	1	1	1	none	1	2	1	2	1	1	1	#NULL!		#NULL!	#NULL!		#NULL!		0	1	1	1	1	1	2	1	1	1	1
59747	March	2019	Endline	31	23	1	1	1	2gravida 1para 1live with labor pain	1	1	2	2	1	2	1	1	2	1	1	1	1	1	none	1	2	1	2	1	1	1	#NULL!		#NULL!	#NULL!		#NULL!		0	1	1	1	1	1	1	1	1	1	1
59783	March	2019	Endline	31	21	1	1	1	primi with labor pain	1	1	2	2	1	2	1	1	3	1	1	1	1	1	none	1	2	1	2	1	1	1	#NULL!		#NULL!	#NULL!		#NULL!		1	1	1	1	1	1	2	1	1	1	1
59784	March	2019	Endline	31	21	1	1	1	primi with 40 wks pregnancy	1	1	2	2	1	3	1	1	9999	1	1	9999	1	1	none	1	2	1	2	1	1	1	#NULL!		#NULL!	#NULL!		#NULL!		1	1	1	1	1	1	1	1	1	1	1
59785	March	2019	Endline	31	29	1	1	1	5gravida 4para 4 live with labor pain	1	1	2	2	1	2	1	1	2	1	1	1	1	1	no	1	2	1	2	1	1	1	#NULL!		#NULL!	#NULL!		#NULL!		0	1	1	1	1	1	2	1	1	1	1
59786	March	2019	Endline	31	19	1	1	1	primi with 8 month of pregnancy	1	1	2	2	1	9999	1	1	2	1	1	1	1	1	none	1	1	1	2	1	1	1	#NULL!		#NULL!	#NULL!		#NULL!		1	1	1	1	1	1	1	1	1	1	1
59930	March	2019	Endline	31	26	1	1	1	primi with term pregnancy	1	1	2	2	1	2	1	1	9999	1	1	1	1	0	999	1	1	1	2	1	1	1	#NULL!		#NULL!	#NULL!		#NULL!		1	1	1	1	1	1	2	1	1	1	0
59936	March	2019	Endline	31	20	1	1	1	G1	1	1	9999	9999	1	9999	1	1	9999	1	1	1	1	0	999	1	1	1	2	1	1	1	#NULL!		#NULL!	#NULL!		#NULL!		1	1	1	1	1	1	2	1	1	1	0
59945	March	2019	Endline	31	24	1	1	1	3gravida 1para 1live 1abortion with 37 wks	1	1	2	2	1	2	1	1	9999	1	1	1	1	1	none	1	2	1	2	1	1	1	#NULL!		#NULL!	#NULL!		#NULL!		0	1	1	1	1	1	1	1	1	1	1
59946	March	2019	Endline	31	21	1	1	1	2gravida 1para with labor pain	1	1	2	2	1	2	1	1	9999	1	1	9999	1	1	none	1	2	1	2	1	1	1	#NULL!		#NULL!	#NULL!		#NULL!		0	1	1	1	1	1	1	1	1	1	1
60142	March	2019	Endline	31	26	1	1	1	G3P1L1A1 With post dilated pregnancy	1	1	2	2	1	2	1	1	9999	1	1	1	1	0	999	1	1	1	2	1	1	1	#NULL!		#NULL!	#NULL!		#NULL!		0	1	1	1	1	1	1	1	1	1	0
60143	March	2019	Endline	31	24	1	1	1	G3P2L2A0 with full term pregnancy	1	1	2	2	1	2	1	1	9999	1	1	1	1	0	999	1	1	1	2	1	1	1	#NULL!		#NULL!	#NULL!		#NULL!		0	1	1	1	1	1	1	1	1	1	0
60144	March	2019	Endline	31	35	1	1	1	G5P3L2A1 with full term pregnancy	1	1	2	2	1	2	1	1	9999	1	1	1	1	0	999	1	1	1	2	1	1	1	#NULL!		#NULL!	#NULL!		#NULL!		0	1	1	1	1	1	2	1	1	1	0
60272	March	2019	Endline	31	26	1	1	1	G2P1L1A1 with term pregnancy	1	1	2	2	1	2	1	1	9999	1	1	1	1	0	999	1	1	1	9999	1	1	1	#NULL!		#NULL!	#NULL!		#NULL!		0	1	1	1	1	1	2	1	1	1	0
60273	March	2019	Endline	31	20	1	1	1	G2P1L1	1	1	2	2	1	3	1	1	9999	1	1	1	1	0	999	1	1	1	2	1	1	1	#NULL!		#NULL!	#NULL!		#NULL!		0	1	1	1	1	1	1	1	1	1	0
60274	March	2019	Endline	31	22	1	1	1	primi	1	1	2	2	1	2	1	1	9999	1	1	1	1	0	999	1	1	1	2	1	1	1	#NULL!		#NULL!	#NULL!		#NULL!		1	1	1	1	1	1	1	1	1	1	0
60275	March	2019	Endline	31	23	1	1	1	primi	1	1	2	2	1	2	1	1	9999	1	1	1	1	0	999	1	1	1	2	1	1	1	#NULL!		#NULL!	#NULL!		#NULL!		1	1	1	1	1	1	1	1	1	1	0
60276	March	2019	Endline	31	23	1	1	1	G4P1L1A2	1	1	2	2	1	2	1	1	9999	1	1	1	1	0	999	1	1	1	9999	1	1	1	#NULL!		#NULL!	#NULL!		#NULL!		0	1	1	1	1	1	2	1	1	1	0
60277	March	2019	Endline	31	23	1	1	1	G2P1L1A0 with term pregnancy	1	1	2	2	1	2	1	0	999	1	1	1	1	0	999	1	1	1	2	1	1	1	#NULL!		#NULL!	#NULL!		#NULL!		0	1	1	1	1	1	1	1	1	1	0
58598	March	2019	Endline	21	24	1	1	1	Delivery	1	1	2	2	1	2	1	1	3	0	0	999	1	0	999	1	2	1	2	1	1	1	#NULL!		#NULL!	#NULL!		#NULL!		1	1	2	1	1	1	2	1	1	0	0
58599	March	2019	Endline	21	20	1	1	1	Delivery	1	1	2	2	1	2	1	1	2	0	0	999	1	0	999	1	2	1	2	1	1	1	#NULL!		#NULL!	#NULL!		#NULL!		1	1	2	1	1	1	1	1	1	0	0
58600	March	2019	Endline	21	25	1	1	1	Delivery	1	1	2	2	1	2	1	1	2	0	0	999	1	0	999	1	2	1	2	1	1	1	#NULL!		#NULL!	#NULL!		#NULL!		0	1	2	1	1	1	2	1	1	0	0
58601	March	2019	Endline	21	27	1	1	1	Delivery	1	1	2	2	1	2	1	1	2	1	0	999	1	0	999	1	1	1	9999	1	1	1	#NULL!		#NULL!	#NULL!		#NULL!		0	1	2	1	1	1	1	1	1	0	0
58602	March	2019	Endline	21	21	1	1	1	Delivery	1	1	2	2	1	2	1	1	3	1	1	9999	1	0	999	1	1	1	9999	1	1	1	#NULL!		#NULL!	#NULL!		#NULL!		1	1	2	1	1	1	2	1	1	0	0
58645	March	2019	Endline	21	22	1	1	1	Delivery	1	1	2	2	1	2	1	1	3	1	1	9999	1	0	999	1	2	1	2	1	1	1	#NULL!		#NULL!	#NULL!		#NULL!		1	1	2	1	1	1	1	1	1	0	0
58647	March	2019	Endline	21	22	1	1	1	Delivery	1	1	2	2	1	2	1	1	2	1	0	999	1	0	999	1	2	1	2	1	1	1	#NULL!		#NULL!	#NULL!		#NULL!		0	1	2	1	1	1	2	1	1	0	0
58648	March	2019	Endline	21	20	1	1	1	Delivery	1	1	2	2	1	2	1	1	2	1	0	999	1	0	999	1	1	1	9999	1	1	1	#NULL!		#NULL!	#NULL!		#NULL!		0	1	2	1	1	1	2	1	1	0	0
58964	March	2019	Endline	21	21	1	1	1	Delivery	1	1	2	2	1	2	1	1	3	1	0	999	1	0	999	1	2	1	2	1	1	1	#NULL!		#NULL!	#NULL!		#NULL!		0	1	2	1	1	1	1	1	1	0	0
58966	March	2019	Endline	21	33	1	1	1	Delivery	1	1	2	2	1	2	1	1	2	0	0	999	1	0	999	1	1	1	2	1	1	1	#NULL!		#NULL!	#NULL!		#NULL!		0	1	2	1	1	1	2	1	1	0	0
58967	March	2019	Endline	21	25	1	1	1	Delivery	1	1	2	2	1	2	1	1	2	1	0	999	1	0	999	1	2	1	9999	1	1	1	#NULL!		#NULL!	#NULL!		#NULL!		0	1	2	1	1	1	1	1	1	0	0
58968	March	2019	Endline	21	35	1	1	1	Delivery	1	1	2	2	1	2	1	1	2	1	0	999	1	0	999	1	2	1	2	1	1	1	#NULL!		#NULL!	#NULL!		#NULL!		0	1	2	1	1	1	2	1	1	0	0
59142	March	2019	Endline	21	25	1	1	1	Delivery	1	1	2	2	1	2	1	1	3	1	0	999	1	0	999	1	2	1	9999	1	1	1	#NULL!		#NULL!	#NULL!		#NULL!		0	1	2	1	1	1	2	1	1	0	0
59143	March	2019	Endline	21	24	1	1	1	Delivery	1	1	2	2	1	2	1	1	3	1	0	999	1	0	999	1	2	1	9999	1	1	1	#NULL!		#NULL!	#NULL!		#NULL!		0	1	2	1	1	1	2	1	1	0	0
59219	March	2019	Endline	21	19	1	1	1	Delivery	1	1	2	2	1	2	1	1	2	1	0	999	1	0	999	1	2	1	2	1	1	1	#NULL!		#NULL!	#NULL!		#NULL!		1	1	2	1	1	1	1	1	1	0	0
59220	March	2019	Endline	21	24	1	1	1	Delivery	1	1	2	2	1	2	1	1	2	1	0	999	1	0	999	1	2	1	9999	1	1	1	#NULL!		#NULL!	#NULL!		#NULL!		0	1	2	1	1	1	2	1	1	0	0
59390	March	2019	Endline	21	22	1	1	1	Delivery	1	1	2	2	1	2	1	1	2	1	0	999	1	1	9999	1	2	0	999	1	1	1	#NULL!		#NULL!	#NULL!		#NULL!		0	1	2	1	1	1	1	1	1	0	0
59391	March	2019	Endline	21	25	1	1	1	Delivery	1	1	2	2	1	2	1	1	3	1	1	9999	1	0	999	1	2	0	999	1	1	1	#NULL!		#NULL!	#NULL!		#NULL!		1	1	2	1	1	1	2	1	1	0	0
59392	March	2019	Endline	21	28	1	1	1	Delivery	1	1	2	2	1	2	1	1	9999	1	0	999	1	0	999	1	2	1	2	1	1	1	#NULL!		#NULL!	#NULL!		#NULL!		0	1	2	1	1	1	2	1	1	0	0
59393	March	2019	Endline	21	25	1	1	1	Delivery	1	1	2	2	1	2	1	1	2	1	1	9999	1	0	999	1	2	1	9999	1	1	1	#NULL!		#NULL!	#NULL!		#NULL!		1	1	2	1	1	1	1	1	1	0	0
59462	March	2019	Endline	21	25	1	1	1	Delivery	1	1	2	2	1	2	1	1	2	1	0	999	1	0	999	1	1	1	9999	1	1	1	#NULL!		#NULL!	#NULL!		#NULL!		0	1	2	1	1	1	2	1	1	0	0
59463	March	2019	Endline	21	19	1	1	1	Delivery	1	1	2	2	1	2	1	1	2	1	1	9999	1	0	999	1	2	0	999	1	1	1	#NULL!		#NULL!	#NULL!		#NULL!		1	1	2	1	1	1	1	1	1	0	0
59464	March	2019	Endline	21	19	1	1	1	Delivery	1	1	2	2	1	2	1	1	2	1	0	999	1	0	999	1	2	1	9999	1	1	1	#NULL!		#NULL!	#NULL!		#NULL!		0	1	2	1	1	1	2	1	1	0	0
59499	March	2019	Endline	21	20	1	1	1	Delivery	1	1	2	2	1	2	1	1	3	1	1	1	1	0	999	1	2	1	2	1	1	1	#NULL!		#NULL!	#NULL!		#NULL!		1	1	2	1	1	1	1	1	1	0	0
59558	March	2019	Endline	21	24	1	1	1	Delivery	1	1	2	2	1	2	1	1	2	1	0	999	1	0	999	1	2	0	999	1	1	1	#NULL!		#NULL!	#NULL!		#NULL!		1	1	2	1	1	1	2	1	1	0	0
59559	March	2019	Endline	21	28	1	1	1	Delivery	1	1	2	2	1	2	1	1	2	1	0	999	1	0	999	1	2	0	999	1	1	1	#NULL!		#NULL!	#NULL!		#NULL!		0	1	2	1	1	1	1	1	1	0	0
59560	March	2019	Endline	21	24	1	1	1	Delivery	1	1	2	2	1	2	1	1	3	1	0	999	1	0	999	1	2	0	999	1	1	1	#NULL!		#NULL!	#NULL!		#NULL!		1	1	2	1	1	1	2	1	1	0	0
59561	March	2019	Endline	21	30	1	1	1	Delivery	1	1	2	2	1	2	1	1	3	1	0	999	1	0	999	1	2	0	999	1	1	1	#NULL!		#NULL!	#NULL!		#NULL!		0	1	2	1	1	1	2	1	1	0	0
59630	March	2019	Endline	21	20	1	1	1	Delivery	1	1	2	2	1	2	1	1	2	1	0	999	1	0	999	1	2	1	1	1	1	1	#NULL!		#NULL!	#NULL!		#NULL!		1	1	2	1	1	1	1	1	1	0	0
59631	March	2019	Endline	21	24	1	1	1	Delivery	1	1	2	2	1	2	1	1	3	1	0	999	1	0	999	1	2	0	999	1	1	1	#NULL!		#NULL!	#NULL!		#NULL!		0	1	2	1	1	1	2	1	1	0	0
59632	March	2019	Endline	21	24	1	1	1	Delivery	1	1	2	2	1	2	1	1	3	1	0	999	1	0	999	1	2	0	999	1	1	1	#NULL!		#NULL!	#NULL!		#NULL!		0	1	2	1	1	1	2	1	1	0	0
59693	March	2019	Endline	21	21	1	1	1	primi breech	1	1	2	2	1	2	1	1	3	1	1	1	1	0	999	1	9999	1	1	0	1	3	1	breech primi	0	0		0		0	1	1	1	1	1	2	1	1	0	0
59694	March	2019	Endline	21	27	1	1	1	twins baby	1	1	2	2	1	2	1	0	999	0	1	9999	1	0	999	1	9999	1	1	0	1	3	1	Privous LSCS	0	1		0		0	1	1	1	0	1	1	1	1	0	0
59715	March	2019	Endline	21	23	1	1	1	G2 Previous LSCS	1	1	2	2	1	2	1	0	999	0	0	999	1	0	999	1	2	0	999	0	1	3	1	5	1	1		1		0	1	1	1	1	1	1	1	1	1	0
59718	March	2019	Endline	21	23	1	1	1	Pre. LSCS	1	1	2	2	1	2	1	1	3	0	0	999	1	0	999	1	2	0	999	0	1	3	1		1	1		1		0	1	2	1	1	1	1	1	1	0	0
59831	March	2019	Endline	21	23	1	1	1	LSCS	1	1	2	2	1	2	1	0	999	0	0	999	1	0	999	1	2	0	999	0	1	3	1		1	1		1		0	1	1	1	1	1	1	1	1	0	0
59832	March	2019	Endline	21	27	1	1	1	G2 Previous LSCS	1	1	2	2	1	2	1	1	3	1	0	999	1	0	999	1	1	0	999	0	1	3	1		1	1	Inj. G 2 Pre. LSCS	1		0	1	1	1	1	1	1	1	1	0	0
59833	March	2019	Endline	21	22	1	1	1	LSCS	1	1	2	2	1	2	1	1	3	1	1	1	1	0	999	1	2	0	999	0	1	3	1		1	1		1		0	1	1	1	1	1	1	1	1	1	0
59834	March	2019	Endline	21	25	1	1	1	Delivery	1	1	2	2	1	2	1	1	3	1	0	999	1	0	999	1	2	0	999	1	1	1	#NULL!		#NULL!	#NULL!		#NULL!		0	1	2	1	1	1	2	1	1	0	0
59835	March	2019	Endline	21	22	1	1	1	Delivery	1	1	2	2	1	2	1	1	3	0	0	999	1	0	999	1	2	0	999	1	1	1	#NULL!		#NULL!	#NULL!		#NULL!		1	1	2	1	1	1	2	1	1	0	0
59836	March	2019	Endline	21	24	1	1	1	delivery	1	1	2	2	1	2	1	1	3	1	0	999	1	0	999	1	2	0	999	1	1	1	#NULL!		#NULL!	#NULL!		#NULL!		0	1	2	1	1	1	2	1	1	0	0
59857	March	2019	Endline	21	29	1	1	1	Delivery	1	1	2	2	1	2	1	1	2	1	0	999	1	0	999	1	2	0	999	1	1	1	#NULL!		#NULL!	#NULL!		#NULL!		0	1	2	1	1	1	2	1	1	0	0
59858	March	2019	Endline	21	23	1	1	1	Delivery	1	1	2	2	1	2	1	1	2	1	0	999	1	0	999	1	2	0	999	1	1	1	#NULL!		#NULL!	#NULL!		#NULL!		0	1	2	1	1	1	2	1	1	0	0
59859	March	2019	Endline	21	22	1	1	1	Delivery	1	1	2	2	1	2	1	1	2	1	0	999	1	0	999	1	2	0	999	1	1	1	#NULL!		#NULL!	#NULL!		#NULL!		0	1	2	1	1	1	1	1	1	0	0
60087	March	2019	Endline	21	20	1	1	1	Primi with CPD	1	1	2	2	1	2	1	1	3	1	1	1	1	0	999	1	1	0	999	1	1	3	1		1	1		1		0	1	1	1	1	1	1	1	1	1	0
60088	March	2019	Endline	21	20	1	1	1	Ind. MSL	1	1	2	2	1	2	1	1	3	1	0	999	1	0	999	1	2	0	999	1	1	3	1		1	1		1		0	1	1	1	1	1	2	1	1	1	0
60089	March	2019	Endline	21	28	1	1	1	LSCS	1	1	2	2	1	2	1	1	3	1	0	999	1	0	999	1	2	0	999	1	1	3	1		1	1		1		0	1	1	1	1	1	1	1	1	0	0
60127	March	2019	Endline	21	27	1	1	1	G2 Previous LSCS	1	1	2	2	1	2	1	1	3	1	1	1	1	0	999	1	2	0	999	0	1	3	1		1	1	G2 Previous LSCS	#NULL!		0	1	1	1	1	1	2	1	1	1	0
60128	March	2019	Endline	21	21	1	1	1	LSCS	1	1	2	2	1	2	1	1	2	1	0	999	1	0	999	1	2	0	999	1	1	3	1		1	1		1		0	1	1	1	1	1	1	1	1	1	0
60174	March	2019	Endline	21	30	1	1	1	Delivery	1	1	2	2	1	2	1	1	2	1	0	999	1	0	999	1	2	0	999	1	1	1	#NULL!		#NULL!	#NULL!		#NULL!		0	1	2	1	1	1	1	1	1	0	0
60175	March	2019	Endline	21	35	1	1	1	Delivery	1	1	2	2	1	2	1	1	2	1	1	9999	1	0	999	1	2	0	999	1	1	1	#NULL!		#NULL!	#NULL!		#NULL!		0	1	2	1	1	1	2	1	1	0	0
60242	March	2019	Endline	21	21	1	1	1	Delivery	1	1	2	2	1	2	1	1	2	1	0	999	1	0	999	1	1	0	999	1	1	1	#NULL!		#NULL!	#NULL!		#NULL!		0	1	2	1	1	1	1	1	1	0	0
60243	March	2019	Endline	21	24	1	1	1	Delivery	1	1	2	2	1	2	1	1	3	1	0	999	1	0	999	1	2	0	999	1	1	1	#NULL!		#NULL!	#NULL!		#NULL!		0	1	2	1	1	1	2	1	1	0	0
60246	March	2019	Endline	21	20	1	1	1	Delivery	1	1	2	2	1	2	1	1	3	1	1	1	1	0	999	1	2	0	999	1	1	1	#NULL!		#NULL!	#NULL!		#NULL!		0	1	2	1	1	1	2	1	1	0	0
60247	March	2019	Endline	21	20	1	1	1	Delivery	1	1	2	2	1	2	1	1	2	1	0	999	1	0	999	1	1	0	999	1	1	1	#NULL!		#NULL!	#NULL!		#NULL!		1	1	2	1	1	1	1	1	1	0	0
60248	March	2019	Endline	21	18	1	1	1	Delivery	1	1	2	2	1	2	1	1	3	1	0	999	1	0	999	1	2	0	999	1	1	1	#NULL!		#NULL!	#NULL!		#NULL!		1	1	2	1	1	1	1	1	1	0	0
60339	March	2019	Endline	21	21	1	1	1	LSCS	1	1	2	2	1	2	1	1	3	1	0	999	1	0	999	1	2	0	999	1	1	3	1		1	1		1		0	1	1	1	1	1	2	1	1	0	0
60340	March	2019	Endline	21	25	1	1	1	LSCS	1	1	2	2	1	2	1	0	999	0	0	999	1	0	999	1	1	0	999	1	1	3	1		1	1		1		0	1	1	1	1	1	2	1	1	1	0
60343	March	2019	Endline	21	22	1	1	1	LSCS	1	1	2	2	1	2	1	1	3	0	0	999	1	0	999	1	2	0	999	0	1	3	1		1	1		1		0	1	1	1	1	1	1	1	1	0	0
59031	March	2019	Endline	33	21	1	1	1	primi	0	1	2	2	1	2	1	1	2	1	1	1	1	1	none	1	1	1	2	1	1	1	#NULL!		#NULL!	#NULL!		#NULL!		1	1	1	1	1	1	1	1	1	1	1
59034	March	2019	Endline	33	24	1	1	1	4gravida 1para 2abortion	1	1	1	2	1	2	1	1	2	1	1	1	1	1	none	1	1	1	2	1	1	1	#NULL!		#NULL!	#NULL!		#NULL!		0	1	1	1	1	1	2	1	1	1	1
59036	March	2019	Endline	33	22	1	1	1	2gravida 1para	1	1	2	2	1	2	1	1	2	1	1	1	1	1	none	1	2	1	2	1	1	1	#NULL!		#NULL!	#NULL!		#NULL!		0	1	1	1	1	1	2	1	1	1	1
59038	March	2019	Endline	33	25	1	1	1	2gravida para 1live	1	1	2	2	1	2	1	1	2	1	1	1	1	1	none	1	1	1	2	1	1	1	#NULL!		#NULL!	#NULL!		#NULL!		0	1	1	1	1	1	1	1	1	1	1
59040	March	2019	Endline	33	25	1	1	1	2gravida 1para	1	1	2	2	1	2	1	1	2	1	1	1	1	1	none	1	2	1	2	1	1	1	#NULL!		#NULL!	#NULL!		#NULL!		0	1	1	1	1	1	2	1	1	1	1
59042	March	2019	Endline	33	20	1	1	1	primi	1	1	2	2	1	2	1	1	2	1	1	1	1	1	none	1	1	1	2	1	1	1	#NULL!		#NULL!	#NULL!		#NULL!		1	1	1	1	1	1	2	1	1	1	1
59064	March	2019	Endline	33	25	1	1	1	2gravida 1para	1	1	2	2	1	2	1	1	2	1	1	1	1	1	none	1	1	1	2	1	1	1	#NULL!		#NULL!	#NULL!		#NULL!		0	1	1	1	1	1	2	1	1	1	1
59066	March	2019	Endline	33	19	1	1	1	primi	0	1	2	2	1	2	1	1	2	1	1	1	1	1	none	1	2	1	2	1	1	1	#NULL!		#NULL!	#NULL!		#NULL!		1	1	1	1	1	1	1	1	1	1	1
59484	March	2019	Endline	33	28	1	1	1	5gravida 3para 2live 1abortion	1	1	2	2	1	2	1	1	2	1	1	1	1	1	none	1	2	1	2	1	1	1	#NULL!		#NULL!	#NULL!		#NULL!		0	1	1	1	1	1	1	1	1	1	1
58774	March	2019	Endline	12	25	1	1	1	G2P1	1	1	2	2	1	2	1	1	2	1	1	1	1	1	NAD	1	3	1	1	1	1	1	#NULL!		#NULL!	#NULL!		#NULL!		0	1	2	1	1	1	1	1	1	1	1
58790	March	2019	Endline	12	21	1	1	1	Primi	1	1	2	2	1	2	1	1	3	1	1	1	1	1	NAD	1	3	1	1	1	1	1	#NULL!		#NULL!	#NULL!		#NULL!		1	1	2	1	1	1	1	1	1	1	1
58791	March	2019	Endline	12	26	1	1	1	no	1	1	9999	9999	1	9999	1	1	3	1	0	999	1	1	NAD	1	3	0	999	1	1	1	#NULL!		#NULL!	#NULL!		#NULL!		0	1	2	1	1	1	1	1	1	1	1
58792	March	2019	Endline	12	21	1	1	1	PRIMI	1	1	2	2	1	2	1	1	9999	1	0	999	1	1	NAD	1	3	1	1	1	1	1	#NULL!		#NULL!	#NULL!		#NULL!		1	1	2	1	1	1	2	1	1	1	1
58793	March	2019	Endline	12	25	1	1	1	G2P1	1	1	2	2	1	2	1	1	3	1	1	1	1	1	NAD	1	3	1	1	1	1	1	#NULL!		#NULL!	#NULL!		#NULL!		0	1	2	1	1	1	2	1	1	1	1
58794	March	2019	Endline	12	26	1	1	1	G3P2L2	1	1	2	2	1	2	1	1	2	1	1	1	1	1	NAD	1	3	1	1	1	1	1	#NULL!		#NULL!	#NULL!		#NULL!		0	1	2	1	1	1	1	1	1	1	1
58810	March	2019	Endline	12	35	1	1	1	G4P3	1	1	2	2	1	2	1	1	2	1	1	1	1	1	NAD	1	3	1	1	1	1	1	#NULL!		#NULL!	#NULL!		#NULL!		0	1	2	1	1	1	2	1	1	1	1
58812	March	2019	Endline	12	28	1	1	1	G4P3	1	1	2	2	1	2	1	1	3	1	1	1	1	1	NAD	1	3	0	999	1	1	1	#NULL!		#NULL!	#NULL!		#NULL!		0	1	2	1	1	1	2	1	1	1	1
58815	March	2019	Endline	12	35	1	1	1	G4P3	1	1	2	2	1	2	1	1	2	1	1	1	1	1	NAD	1	3	1	1	1	1	1	#NULL!		#NULL!	#NULL!		#NULL!		0	1	2	1	1	1	2	1	1	1	1
58817	March	2019	Endline	12	27	1	1	1	G3P2L2	1	1	2	2	1	2	1	1	2	1	1	1	1	1	NAD	1	3	1	1	1	1	1	#NULL!		#NULL!	#NULL!		#NULL!		0	1	2	1	1	1	2	1	1	1	1
58847	March	2019	Endline	12	22	1	1	1	Primi	1	1	2	2	1	2	1	1	3	1	1	9999	1	1	NAD	1	3	1	9999	1	1	1	#NULL!		#NULL!	#NULL!		#NULL!		1	1	2	1	1	1	1	1	1	1	1
58849	March	2019	Endline	12	20	1	1	1	Primi	1	1	2	2	1	2	1	1	3	1	1	9999	1	1	NAD	1	3	1	9999	1	1	1	#NULL!		#NULL!	#NULL!		#NULL!		1	1	2	1	1	1	2	1	1	1	1
15936	September	2017	Baseline	22	26	1	1	1	9999	1	1	2	2	1	2	1	1	3	1	0	999	0	0	999	1	3	0	999	1	1	1	#NULL!		#NULL!	#NULL!		#NULL!		0	1	2	1	1	1	1	1	1	0	0
15974	September	2017	Baseline	31	27	1	1	1	9999	1	1	2	2	1	2	1	1	3	1	0	999	1	0	999	1	2	0	999	1	1	1	#NULL!		#NULL!	#NULL!		#NULL!		0	1	2	1	1	1	1	1	1	1	0
15973	September	2017	Baseline	23	23	1	1	1	9999	1	1	2	2	1	2	1	1	3	1	0	999	1	0	999	1	2	0	999	1	1	1	#NULL!		#NULL!	#NULL!		#NULL!		0	1	2	1	1	1	1	1	1	1	0
15928	September	2017	Baseline	23	26	1	1	0	999	1	1	2	2	1	2	1	1	3	1	0	999	1	0	999	1	3	0	999	1	1	1	#NULL!		#NULL!	#NULL!		#NULL!		0	1	2	1	1	1	2	1	1	0	1
15929	September	2017	Baseline	23	27	1	1	1	9999	1	1	2	2	1	2	1	1	3	1	0	999	1	0	999	1	2	0	999	1	1	1	#NULL!		#NULL!	#NULL!		#NULL!		0	1	2	1	1	1	2	1	1	1	1
15949	September	2017	Baseline	23	33	1	1	1	9999	1	1	2	2	1	2	1	1	3	1	0	999	1	0	999	1	2	0	999	1	1	1	#NULL!		#NULL!	#NULL!		#NULL!		0	1	2	1	1	1	9999	1	1	1	1
15937	September	2017	Baseline	23	22	1	1	1	9999	1	1	2	2	1	2	1	1	2	0	0	999	1	0	999	0	9999	0	999	1	1	1	#NULL!		#NULL!	#NULL!		#NULL!		0	1	2	1	1	1	1	1	1	0	1
15938	September	2017	Baseline	23	26	1	1	1	9999	1	1	2	2	1	2	1	1	3	1	0	999	1	0	999	1	3	0	999	1	1	1	#NULL!		#NULL!	#NULL!		#NULL!		0	1	2	1	1	1	1	1	1	1	1
15939	September	2017	Baseline	23	23	1	1	1	9999	1	1	2	2	1	2	1	1	3	1	0	999	1	0	999	1	2	0	999	1	1	1	#NULL!		#NULL!	#NULL!		#NULL!		0	1	2	1	1	1	2	1	1	1	1
15940	September	2017	Baseline	23	28	1	1	1	9999	1	1	2	2	1	2	1	1	3	1	0	999	0	0	999	1	2	0	999	1	1	1	#NULL!		#NULL!	#NULL!		#NULL!		0	1	2	1	1	1	1	1	1	0	1
15941	September	2017	Baseline	23	25	1	1	1	9999	1	1	2	2	1	2	1	1	2	1	0	999	1	0	999	1	2	0	999	1	1	1	#NULL!		#NULL!	#NULL!		#NULL!		0	1	2	1	1	1	2	1	1	0	0
15948	September	2017	Baseline	23	20	1	1	1	9999	1	1	2	2	1	2	1	1	3	1	0	999	1	0	999	1	2	0	999	1	1	1	#NULL!		#NULL!	#NULL!		#NULL!		0	1	2	1	1	1	2	1	1	1	1
15964	September	2017	Baseline	23	27	1	1	1	9999	1	1	2	2	1	2	1	1	2	1	0	999	1	0	999	1	2	0	999	1	1	1	#NULL!		#NULL!	#NULL!		#NULL!		0	1	2	1	1	1	1	1	1	1	0
15965	September	2017	Baseline	23	23	1	1	1	9999	1	1	2	2	1	2	1	1	3	1	0	999	1	0	999	1	2	0	999	1	1	1	#NULL!		#NULL!	#NULL!		#NULL!		0	1	2	1	1	1	1	1	1	0	1
15966	September	2017	Baseline	23	24	1	1	1	9999	1	1	2	2	1	2	1	1	2	1	0	999	1	0	999	1	3	0	999	1	1	1	#NULL!		#NULL!	#NULL!		#NULL!		0	1	2	1	1	1	2	1	1	1	0
15967	September	2017	Baseline	23	26	1	1	1	9999	1	1	2	2	1	2	1	1	3	1	0	999	1	0	999	1	2	0	999	1	1	1	#NULL!		#NULL!	#NULL!		#NULL!		0	1	2	1	1	1	2	1	1	1	1
15972	September	2017	Baseline	23	22	1	1	1	9999	1	1	2	2	1	2	1	1	3	0	0	999	1	0	999	1	2	0	999	0	1	1	#NULL!		#NULL!	#NULL!		#NULL!		0	1	2	1	1	1	1	1	1	0	0
15968	September	2017	Baseline	23	22	1	1	1	9999	1	1	2	2	1	2	1	1	3	0	0	999	1	0	999	1	2	0	999	1	1	1	#NULL!		#NULL!	#NULL!		#NULL!		1	1	2	1	1	1	2	1	1	0	0
15969	September	2017	Baseline	23	20	1	1	1	9999	1	1	2	2	1	2	1	1	3	1	0	999	1	0	999	1	2	0	999	1	1	1	#NULL!		#NULL!	#NULL!		#NULL!		0	1	2	1	1	1	1	1	1	1	1
15970	September	2017	Baseline	23	24	1	1	1	9999	1	1	2	2	1	2	1	1	3	1	0	999	1	0	999	1	2	0	999	1	1	1	#NULL!		#NULL!	#NULL!		#NULL!		0	1	2	1	1	1	2	1	1	1	1
15971	September	2017	Baseline	23	27	1	1	1	9999	1	1	2	2	1	2	1	1	3	1	0	999	1	0	999	1	2	0	999	1	1	1	#NULL!		#NULL!	#NULL!		#NULL!		0	1	2	1	1	1	2	1	1	1	1
15979	September	2017	Baseline	23	26	1	1	1	9999	1	1	2	2	1	2	1	1	3	1	0	999	1	0	999	1	2	0	999	1	1	1	#NULL!		#NULL!	#NULL!		#NULL!		0	1	2	1	1	1	2	1	1	1	0
15978	September	2017	Baseline	23	24	1	1	1	9999	1	1	2	2	1	2	1	1	3	1	0	999	1	0	999	1	2	0	999	1	1	1	#NULL!		#NULL!	#NULL!		#NULL!		0	1	2	1	1	1	2	1	1	0	0
15980	September	2017	Baseline	23	23	1	1	1	9999	1	1	2	2	1	2	1	1	2	1	0	999	1	0	999	1	2	0	999	1	1	1	#NULL!		#NULL!	#NULL!		#NULL!		0	1	2	1	1	1	1	1	1	0	0
15981	September	2017	Baseline	23	24	1	1	1	9999	1	1	2	2	1	2	1	1	3	1	0	999	1	0	999	1	2	0	999	1	1	1	#NULL!		#NULL!	#NULL!		#NULL!		0	1	2	1	1	1	1	1	1	1	0
[truncated: 16 more columns]

## Sheet: ANC patient satisfaction
nid	cycle	facility	age (yrs)	education_code	occupation_code	distance_hospkm	timeto_reachmin	gravida	para	Livebirthजीवितजन्म	stillbirth	abortion	no.oflivingchildren	anc_visit	pastpreg_del	ear_anccheckup	total_anc	ref_thisplace	free_transport	asha_ambulance	free_drop	asha_accompany	locate_opd	sat_care	staff_attitude	iec_reception	prompt_reg	wait_examin	family_allow_exam	explain_procedure	satisfy_privacy	spent_time	explain_precaution	explain_prep	general_clean	opd_clean	toilet_clean	water_drinking	lightfan_waiting	lightfan_opd	unofficial_payment	med_pay	diag_pay	info_highrisk	know_dangersign	doc_avail	nurse_ans	nurse_explain	behave_doc
16809	Baseline	11	24	3	1	10	[{"Mins \/ मिन":"30"}]	2	1	0	1	0	0	1	1	3	6	3	1	1	3	1	3	3	3	3	1	1	1	3	3	3	3	3	2	2	2	1	3	3	3	3	3	1	1	3	3	3	3
16804	Baseline	11	22	2	1	11	[{"Mins \/ मिन":"45"}]	2	1	0	0	0	0	999	999	1	4	3	1	1	1	1	1	2	3	3	1	1	3	2	3	2	1	1	2	2	2	3	3	3	3	3	3	1	1	3	3	3	3
16810	Baseline	11	25	4	1	3	[{"Mins \/ मिन":"15"}]	2	1	1	0	0	1	3	3	3	5	1	1	1	3	1	3	1	3	3	1	1	1	3	3	3	3	3	2	2	1	3	2	3	3	3	3	1	1	3	3	3	3
16811	Baseline	11	25	3	1	8	[{"Mins \/ मिन":"25"}]	2	1	1	0	0	1	3	3	3	6	1	1	1	1	1	3	3	3	3	1	1	1	3	3	3	1	1	2	2	2	3	2	3	3	3	3	1	1	3	3	3	3
16812	Baseline	11	22	3	1	15	[{"Mins \/ मिन":"45"}]	2	1	1	0	0	1	3	3	3	3	3	1	1	3	1	3	1	3	3	1	1	1	3	3	3	1	3	2	2	2	3	3	3	3	3	3	1	1	3	3	2	2
16838	Baseline	11	26	2	1	4	[{"Mins \/ मिन":"15"}]	2	1	0	0	0	0	999	3	1	9	3	1	1	1	1	3	3	3	3	2	2	1	2	3	2	3	1	3	3	1	3	3	3	3	3	3	1	1	3	3	3	3
16839	Baseline	11	22	3	1	1	[{"Mins \/ मिन":"2"}]	2	1	0	2	0	0	1	3	1	8	3	1	1	3	1	3	3	3	3	2	2	1	2	3	3	1	1	3	3	2	2	3	3	3	3	3	1	1	3	3	3	3
16840	Baseline	11	20	3	1	8	[{"Mins \/ मिन":"30"}]	2	1	1	0	0	1	1	3	3	8	3	1	1	3	1	3	3	3	3	2	1	1	3	3	3	3	1	2	2	2	2	3	3	3	3	3	1	1	3	3	3	3
17669	Baseline	11	25	1	1	10	[{"Mins \/ मिन":"30"}]	2	1	1	0	0	1	1	3	1	2	1	1	1	1	1	3	3	3	3	3	3	1	3	3	3	3	3	3	3	3	2	3	3	3	3	3	3	3	3	3	3	3
17667	Baseline	11	23	2	1	2	[{"Mins \/ मिन":"20"}]	2	1	0	0	0	0	1	3	3	1	3	1	1	2	2	2	3	3	2	1	1	1	3	3	3	3	3	2	2	2	3	3	3	3	3	3	1	1	3	2	3	3
17668	Baseline	11	28	1	1	4	[{"Mins \/ मिन":"30"}]	2	1	1	0	0	1	1	3	3	3	3	1	2	2	2	2	3	3	2	2	1	2	2	2	2	3	1	2	2	2	3	3	3	3	3	3	1	1	3	3	3	3
17673	Baseline	11	20	1	1	5	[{"Mins \/ मिन":"30"}]	2	1	0	0	0	0	1	3	1	6	1	1	1	1	1	3	3	3	3	3	2	1	3	3	3	3	3	3	3	3	3	3	3	3	3	3	3	3	3	3	3	3
17674	Baseline	11	27	4	1	2	[{"Mins \/ मिन":"30"}]	2	1	0	0	0	0	1	3	1	1	3	3	2	2	2	3	3	3	3	2	3	2	3	3	3	3	3	3	3	3	3	3	3	3	3	3	3	1	3	3	3	3
17675	Baseline	11	22	1	1	20	[{"Mins \/ मिन":"60"}]	2	1	0	0	0	0	3	3	3	2	3	2	2	3	3	2	3	3	3	2	3	2	3	3	3	3	3	3	3	3	3	3	3	3	3	3	1	1	3	3	3	3
17676	Baseline	11	32	4	1	2	[{"Mins \/ मिन":"15"}]	2	1	2	0	0	2	1	3	1	1	1	1	1	1	1	3	3	3	2	3	2	1	3	3	3	3	3	2	2	2	2	3	3	3	3	3	3	3	3	3	3	3
17677	Baseline	11	23	1	1	15	[{"Mins \/ मिन":"45"}]	2	1	2	0	0	2	3	3	1	3	3	2	2	2	2	3	3	3	3	2	2	2	3	3	3	3	3	3	3	3	3	3	3	3	3	3	1	1	3	3	3	3
17746	Baseline	11	26	2	1	6	[{"Mins \/ मिन":"45"}]	2	1	1	0	0	1	3	3	3	4	3	1	1	1	1	3	3	3	3	3	1	1	1	3	3	3	1	3	3	3	2	3	3	3	3	3	3	1	3	3	3	3
18489	Baseline	11	26	2	1	4	[{"Mins \/ मिन":"40"}]	2	1	0	0	0	0	1	3	3	3	3	1	1	1	1	3	3	3	3	3	3	1	3	3	3	3	1	3	3	3	3	3	3	3	3	3	1	1	3	3	3	3
18494	Baseline	11	22	1	1	4	[{"Mins \/ मिन":"30"}]	2	1	0	0	0	0	1	3	1	1	3	1	1	1	1	3	3	2	2	2	2	2	2	2	2	2	2	2	2	2	2	3	3	3	3	3	1	2	3	2	2	3
18496	Baseline	11	20	1	1	4	[{"Mins \/ मिन":"30"}]	2	1	0	0	0	0	1	3	3	1	3	3	1	1	1	3	3	3	3	3	2	1	1	3	3	3	3	3	3	3	3	3	3	3	3	3	1	1	3	3	1	3
18499	Baseline	11	24	2	1	4	[{"Mins \/ मिन":"10"}]	2	1	2	0	0	0	1	3	1	1	3	3	1	1	1	3	3	3	3	3	2	2	3	3	3	3	1	3	3	3	3	3	3	3	3	3	1	1	3	3	3	3
18501	Baseline	11	25	2	1	5	[{"Mins \/ मिन":"30"}]	2	1	1	0	0	1	1	3	1	1	3	1	1	1	1	3	3	3	3	2	2	2	1	2	2	3	3	3	3	3	3	3	3	3	3	3	1	1	3	2	1	3
18790	Baseline	11	25	2	1	3	[{"Mins \/ मिन":"20"}]	2	1	1	0	0	1	1	3	1	1	3	1	1	1	1	2	2	2	2	2	1	1	1	1	2	2	2	2	1	1	3	3	3	3	3	3	1	1	3	2	2	2
19179	Baseline	11	28	3	1	10	[{"Mins \/ मिन":"30"}]	2	1	2	0	0	2	3	3	3	3	3	1	1	1	1	3	3	3	3	2	3	1	3	3	3	3	3	3	3	2	3	3	3	3	3	3	3	3	3	3	3	3
19184	Baseline	11	24	3	1	10	[{"Mins \/ मिन":"30 min"}]	2	1	2	0	0	2	3	3	3	1	1	1	1	1	1	3	3	3	3	3	3	1	3	3	3	3	3	2	2	2	3	3	3	3	3	3	3	3	3	3	3	3
19191	Baseline	11	21	3	4	10	[{"Mins \/ मिन":"30 min"}]	2	1	1	0	0	1	3	3	3	2	3	1	1	1	1	1	2	3	3	2	3	1	3	3	3	3	3	2	2	2	2	3	3	3	3	3	3	3	3	3	3	3
19198	Baseline	11	23	3	1	15	[{"Mins \/ मिन":"30 min"}]	2	1	0	0	0	0	1	3	999	7	1	1	1	1	1	2	3	3	3	2	3	1	3	3	3	3	3	3	3	2	3	3	3	3	3	3	3	3	999	3	3	3
19219	Baseline	11	24	3	1	9	[{"Mins \/ मिन":"30"}]	2	1	2	0	0	2	3	3	3	4	3	1	1	1	1	3	3	3	3	1	1	1	1	3	3	1	3	3	3	1	3	3	3	3	3	3	1	3	3	3	3	3
19244	Baseline	11	31	4	3	15	[{"Mins \/ मिन":"45"}]	2	1	2	0	0	2	1	3	3	1	1	1	1	1	1	3	3	3	3	1	1	1	3	3	3	1	3	3	3	1	1	3	3	3	3	3	3	1	3	3	3	3
19254	Baseline	11	39	1	1	5	[{"Mins \/ मिन":"20"}]	2	1	4	0	0	4	1	3	3	4	3	1	1	1	1	1	3	3	3	1	1	1	1	3	3	3	1	3	2	1	3	3	3	3	3	3	1	1	3	3	3	3
19264	Baseline	11	33	3	4	5	[{"Mins \/ मिन":"30"}]	2	1	3	0	0	3	1	3	1	1	1	1	1	1	1	3	3	3	3	2	1	1	3	3	3	3	3	3	3	2	2	3	3	3	3	3	1	1	3	3	3	3
19272	Baseline	11	21	3	1	5	[{"Mins \/ मिन":"30"}]	2	1	1	0	0	1	1	3	3	3	1	1	1	1	1	3	3	3	3	2	1	1	3	3	3	1	1	3	3	1	2	3	3	3	3	3	1	1	3	3	3	3
19278	Baseline	11	22	2	1	2	[{"Mins \/ मिन":"10"}]	2	1	1	0	0	2	1	3	1	1	3	1	1	1	1	1	3	3	3	2	1	1	3	3	3	2	3	3	3	1	2	3	3	3	3	3	1	1	3	3	3	3
19281	Baseline	11	44	1	1	15	[{"Mins \/ मिन":"45"}]	2	1	3	0	0	3	1	3	1	2	3	1	1	1	1	1	3	3	3	2	1	1	3	3	3	1	3	3	3	3	2	3	3	3	3	3	1	1	3	3	3	3
19377	Baseline	11	24	1	1	16	[{"Mins \/ मिन":"30"}]	2	1	1	0	0	1	3	3	3	3	1	1	1	1	1	3	3	3	3	3	3	1	3	3	3	3	3	3	3	3	3	3	3	3	3	3	3	3	3	3	3	3
19554	Baseline	11	25	1	1	10	[{"Mins \/ मिन":"30"}]	2	1	1	0	0	1	3	3	3	2	3	1	1	1	1	3	3	3	3	2	2	3	2	2	3	3	3	3	3	3	3	3	3	3	3	3	1	1	3	3	3	3
19557	Baseline	11	21	1	1	3	[{"Mins \/ मिन":"15"}]	2	1	1	0	0	1	3	3	3	2	3	1	1	1	1	2	2	2	2	2	2	2	2	2	2	2	2	2	3	3	3	3	3	3	3	3	3	1	3	3	3	3
19559	Baseline	11	20	1	1	2	[{"Mins \/ मिन":"15"}]	2	1	1	0	0	1	1	3	999	2	3	1	1	1	1	1	3	3	3	3	2	3	3	3	3	3	3	3	3	3	3	3	3	3	3	3	999	999	1	3	3	3
19563	Baseline	11	27	1	1	6	[{"Mins \/ मिन":"15"}]	2	1	2	0	0	2	3	3	3	2	3	1	1	1	1	3	2	2	2	2	2	2	2	2	2	2	2	2	2	2	2	3	3	3	3	3	3	1	3	3	3	3
19569	Baseline	11	28	1	1	50	[{"Mins \/ मिन":"3"}]	2	1	1	0	0	1	3	3	1	1	3	1	1	1	1	1	2	2	2	2	2	2	2	2	2	2	2	2	2	3	3	3	3	3	3	3	1	1	1	1	1	3
19571	Baseline	11	22	1	1	3	[{"Mins \/ मिन":"15"}]	2	1	2	0	0	2	3	3	1	1	3	2	2	2	2	2	2	2	2	2	2	2	2	2	2	2	2	2	2	2	2	2	2	2	3	3	3	2	2	3	3	3
19577	Baseline	11	23	3	4	3	[{"Mins \/ मिन":"15"}]	2	1	0	0	0	0	3	3	3	2	3	1	1	1	1	1	2	2	2	2	2	2	2	2	2	2	2	2	2	3	3	3	3	3	3	3	3	3	2	3	3	3
19579	Baseline	11	37	2	1	3	[{"Mins \/ मिन":"10"}]	2	1	2	0	0	2	3	3	3	2	3	1	1	1	1	1	1	1	1	2	2	2	2	2	2	2	2	2	2	2	2	2	3	3	3	3	3	1	1	1	2	2
19585	Baseline	11	26	1	1	3	[{"Mins \/ मिन":"15"}]	2	1	2	0	0	2	1	3	1	1	3	1	1	1	1	2	2	2	2	2	2	2	2	2	2	2	2	2	2	2	2	3	3	3	3	3	3	3	1	1	1	2
19589	Baseline	11	24	1	1	3	[{"Mins \/ मिन":"3"}]	2	1	1	0	0	1	1	3	1	1	1	1	1	1	1	1	1	2	2	2	2	1	1	1	2	2	2	2	2	2	2	2	3	3	3	3	3	3	3	3	2	2
19593	Baseline	11	23	2	1	6	[{"Mins \/ मिन":"20"}]	2	1	1	0	0	1	1	3	1	1	3	1	1	1	1	1	3	3	3	3	2	2	2	3	3	3	3	3	3	3	3	3	3	3	3	3	3	999	1	1	1	3
19595	Baseline	11	31	1	1	3	[{"Mins \/ मिन":"10"}]	2	1	2	0	0	2	1	3	1	1	1	1	1	1	1	1	1	1	2	2	2	2	2	2	2	2	2	2	2	2	2	3	3	3	3	2	3	3	3	3	3	2
19598	Baseline	11	23	1	1	3	[{"Mins \/ मिन":"15"}]	2	1	2	0	0	2	1	3	1	1	1	1	1	1	1	1	1	2	2	2	2	2	2	2	2	3	2	2	2	2	2	3	3	3	3	3	3	1	2	2	2	2
19604	Baseline	11	24	1	1	4	[{"Mins \/ मिन":"20"}]	2	1	2	0	0	2	1	3	1	1	1	1	1	1	1	2	2	2	2	2	2	2	2	2	2	2	2	2	2	2	2	3	3	3	3	3	3	1	2	2	2	2
19669	Baseline	11	18	1	1	18	[{"Mins \/ मिन":"60"}]	2	1	0	0	0	0	1	3	1	1	1	1	1	1	1	3	3	3	3	3	3	3	3	3	3	3	3	3	3	3	3	3	3	3	3	3	3	3	3	3	3	3
19671	Baseline	11	24	4	1	8	[{"Mins \/ मिन":"30"}]	2	1	0	0	0	0	1	3	1	4	3	3	1	1	1	3	3	3	3	3	3	3	3	3	3	3	3	3	3	3	3	3	3	3	3	3	3	3	3	3	3	3
19675	Baseline	11	31	1	1	10	[{"Mins \/ मिन":"30"}]	2	1	1	0	0	0	1	3	3	1	3	1	1	1	1	1	1	3	3	3	3	1	3	3	3	3	3	3	3	3	3	3	3	3	3	3	3	3	3	3	3	3
19841	Baseline	11	22	2	1	10	[{"Mins \/ मिन":"15"}]	2	1	0	0	0	0	1	3	1	3	3	1	1	1	1	3	3	3	3	3	3	3	3	3	3	3	3	3	3	3	3	3	3	3	3	3	3	3	3	3	3	3
19843	Baseline	11	22	3	1	10	[{"Mins \/ मिन":"30"}]	2	1	1	0	0	1	3	3	3	3	3	3	1	1	1	3	3	3	3	3	3	1	3	3	3	3	1	3	3	3	3	3	3	3	3	3	1	3	3	3	3	3
19852	Baseline	11	30	2	1	15	[{"Mins \/ मिन":"60"}]	2	1	2	0	0	2	1	3	3	5	1	1	1	1	3	1	2	3	2	1	1	1	3	3	3	2	3	2	2	2	3	3	3	3	3	3	1	1	3	3	3	3
19876	Baseline	11	28	1	1	12	[{"Mins \/ मिन":"30"}]	2	1	2	0	0	2	1	3	3	4	3	1	1	1	1	1	3	3	3	1	1	1	3	3	3	3	3	2	2	2	3	3	3	3	3	3	1	1	3	3	3	3
19878	Baseline	11	26	2	2	4.5	[{"Mins \/ मिन":"20"}]	2	1	1	0	0	1	1	3	1	1	3	2	1	2	1	3	3	2	2	2	1	1	3	2	3	2	1	2	2	1	2	3	2	3	3	3	1	1	3	3	3	3
19885	Baseline	11	22	2	1	5	[{"Mins \/ मिन":"30"}]	2	1	0	0	1	0	1	3	3	5	2	1	2	2	3	3	3	3	3	1	2	1	3	2	3	3	1	3	3	2	2	3	3	999	3	3	1	1	2	3	2	3
19892	Baseline	11	35	2	1	1	[{"Mins \/ मिन":"10"}]	2	1	2	0	1	2	1	3	3	5	3	3	1	3	2	1	1	1	3	2	1	1	2	1	2	1	1	2	3	1	1	2	3	3	3	3	1	2	2	3	3	3
19896	Baseline	11	40	1	1	10	[{"Mins \/ मिन":"30"}]	2	1	4	0	0	4	1	3	1	3	3	1	1	1	1	3	3	3	3	3	3	3	3	3	3	3	3	2	2	2	3	3	3	3	3	3	1	1	3	3	3	3
19899	Baseline	11	23	3	1	4	[{"Mins \/ मिन":"15"}]	2	1	1	0	0	1	1	3	1	8	3	1	1	1	3	3	3	3	1	1	1	1	3	3	3	3	3	3	2	1	3	2	3	3	3	3	1	1	3	3	3	3
19905	Baseline	11	25	2	1	15	[{"Mins \/ मिन":"40"}]	2	1	2	0	1	2	3	3	3	1	3	1	2	3	3	2	3	3	1	1	1	1	2	3	2	3	1	2	2	1	3	3	3	3	3	3	1	1	3	2	2	3
19910	Baseline	11	26	4	1	1	[{"Mins \/ मिन":"15"}]	2	1	0	0	2	0	1	3	1	7	3	3	2	2	1	2	3	3	2	3	2	1	3	3	3	3	3	2	2	1	1	3	3	3	3	3	3	1	3	3	3	3
19915	Baseline	11	26	2	1	6	[{"Mins \/ मिन":"30"}]	2	1	3	0	0	3	1	3	3	6	3	1	2	1	1	3	2	2	2	2	1	1	3	2	3	1	1	2	2	2	3	3	3	3	3	3	1	1	2	2	3	2
19919	Baseline	11	26	2	1	5	[{"Mins \/ मिन":"20"}]	2	1	2	0	0	2	3	3	3	4	3	3	3	3	3	1	3	3	3	1	1	1	2	2	2	3	3	3	3	2	2	2	2	3	3	3	1	1	2	2	1	3
19926	Baseline	11	21	1	1	2	[{"Mins \/ मिन":"20"}]	2	1	0	0	0	0	1	3	1	1	3	1	1	2	3	1	3	3	2	1	1	1	3	3	2	3	2	3	2	1	2	3	3	3	3	3	3	1	2	3	2	3
19931	Baseline	11	18	4	1	0	[{"Mins \/ मिन":"30"}]	2	1	0	0	0	0	1	3	3	2	1	1	1	2	1	2	1	3	2	2	1	1	2	2	2	1	1	2	2	1	2	3	3	3	3	3	1	1	2	3	3	3
19937	Baseline	11	20	1	1	6	[{"Mins \/ मिन":"20"}]	2	1	1	0	0	1	3	3	3	5	3	3	3	3	2	2	2	3	2	2	1	1	1	2	2	1	2	2	2	1	2	3	3	2	1	3	1	1	2	3	3	3
19940	Baseline	11	19	2	1	0	[{"Mins \/ मिन":""}]	2	1	1	0	0	1	1	3	1	2	3	2	2	2	3	2	3	3	1	1	1	1	3	2	3	2	1	2	2	2	2	3	3	3	3	3	1	1	2	2	3	3
19943	Baseline	11	22	3	1	6	[{"Mins \/ मिन":"30"}]	2	1	1	0	0	1	3	3	3	4	3	3	2	3	3	2	3	3	3	3	1	1	3	2	3	3	1	1	2	1	2	2	3	3	3	3	1	1	2	3	2	3
19947	Baseline	11	22	3	4	6	[{"Mins \/ मिन":"30"}]	2	1	3	0	0	3	1	3	3	4	3	1	1	1	1	3	3	3	3	3	2	2	1	1	2	3	3	3	3	3	3	3	3	3	3	3	1	1	3	3	3	3
19953	Baseline	11	22	2	1	5	[{"Mins \/ मिन":"30"}]	2	1	0	0	0	0	1	3	3	3	1	1	1	1	1	1	2	3	1	1	1	2	1	1	2	2	2	2	2	2	2	3	3	3	3	3	1	1	3	3	3	2
19959	Baseline	11	25	2	1	5	[{"Mins \/ मिन":"20"}]	2	1	2	0	0	2	1	3	3	4	1	1	1	1	1	1	2	2	2	1	1	2	1	1	1	1	1	2	2	2	2	3	3	3	3	3	1	1	3	2	2	2
19963	Baseline	11	22	1	1	5	[{"Mins \/ मिन":"30"}]	2	1	1	0	0	1	1	3	1	3	3	1	1	1	2	2	2	2	2	2	2	2	2	2	2	2	2	2	2	2	3	3	3	3	3	3	1	1	2	2	2	2
19980	Baseline	11	23	2	1	2	[{"Mins \/ मिन":"10"}]	2	1	0	0	0	0	1	3	3	5	3	3	1	2	2	2	3	3	2	1	1	1	3	3	3	3	3	2	2	2	3	3	3	3	3	3	1	1	3	2	3	3
19984	Baseline	11	28	1	1	4	[{"Mins \/ मिन":"30"}]	2	1	1	0	0	1	1	3	3	3	3	1	2	1	2	3	3	3	3	2	1	2	2	2	2	3	1	2	2	2	3	3	3	3	3	3	1	1	3	3	3	3
19988	Baseline	11	25	2	1	8	[{"Mins \/ मिन":"45"}]	2	1	1	0	2	1	1	3	3	7	1	1	1	1	1	1	3	3	3	2	1	1	1	3	3	1	1	1	2	1	2	3	3	3	3	3	3	1	3	3	3	3
19992	Baseline	11	26	2	1	6	[{"Mins \/ मिन":"45"}]	2	1	1	0	0	1	3	3	3	4	3	3	1	1	1	3	3	3	3	3	1	1	1	3	3	3	1	3	3	1	2	3	3	3	3	3	3	1	3	3	3	3
19995	Baseline	11	25	1	1	10	[{"Mins \/ मिन":"30"}]	2	1	1	0	0	1	1	3	1	2	1	1	1	1	1	3	3	3	3	3	3	1	3	3	3	2	3	3	3	3	2	3	3	3	3	3	3	3	3	3	3	3
20001	Baseline	11	22	3	1	5	[{"Mins \/ मिन":"30"}]	2	1	1	0	0	1	1	3	3	3	3	1	1	1	1	2	3	3	3	2	1	1	3	3	3	3	3	2	2	2	2	3	3	3	3	3	3	2	3	3	3	3
20006	Baseline	11	26	2	1	10	[{"Mins \/ मिन":"30"}]	2	1	1	0	0	1	1	3	1	1	1	1	1	1	1	3	3	3	3	3	2	1	3	3	3	3	3	3	3	2	2	3	3	3	3	3	3	3	3	3	3	3
20016	Baseline	11	30	1	1	30	[{"Mins \/ मिन":"90"}]	2	1	1	0	0	1	1	3	3	1	3	1	1	1	1	1	3	3	3	1	1	1	1	3	1	3	1	3	3	2	3	3	3	3	3	3	3	3	3	3	3	3
20022	Baseline	11	35	1	1	5	[{"Mins \/ मिन":"30"}]	2	1	2	0	0	2	3	3	3	4	1	3	1	3	1	1	2	3	3	2	2	1	3	2	3	3	2	2	2	2	3	3	3	3	3	3	1	3	3	3	3	3
20027	Baseline	11	27	1	1	4	[{"Mins \/ मिन":"20"}]	2	1	2	0	0	2	3	3	3	3	3	3	2	3	2	3	3	3	3	2	3	3	3	3	3	3	3	3	3	3	3	3	3	3	3	3	1	1	3	3	3	3
20032	Baseline	11	29	1	1	15	[{"Mins \/ मिन":"30"}]	2	1	2	0	0	2	1	3	3	1	1	1	1	1	1	1	3	3	3	2	2	1	3	3	3	3	3	2	2	2	2	3	3	3	3	3	3	2	3	3	3	3
20036	Baseline	11	23	2	1	10	[{"Mins \/ मिन":"30"}]	2	1	1	0	0	1	3	3	3	4	3	1	1	1	1	2	3	3	3	2	1	1	3	3	3	3	3	2	2	2	3	3	3	3	3	3	3	2	3	3	3	3
20042	Baseline	11	22	2	1	6	[{"Mins \/ मिन":"25"}]	2	1	0	0	0	0	1	3	1	4	3	1	1	2	1	1	3	3	3	2	1	1	3	3	3	3	1	3	3	2	3	3	3	3	3	3	1	1	3	3	3	3
20045	Baseline	11	24	4	1	2	[{"Mins \/ मिन":"15"}]	2	1	0	0	0	0	1	3	1	2	1	1	1	1	1	3	3	3	2	2	2	2	3	3	3	3	3	2	2	2	3	3	3	3	3	3	1	1	3	3	3	2
20057	Baseline	11	24	4	4	2	[{"Mins \/ मिन":"10"}]	2	1	0	0	0	0	1	3	1	2	3	1	1	2	2	2	2	3	2	2	2	2	1	1	2	3	1	2	2	2	3	3	3	3	3	3	1	1	2	3	2	3
20062	Baseline	11	25	2	1	4	[{"Mins \/ मिन":"20"}]	2	1	1	0	0	1	1	3	1	1	1	1	1	1	2	2	1	2	2	1	2	2	1	1	2	1	1	2	2	2	3	3	3	3	3	3	3	3	3	3	3	3
20072	Baseline	11	28	2	1	5	[{"Mins \/ मिन":"30"}]	2	1	2	0	0	2	1	3	1	4	3	3	1	1	2	2	1	2	2	2	2	2	1	1	2	2	1	2	2	2	3	3	3	3	3	3	1	1	3	3	2	2
20079	Baseline	11	27	2	1	0	[{"Mins \/ मिन":"15"}]	2	1	0	0	0	0	1	3	3	6	1	1	1	1	1	1	3	3	3	2	1	1	3	3	3	3	3	2	2	2	3	3	3	3	3	3	3	3	3	3	3	3
20082	Baseline	11	22	1	1	5	[{"Mins \/ मिन":"30"}]	2	1	4	0	0	4	1	3	3	4	3	1	1	1	1	3	3	3	2	2	2	2	1	1	2	1	1	2	2	2	3	3	3	3	3	3	1	1	3	3	3	3
20108	Baseline	11	25	2	1	5	[{"Mins \/ मिन":"30"}]	2	1	1	0	0	1	3	3	3	7	3	1	1	1	3	3	1	1	1	1	1	1	1	2	1	1	1	2	2	1	1	2	3	3	3	3	3	3	3	3	3	1
20110	Baseline	11	28	2	1	5	[{"Mins \/ मिन":"30"}]	2	1	2	0	0	2	1	3	1	4	3	1	1	2	2	2	1	2	2	2	2	2	1	1	2	2	1	2	2	1	3	3	3	3	3	3	1	1	3	3	2	2
20112	Baseline	11	29	4	4	5	[{"Mins \/ मिन":"30"}]	2	1	0	1	0	0	3	3	3	4	1	1	1	2	1	2	3	3	2	2	2	2	3	3	3	3	3	3	3	2	3	3	3	3	3	3	1	2	3	3	3	3
20114	Baseline	11	30	4	4	2	[{"Mins \/ मिन":"15"}]	2	1	1	0	2	1	1	3	1	7	3	1	2	2	1	1	3	3	3	3	3	2	3	3	3	3	3	1	1	1	1	3	3	3	3	3	3	3	3	3	3	3
20116	Baseline	11	27	2	1	12	[{"Mins \/ मिन":"60"}]	2	1	2	0	0	2	1	3	3	2	3	2	2	3	2	2	2	3	3	2	2	2	3	3	3	3	3	3	3	3	3	3	3	3	3	3	1	1	3	3	3	3
20118	Baseline	11	22	3	1	3	[{"Mins \/ मिन":"13"}]	2	1	0	0	5	0	1	3	3	7	3	1	1	1	1	3	3	3	3	2	1	1	3	3	3	3	3	3	3	2	3	3	3	3	3	3	3	3	3	3	3	3
20645	Baseline	11	28	3	1	4	[{"Mins \/ मिन":"20"}]	2	1	1	0	0	1	3	3	3	3	3	1	1	1	1	3	3	3	3	2	1	1	3	3	3	3	3	3	3	2	3	3	3	3	3	3	3	1	3	3	3	3
20121	Baseline	11	21	1	1	3	[{"Mins \/ मिन":"30"}]	2	1	0	0	0	0	1	3	3	4	3	1	1	1	1	1	2	3	3	2	1	1	3	3	3	3	3	2	2	2	2	3	3	3	3	3	3	3	3	3	3	3
20123	Baseline	11	25	3	1	15	[{"Mins \/ मिन":"60"}]	2	1	0	0	1	1	3	3	3	7	3	1	1	3	1	3	3	3	3	2	2	1	1	3	3	3	3	2	2	1	3	3	3	3	3	3	1	1	3	3	3	3
20125	Baseline	11	23	2	1	15	[{"Mins \/ मिन":"60"}]	2	1	0	0	0	0	1	3	1	3	2	2	3	3	2	3	3	3	3	2	2	2	3	3	3	3	3	2	2	2	3	3	3	3	3	3	3	3	3	2	3	3
[truncated: 762 more rows]
[truncated: 4 more columns]

[truncated: 5 more sheets: Delivery patient satisfaction, Newborn patient satisfaction, ANC client flow, Delivery client flow, Services data (HMIS)]
